# Supplementary material for: Base-By-Base version 2: single nucleotide-level analysis of whole viral genome alignments
Source: Microb Inform Exp. 2011 Jun 14;1:2. doi: 10.1186/2042-5783-1-2 (PMC3348662; doi:10.1186/2042-5783-1-2)
Supplement: Additional file 2 — mochi-wr-exampleThis file contains MochiView summary data for RNA sequencing from a sample isolated 1 hr after infection by VACV-WR. It should be loaded into BBB-v2 with the VACV-WR.gb file. [file 2042-5783-1-2-S2.TXT]

SEQ_NAME	START	END	STRAND	COUNTS		
NC_006998	150	150	+	1		
NC_006998	151	151	+	1		
NC_006998	152	152	+	1		
NC_006998	153	153	+	1		
NC_006998	154	154	+	1		
NC_006998	155	155	+	1		
NC_006998	156	156	+	1		
NC_006998	157	157	+	1		
NC_006998	158	158	+	1		
NC_006998	159	159	+	1		
NC_006998	160	160	+	1		
NC_006998	161	161	+	1		
NC_006998	162	162	+	1		
NC_006998	163	163	+	1		
NC_006998	164	164	+	1		
NC_006998	165	165	+	1		
NC_006998	166	166	+	1		
NC_006998	167	167	+	1		
NC_006998	168	168	+	1		
NC_006998	169	169	+	1		
NC_006998	170	170	+	1		
NC_006998	171	171	+	1		
NC_006998	172	172	+	1		
NC_006998	173	173	+	1		
NC_006998	174	174	-	-1		
NC_006998	174	174	+	1		
NC_006998	175	175	-	-1		
NC_006998	175	175	+	1		
NC_006998	176	176	-	-1		
NC_006998	176	176	+	1		
NC_006998	177	177	-	-1		
NC_006998	177	177	+	1		
NC_006998	178	178	-	-1		
NC_006998	178	178	+	1		
NC_006998	179	179	-	-1		
NC_006998	179	179	+	1		
NC_006998	180	180	-	-1		
NC_006998	180	180	+	1		
NC_006998	181	181	-	-1		
NC_006998	181	181	+	1		
NC_006998	182	182	-	-1		
NC_006998	182	182	+	1		
NC_006998	183	183	-	-1		
NC_006998	183	183	+	1		
NC_006998	184	184	-	-1		
NC_006998	184	184	+	1		
NC_006998	185	185	-	-1		
NC_006998	185	185	+	1		
NC_006998	186	186	-	-1		
NC_006998	186	186	+	1		
NC_006998	187	187	-	-1		
NC_006998	187	187	+	1		
NC_006998	188	188	-	-1		
NC_006998	188	188	+	1		
NC_006998	189	189	-	-1		
NC_006998	189	189	+	1		
NC_006998	190	190	-	-1		
NC_006998	190	190	+	1		
NC_006998	191	191	-	-1		
NC_006998	191	191	+	1		
NC_006998	192	192	-	-1		
NC_006998	192	192	+	1		
NC_006998	193	193	-	-1		
NC_006998	193	193	+	1		
NC_006998	194	194	-	-1		
NC_006998	195	195	-	-1		
NC_006998	196	196	-	-1		
NC_006998	197	197	-	-1		
NC_006998	198	198	-	-1		
NC_006998	199	199	-	-1		
NC_006998	342	342	+	1		
NC_006998	343	343	+	1		
NC_006998	344	344	+	1		
NC_006998	345	345	+	1		
NC_006998	346	346	+	1		
NC_006998	347	347	+	1		
NC_006998	348	348	+	1		
NC_006998	349	349	+	1		
NC_006998	350	350	+	1		
NC_006998	351	351	+	1		
NC_006998	352	352	+	1		
NC_006998	353	353	+	1		
NC_006998	354	354	+	1		
NC_006998	355	355	+	1		
NC_006998	356	356	+	1		
NC_006998	357	357	+	1		
NC_006998	358	358	+	1		
NC_006998	359	359	+	1		
NC_006998	360	360	+	1		
NC_006998	361	361	+	1		
NC_006998	362	362	+	1		
NC_006998	363	363	+	1		
NC_006998	364	364	+	1		
NC_006998	365	365	+	1		
NC_006998	366	366	+	1		
NC_006998	367	367	+	1		
NC_006998	368	368	+	1		
NC_006998	369	369	-	-1		
NC_006998	369	369	+	1		
NC_006998	370	370	-	-1		
NC_006998	370	370	+	1		
NC_006998	371	371	-	-1		
NC_006998	371	371	+	1		
NC_006998	372	372	-	-1		
NC_006998	372	372	+	1		
NC_006998	373	373	-	-1		
NC_006998	373	373	+	1		
NC_006998	374	374	-	-1		
NC_006998	374	374	+	1		
NC_006998	375	375	-	-1		
NC_006998	375	375	+	1		
NC_006998	376	376	-	-1		
NC_006998	376	376	+	1		
NC_006998	377	377	-	-1		
NC_006998	377	377	+	1		
NC_006998	378	378	-	-1		
NC_006998	378	378	+	1		
NC_006998	379	379	-	-1		
NC_006998	379	379	+	1		
NC_006998	380	380	-	-1		
NC_006998	380	380	+	1		
NC_006998	381	381	-	-1		
NC_006998	381	381	+	1		
NC_006998	382	382	-	-1		
NC_006998	382	382	+	1		
NC_006998	383	383	-	-1		
NC_006998	383	383	+	1		
NC_006998	384	384	-	-1		
NC_006998	384	384	+	1		
NC_006998	385	385	-	-1		
NC_006998	385	385	+	1		
NC_006998	386	386	-	-1		
NC_006998	386	386	+	1		
NC_006998	387	387	-	-1		
NC_006998	388	388	-	-1		
NC_006998	389	389	-	-1		
NC_006998	390	390	-	-1		
NC_006998	391	391	-	-1		
NC_006998	392	392	-	-1		
NC_006998	393	393	-	-1		
NC_006998	394	394	-	-1		
NC_006998	395	395	-	-1		
NC_006998	396	396	-	-1		
NC_006998	397	397	-	-1		
NC_006998	398	398	-	-1		
NC_006998	399	399	-	-1		
NC_006998	400	400	-	-1		
NC_006998	401	401	-	-1		
NC_006998	402	402	-	-1		
NC_006998	403	403	-	-1		
NC_006998	404	404	-	-1		
NC_006998	411	411	+	1		
NC_006998	412	412	+	1		
NC_006998	413	413	+	1		
NC_006998	414	414	+	1		
NC_006998	415	415	+	1		
NC_006998	416	416	+	1		
NC_006998	417	417	+	1		
NC_006998	418	418	+	1		
NC_006998	419	419	+	1		
NC_006998	420	420	+	1		
NC_006998	421	421	+	1		
NC_006998	422	422	+	1		
NC_006998	423	423	+	1		
NC_006998	424	424	+	1		
NC_006998	425	425	+	1		
NC_006998	426	426	+	1		
NC_006998	427	427	+	1		
NC_006998	428	428	+	1		
NC_006998	429	429	+	1		
NC_006998	430	430	+	1		
NC_006998	431	431	+	1		
NC_006998	432	432	+	1		
NC_006998	433	433	+	1		
NC_006998	434	434	+	1		
NC_006998	435	435	+	1		
NC_006998	436	436	+	1		
NC_006998	437	437	+	1		
NC_006998	438	438	-	-1		
NC_006998	438	438	+	1		
NC_006998	439	439	-	-1		
NC_006998	439	439	+	1		
NC_006998	440	440	-	-1		
NC_006998	440	440	+	1		
NC_006998	441	441	-	-1		
NC_006998	441	441	+	1		
NC_006998	442	442	-	-1		
NC_006998	442	442	+	1		
NC_006998	443	443	-	-1		
NC_006998	443	443	+	1		
NC_006998	444	444	-	-1		
NC_006998	444	444	+	1		
NC_006998	445	445	-	-1		
NC_006998	445	445	+	1		
NC_006998	446	446	-	-1		
NC_006998	446	446	+	1		
NC_006998	447	447	-	-1		
NC_006998	447	447	+	1		
NC_006998	448	448	-	-1		
NC_006998	448	448	+	1		
NC_006998	449	449	-	-1		
NC_006998	449	449	+	1		
NC_006998	450	450	-	-1		
NC_006998	450	450	+	1		
NC_006998	451	451	-	-1		
NC_006998	451	451	+	1		
NC_006998	452	452	-	-1		
NC_006998	452	452	+	1		
NC_006998	453	453	-	-1		
NC_006998	453	453	+	1		
NC_006998	454	454	-	-1		
NC_006998	454	454	+	1		
NC_006998	455	455	-	-1		
NC_006998	455	455	+	1		
NC_006998	456	456	-	-1		
NC_006998	457	457	-	-1		
NC_006998	458	458	-	-1		
NC_006998	459	459	-	-1		
NC_006998	460	460	-	-1		
NC_006998	461	461	-	-1		
NC_006998	462	462	-	-1		
NC_006998	463	463	-	-1		
NC_006998	464	464	-	-1		
NC_006998	465	465	-	-1		
NC_006998	466	466	-	-1		
NC_006998	467	467	-	-1		
NC_006998	468	468	-	-1		
NC_006998	469	469	-	-1		
NC_006998	470	470	-	-1		
NC_006998	471	471	-	-1		
NC_006998	472	472	-	-1		
NC_006998	473	473	-	-1		
NC_006998	620	620	+	1		
NC_006998	621	621	+	1		
NC_006998	622	622	+	1		
NC_006998	623	623	+	1		
NC_006998	624	624	+	1		
NC_006998	625	625	+	1		
NC_006998	626	626	+	1		
NC_006998	627	627	+	1		
NC_006998	628	628	+	1		
NC_006998	629	629	+	1		
NC_006998	630	630	+	1		
NC_006998	631	631	+	1		
NC_006998	632	632	+	1		
NC_006998	633	633	+	1		
NC_006998	634	634	+	1		
NC_006998	635	635	+	1		
NC_006998	636	636	+	1		
NC_006998	637	637	+	1		
NC_006998	638	638	+	1		
NC_006998	639	639	+	1		
NC_006998	640	640	+	1		
NC_006998	641	641	+	1		
NC_006998	642	642	+	1		
NC_006998	643	643	+	1		
NC_006998	644	644	+	1		
NC_006998	645	645	+	1		
NC_006998	646	646	+	1		
NC_006998	647	647	-	-1		
NC_006998	647	647	+	1		
NC_006998	648	648	-	-1		
NC_006998	648	648	+	1		
NC_006998	649	649	-	-1		
NC_006998	649	649	+	1		
NC_006998	650	650	-	-1		
NC_006998	650	650	+	1		
NC_006998	651	651	-	-1		
NC_006998	651	651	+	1		
NC_006998	652	652	-	-1		
NC_006998	652	652	+	1		
NC_006998	653	653	-	-1		
NC_006998	653	653	+	1		
NC_006998	654	654	-	-1		
NC_006998	654	654	+	1		
NC_006998	655	655	-	-1		
NC_006998	655	655	+	1		
NC_006998	656	656	-	-1		
NC_006998	656	656	+	1		
NC_006998	657	657	-	-1		
NC_006998	657	657	+	1		
NC_006998	658	658	-	-1		
NC_006998	658	658	+	1		
NC_006998	659	659	-	-1		
NC_006998	659	659	+	1		
NC_006998	660	660	-	-1		
NC_006998	660	660	+	1		
NC_006998	661	661	-	-1		
NC_006998	661	661	+	1		
NC_006998	662	662	-	-1		
NC_006998	662	662	+	1		
NC_006998	663	663	-	-1		
NC_006998	663	663	+	1		
NC_006998	664	664	-	-1		
NC_006998	664	664	+	1		
NC_006998	665	665	-	-1		
NC_006998	666	666	-	-1		
NC_006998	667	667	-	-1		
NC_006998	668	668	-	-1		
NC_006998	669	669	-	-1		
NC_006998	670	670	-	-1		
NC_006998	671	671	-	-1		
NC_006998	672	672	-	-1		
NC_006998	673	673	-	-1		
NC_006998	674	674	-	-1		
NC_006998	675	675	-	-1		
NC_006998	676	676	-	-1		
NC_006998	677	677	-	-1		
NC_006998	678	678	-	-1		
NC_006998	679	679	-	-1		
NC_006998	680	680	-	-1		
NC_006998	681	681	-	-1		
NC_006998	682	682	-	-1		
NC_006998	1105	1105	-	-1		
NC_006998	1106	1106	-	-1		
NC_006998	1107	1107	-	-1		
NC_006998	1108	1108	-	-1		
NC_006998	1109	1109	-	-1		
NC_006998	1110	1110	-	-1		
NC_006998	1111	1111	-	-1		
NC_006998	1112	1112	-	-1		
NC_006998	1113	1113	-	-1		
NC_006998	1114	1114	-	-1		
NC_006998	1115	1115	-	-1		
NC_006998	1116	1116	-	-1		
NC_006998	1117	1117	-	-1		
NC_006998	1118	1118	-	-1		
NC_006998	1119	1119	-	-1		
NC_006998	1120	1120	-	-1		
NC_006998	1121	1121	-	-1		
NC_006998	1122	1122	-	-1		
NC_006998	1123	1123	-	-1		
NC_006998	1124	1124	-	-1		
NC_006998	1125	1125	-	-1		
NC_006998	1126	1126	-	-1		
NC_006998	1127	1127	-	-1		
NC_006998	1128	1128	-	-1		
NC_006998	1129	1129	-	-1		
NC_006998	1130	1130	-	-1		
NC_006998	1131	1131	-	-1		
NC_006998	1132	1132	-	-1		
NC_006998	1133	1133	-	-1		
NC_006998	1134	1134	-	-1		
NC_006998	1135	1135	-	-1		
NC_006998	1136	1136	-	-1		
NC_006998	1137	1137	-	-1		
NC_006998	1138	1138	-	-1		
NC_006998	1139	1139	-	-1		
NC_006998	1140	1140	-	-1		
NC_006998	1141	1141	-	-1		
NC_006998	1142	1142	-	-1		
NC_006998	1143	1143	-	-1		
NC_006998	1144	1144	-	-1		
NC_006998	1145	1145	-	-1		
NC_006998	1146	1146	-	-1		
NC_006998	1147	1147	-	-1		
NC_006998	1148	1148	-	-1		
NC_006998	1149	1149	-	-1		
NC_006998	1150	1150	-	-1		
NC_006998	1151	1151	-	-1		
NC_006998	1152	1152	-	-1		
NC_006998	1153	1153	-	-1		
NC_006998	1154	1154	-	-1		
NC_006998	1155	1155	-	-1		
NC_006998	1156	1156	-	-1		
NC_006998	1157	1157	-	-1		
NC_006998	1158	1158	-	-1		
NC_006998	1159	1159	-	-1		
NC_006998	1160	1160	-	-1		
NC_006998	1161	1161	-	-1		
NC_006998	1162	1162	-	-1		
NC_006998	1163	1163	-	-1		
NC_006998	1164	1164	-	-1		
NC_006998	1165	1165	-	-1		
NC_006998	1166	1166	-	-1		
NC_006998	1167	1167	-	-1		
NC_006998	1168	1168	-	-1		
NC_006998	1169	1169	-	-1		
NC_006998	1170	1170	-	-1		
NC_006998	1171	1171	-	-1		
NC_006998	1172	1172	-	-1		
NC_006998	1173	1173	-	-1		
NC_006998	1174	1174	-	-1		
NC_006998	1175	1175	-	-1		
NC_006998	1176	1176	-	-1		
NC_006998	1177	1177	-	-1		
NC_006998	1178	1178	-	-1		
NC_006998	1179	1179	-	-1		
NC_006998	1180	1180	-	-1		
NC_006998	1181	1181	-	-1		
NC_006998	1182	1182	-	-1		
NC_006998	1183	1183	-	-1		
NC_006998	1184	1184	-	-1		
NC_006998	1185	1185	-	-1		
NC_006998	1186	1186	-	-1		
NC_006998	1187	1187	-	-1		
NC_006998	1197	1197	-	-1		
NC_006998	1198	1198	-	-1		
NC_006998	1199	1199	-	-1		
NC_006998	1200	1200	-	-1		
NC_006998	1201	1201	-	-1		
NC_006998	1202	1202	-	-1		
NC_006998	1203	1203	-	-1		
NC_006998	1204	1204	-	-1		
NC_006998	1205	1205	-	-1		
NC_006998	1206	1206	-	-1		
NC_006998	1207	1207	-	-1		
NC_006998	1208	1208	-	-1		
NC_006998	1209	1209	-	-1		
NC_006998	1210	1210	-	-1		
NC_006998	1211	1211	-	-1		
NC_006998	1212	1212	-	-1		
NC_006998	1213	1213	-	-1		
NC_006998	1214	1214	-	-1		
NC_006998	1215	1215	-	-1		
NC_006998	1216	1216	-	-1		
NC_006998	1217	1217	-	-1		
NC_006998	1218	1218	-	-1		
NC_006998	1219	1219	-	-1		
NC_006998	1220	1220	-	-1		
NC_006998	1221	1221	-	-1		
NC_006998	1222	1222	-	-1		
NC_006998	1223	1223	-	-1		
NC_006998	1224	1224	-	-1		
NC_006998	1225	1225	-	-1		
NC_006998	1226	1226	-	-1		
NC_006998	1227	1227	-	-1		
NC_006998	1228	1228	-	-1		
NC_006998	1229	1229	-	-1		
NC_006998	1230	1230	-	-1		
NC_006998	1231	1231	-	-1		
NC_006998	1232	1232	-	-1		
NC_006998	1233	1233	-	-1		
NC_006998	1234	1234	-	-1		
NC_006998	1235	1235	-	-1		
NC_006998	1236	1236	-	-1		
NC_006998	1237	1237	-	-1		
NC_006998	1238	1238	-	-1		
NC_006998	1239	1239	-	-1		
NC_006998	1240	1240	-	-1		
NC_006998	1241	1241	-	-1		
NC_006998	1242	1242	-	-1		
NC_006998	1243	1243	-	-1		
NC_006998	1244	1244	-	-1		
NC_006998	1245	1245	-	-1		
NC_006998	1246	1246	-	-1		
NC_006998	1247	1247	-	-1		
NC_006998	1248	1248	-	-1		
NC_006998	1249	1249	-	-1		
NC_006998	1250	1250	-	-1		
NC_006998	1251	1251	-	-1		
NC_006998	1252	1252	-	-1		
NC_006998	1253	1253	-	-1		
NC_006998	1254	1254	-	-1		
NC_006998	1255	1255	-	-1		
NC_006998	1256	1256	-	-1		
NC_006998	1257	1257	-	-1		
NC_006998	1258	1258	-	-1		
NC_006998	1259	1259	-	-1		
NC_006998	1260	1260	-	-1		
NC_006998	1261	1261	-	-1		
NC_006998	1262	1262	-	-1		
NC_006998	1263	1263	-	-1		
NC_006998	1264	1264	-	-1		
NC_006998	1265	1265	-	-1		
NC_006998	1266	1266	-	-1		
NC_006998	1267	1267	-	-1		
NC_006998	1268	1268	-	-1		
NC_006998	1269	1269	-	-1		
NC_006998	1270	1270	-	-1		
NC_006998	1271	1271	-	-1		
NC_006998	1272	1272	-	-1		
NC_006998	1273	1273	-	-1		
NC_006998	1274	1274	-	-1		
NC_006998	1275	1275	-	-1		
NC_006998	1276	1276	-	-1		
NC_006998	1277	1277	-	-1		
NC_006998	1278	1278	-	-1		
NC_006998	1279	1279	-	-1		
NC_006998	1280	1280	-	-1		
NC_006998	1281	1281	-	-1		
NC_006998	1282	1282	-	-1		
NC_006998	1283	1283	-	-1		
NC_006998	1284	1284	-	-1		
NC_006998	1302	1302	-	-1		
NC_006998	1303	1303	-	-1		
NC_006998	1304	1304	-	-1		
NC_006998	1305	1305	-	-1		
NC_006998	1306	1306	-	-1		
NC_006998	1307	1307	-	-1		
NC_006998	1308	1308	-	-1		
NC_006998	1309	1309	-	-1		
NC_006998	1310	1310	-	-1		
NC_006998	1311	1311	-	-1		
NC_006998	1312	1312	-	-1		
NC_006998	1313	1313	-	-1		
NC_006998	1314	1314	-	-1		
NC_006998	1315	1315	-	-1		
NC_006998	1316	1316	-	-1		
NC_006998	1317	1317	-	-1		
NC_006998	1318	1318	-	-1		
NC_006998	1319	1319	-	-1		
NC_006998	1320	1320	-	-1		
NC_006998	1321	1321	-	-1		
NC_006998	1322	1322	-	-1		
NC_006998	1323	1323	-	-1		
NC_006998	1324	1324	-	-1		
NC_006998	1325	1325	-	-1		
NC_006998	1326	1326	-	-1		
NC_006998	1327	1327	-	-1		
NC_006998	1328	1328	-	-1		
NC_006998	1329	1329	-	-1		
NC_006998	1330	1330	-	-1		
NC_006998	1331	1331	-	-1		
NC_006998	1332	1332	-	-1		
NC_006998	1333	1333	-	-1		
NC_006998	1334	1334	-	-1		
NC_006998	1335	1335	-	-1		
NC_006998	1336	1336	-	-1		
NC_006998	1337	1337	-	-1		
NC_006998	1338	1338	-	-1		
NC_006998	1339	1339	-	-1		
NC_006998	1340	1340	-	-1		
NC_006998	1341	1341	-	-1		
NC_006998	1363	1363	+	1		
NC_006998	1364	1364	+	1		
NC_006998	1365	1365	+	1		
NC_006998	1366	1366	+	1		
NC_006998	1367	1367	+	1		
NC_006998	1368	1368	+	1		
NC_006998	1369	1369	+	1		
NC_006998	1370	1370	+	1		
NC_006998	1371	1371	+	1		
NC_006998	1372	1372	+	1		
NC_006998	1373	1373	+	1		
NC_006998	1374	1374	+	1		
NC_006998	1375	1375	+	1		
NC_006998	1376	1376	+	1		
NC_006998	1377	1377	+	1		
NC_006998	1378	1378	+	1		
NC_006998	1379	1379	+	1		
NC_006998	1380	1380	+	1		
NC_006998	1381	1381	+	1		
NC_006998	1382	1382	+	1		
NC_006998	1383	1383	+	1		
NC_006998	1384	1384	+	1		
NC_006998	1385	1385	+	1		
NC_006998	1386	1386	+	1		
NC_006998	1387	1387	+	1		
NC_006998	1388	1388	+	1		
NC_006998	1389	1389	+	1		
NC_006998	1390	1390	+	1		
NC_006998	1391	1391	+	1		
NC_006998	1392	1392	+	1		
NC_006998	1393	1393	+	1		
NC_006998	1394	1394	+	1		
NC_006998	1395	1395	+	1		
NC_006998	1396	1396	+	1		
NC_006998	1397	1397	+	1		
NC_006998	1398	1398	+	1		
NC_006998	1399	1399	+	1		
NC_006998	1400	1400	+	1		
NC_006998	1401	1401	+	1		
NC_006998	1402	1402	+	1		
NC_006998	1403	1403	+	1		
NC_006998	1404	1404	+	1		
NC_006998	1405	1405	+	1		
NC_006998	1406	1406	+	1		
NC_006998	2692	2692	+	1		
NC_006998	2693	2693	+	1		
NC_006998	2694	2694	+	1		
NC_006998	2695	2695	+	1		
NC_006998	2696	2696	+	1		
NC_006998	2697	2697	+	1		
NC_006998	2698	2698	+	1		
NC_006998	2699	2699	+	1		
NC_006998	2700	2700	+	1		
NC_006998	2701	2701	+	1		
NC_006998	2702	2702	+	1		
NC_006998	2703	2703	+	1		
NC_006998	2704	2704	+	1		
NC_006998	2705	2705	+	1		
NC_006998	2706	2706	+	1		
NC_006998	2707	2707	+	1		
NC_006998	2708	2708	+	1		
NC_006998	2709	2709	+	1		
NC_006998	2710	2710	+	1		
NC_006998	2711	2711	+	1		
NC_006998	2712	2712	+	1		
NC_006998	2713	2713	+	1		
NC_006998	2714	2714	+	1		
NC_006998	2715	2715	+	1		
NC_006998	2716	2716	+	1		
NC_006998	2717	2717	+	1		
NC_006998	2718	2718	+	1		
NC_006998	2719	2719	+	1		
NC_006998	2720	2720	+	1		
NC_006998	2721	2721	+	1		
NC_006998	2722	2722	+	1		
NC_006998	2723	2723	+	1		
NC_006998	2724	2724	+	1		
NC_006998	2725	2725	+	1		
NC_006998	2726	2726	+	1		
NC_006998	2727	2727	+	1		
NC_006998	2728	2728	+	1		
NC_006998	2729	2729	+	1		
NC_006998	2730	2730	+	1		
NC_006998	2731	2731	-	-1		
NC_006998	2731	2731	+	1		
NC_006998	2732	2732	-	-1		
NC_006998	2732	2732	+	1		
NC_006998	2733	2733	-	-1		
NC_006998	2733	2733	+	1		
NC_006998	2734	2734	-	-1		
NC_006998	2734	2734	+	1		
NC_006998	2735	2735	-	-1		
NC_006998	2735	2735	+	1		
NC_006998	2736	2736	-	-1		
NC_006998	2736	2736	+	1		
NC_006998	2737	2737	-	-1		
NC_006998	2737	2737	+	1		
NC_006998	2738	2738	-	-1		
NC_006998	2738	2738	+	1		
NC_006998	2739	2739	-	-1		
NC_006998	2739	2739	+	1		
NC_006998	2740	2740	-	-1		
NC_006998	2740	2740	+	1		
NC_006998	2741	2741	-	-1		
NC_006998	2741	2741	+	1		
NC_006998	2742	2742	-	-1		
NC_006998	2742	2742	+	1		
NC_006998	2743	2743	-	-1		
NC_006998	2743	2743	+	1		
NC_006998	2744	2744	-	-1		
NC_006998	2745	2745	-	-1		
NC_006998	2746	2746	-	-1		
NC_006998	2747	2747	-	-1		
NC_006998	2748	2748	-	-1		
NC_006998	2749	2749	-	-1		
NC_006998	2750	2750	-	-1		
NC_006998	2751	2751	-	-1		
NC_006998	2752	2752	-	-1		
NC_006998	2753	2753	-	-1		
NC_006998	2754	2754	-	-1		
NC_006998	2754	2754	+	1		
NC_006998	2755	2755	-	-1		
NC_006998	2755	2755	+	1		
NC_006998	2756	2756	-	-1		
NC_006998	2756	2756	+	1		
NC_006998	2757	2757	-	-1		
NC_006998	2757	2757	+	1		
NC_006998	2758	2758	-	-1		
NC_006998	2758	2758	+	1		
NC_006998	2759	2759	-	-1		
NC_006998	2759	2759	+	1		
NC_006998	2760	2760	-	-1		
NC_006998	2760	2760	+	1		
NC_006998	2761	2761	-	-1		
NC_006998	2761	2761	+	1		
NC_006998	2762	2762	-	-1		
NC_006998	2762	2762	+	1		
NC_006998	2763	2763	-	-1		
NC_006998	2763	2763	+	1		
NC_006998	2764	2764	-	-1		
NC_006998	2764	2764	+	1		
NC_006998	2765	2765	-	-1		
NC_006998	2765	2765	+	1		
NC_006998	2766	2766	-	-1		
NC_006998	2766	2766	+	1		
NC_006998	2767	2767	-	-1		
NC_006998	2767	2767	+	1		
NC_006998	2768	2768	-	-1		
NC_006998	2768	2768	+	1		
NC_006998	2769	2769	-	-1		
NC_006998	2769	2769	+	1		
NC_006998	2770	2770	-	-1		
NC_006998	2770	2770	+	1		
NC_006998	2771	2771	-	-1		
NC_006998	2771	2771	+	1		
NC_006998	2772	2772	-	-1		
NC_006998	2772	2772	+	1		
NC_006998	2773	2773	-	-1		
NC_006998	2773	2773	+	1		
NC_006998	2774	2774	-	-1		
NC_006998	2774	2774	+	1		
NC_006998	2775	2775	-	-1		
NC_006998	2775	2775	+	1		
NC_006998	2776	2776	+	1		
NC_006998	2777	2777	+	1		
NC_006998	2778	2778	+	1		
NC_006998	2779	2779	-	-1		
NC_006998	2779	2779	+	1		
NC_006998	2780	2780	-	-1		
NC_006998	2780	2780	+	1		
NC_006998	2781	2781	-	-1		
NC_006998	2781	2781	+	1		
NC_006998	2782	2782	-	-1		
NC_006998	2782	2782	+	1		
NC_006998	2783	2783	-	-1		
NC_006998	2783	2783	+	1		
NC_006998	2784	2784	-	-1		
NC_006998	2784	2784	+	1		
NC_006998	2785	2785	-	-1		
NC_006998	2785	2785	+	1		
NC_006998	2786	2786	-	-1		
NC_006998	2786	2786	+	1		
NC_006998	2787	2787	-	-1		
NC_006998	2787	2787	+	1		
NC_006998	2788	2788	-	-1		
NC_006998	2788	2788	+	1		
NC_006998	2789	2789	-	-1		
NC_006998	2789	2789	+	1		
NC_006998	2790	2790	-	-1		
NC_006998	2790	2790	+	1		
NC_006998	2791	2791	-	-1		
NC_006998	2791	2791	+	1		
NC_006998	2792	2792	-	-1		
NC_006998	2792	2792	+	1		
NC_006998	2793	2793	-	-1		
NC_006998	2793	2793	+	1		
NC_006998	2794	2794	-	-1		
NC_006998	2794	2794	+	1		
NC_006998	2795	2795	-	-1		
NC_006998	2795	2795	+	1		
NC_006998	2796	2796	-	-1		
NC_006998	2796	2796	+	1		
NC_006998	2797	2797	-	-1		
NC_006998	2797	2797	+	1		
NC_006998	2798	2798	-	-1		
NC_006998	2798	2798	+	1		
NC_006998	2799	2799	-	-1		
NC_006998	2800	2800	-	-1		
NC_006998	2801	2801	-	-1		
NC_006998	2802	2802	-	-1		
NC_006998	2803	2803	-	-1		
NC_006998	2804	2804	-	-1		
NC_006998	2805	2805	-	-1		
NC_006998	2806	2806	-	-1		
NC_006998	2807	2807	-	-1		
NC_006998	2808	2808	-	-1		
NC_006998	2809	2809	-	-1		
NC_006998	2810	2810	-	-1		
NC_006998	2811	2811	-	-1		
NC_006998	2812	2812	-	-1		
NC_006998	2813	2813	-	-1		
NC_006998	2814	2814	-	-1		
NC_006998	2815	2815	-	-1		
NC_006998	2816	2816	-	-1		
NC_006998	2817	2817	-	-1		
NC_006998	2817	2817	+	1		
NC_006998	2818	2818	+	1		
NC_006998	2819	2819	+	1		
NC_006998	2820	2820	+	1		
NC_006998	2821	2821	+	1		
NC_006998	2822	2822	+	1		
NC_006998	2823	2823	+	1		
NC_006998	2824	2824	+	1		
NC_006998	2825	2825	+	1		
NC_006998	2826	2826	+	1		
NC_006998	2827	2827	+	1		
NC_006998	2828	2828	+	1		
NC_006998	2829	2829	+	1		
NC_006998	2830	2830	+	1		
NC_006998	2831	2831	+	1		
NC_006998	2832	2832	+	1		
NC_006998	2833	2833	+	1		
NC_006998	2834	2834	+	1		
NC_006998	2835	2835	+	1		
NC_006998	2836	2836	+	1		
NC_006998	2837	2837	+	1		
NC_006998	2838	2838	+	1		
NC_006998	2839	2839	+	1		
NC_006998	2840	2840	+	1		
NC_006998	2841	2841	+	1		
NC_006998	2842	2842	+	1		
NC_006998	2843	2843	+	1		
NC_006998	2844	2844	+	1		
NC_006998	2845	2845	+	1		
NC_006998	2846	2846	+	1		
NC_006998	2847	2847	+	1		
NC_006998	2848	2848	+	1		
NC_006998	2849	2849	+	1		
NC_006998	2850	2850	+	1		
NC_006998	2851	2851	+	1		
NC_006998	2852	2852	+	1		
NC_006998	2853	2853	+	1		
NC_006998	2854	2854	+	1		
NC_006998	2855	2855	+	1		
NC_006998	2856	2856	-	-1		
NC_006998	2856	2856	+	1		
NC_006998	2857	2857	-	-1		
NC_006998	2857	2857	+	1		
NC_006998	2858	2858	-	-1		
NC_006998	2858	2858	+	1		
NC_006998	2859	2859	-	-1		
NC_006998	2859	2859	+	1		
NC_006998	2860	2860	-	-1		
NC_006998	2860	2860	+	1		
NC_006998	2861	2861	-	-1		
NC_006998	2861	2861	+	1		
NC_006998	2862	2862	-	-1		
NC_006998	2862	2862	+	1		
NC_006998	2863	2863	-	-1		
NC_006998	2863	2863	+	1		
NC_006998	2864	2864	-	-1		
NC_006998	2864	2864	+	1		
NC_006998	2865	2865	-	-1		
NC_006998	2865	2865	+	1		
NC_006998	2866	2866	-	-1		
NC_006998	2866	2866	+	1		
NC_006998	2867	2867	-	-1		
NC_006998	2867	2867	+	1		
NC_006998	2868	2868	-	-1		
NC_006998	2868	2868	+	1		
NC_006998	2869	2869	-	-1		
NC_006998	2870	2870	-	-1		
NC_006998	2871	2871	-	-1		
NC_006998	2872	2872	-	-1		
NC_006998	2873	2873	-	-1		
NC_006998	2874	2874	-	-1		
NC_006998	2875	2875	-	-1		
NC_006998	2876	2876	-	-1		
NC_006998	2877	2877	-	-1		
NC_006998	2878	2878	-	-1		
NC_006998	2879	2879	-	-1		
NC_006998	2879	2879	+	1		
NC_006998	2880	2880	-	-1		
NC_006998	2880	2880	+	1		
NC_006998	2881	2881	-	-1		
NC_006998	2881	2881	+	1		
NC_006998	2882	2882	-	-1		
NC_006998	2882	2882	+	1		
NC_006998	2883	2883	-	-1		
NC_006998	2883	2883	+	1		
NC_006998	2884	2884	-	-1		
NC_006998	2884	2884	+	1		
NC_006998	2885	2885	-	-1		
NC_006998	2885	2885	+	1		
NC_006998	2886	2886	-	-1		
NC_006998	2886	2886	+	1		
NC_006998	2887	2887	-	-1		
NC_006998	2887	2887	+	1		
NC_006998	2888	2888	-	-1		
NC_006998	2888	2888	+	1		
NC_006998	2889	2889	-	-1		
NC_006998	2889	2889	+	1		
NC_006998	2890	2890	-	-1		
NC_006998	2890	2890	+	1		
NC_006998	2891	2891	-	-1		
NC_006998	2891	2891	+	1		
NC_006998	2892	2892	-	-1		
NC_006998	2892	2892	+	1		
NC_006998	2893	2893	-	-1		
NC_006998	2893	2893	+	1		
NC_006998	2894	2894	-	-1		
NC_006998	2894	2894	+	1		
NC_006998	2895	2895	-	-1		
NC_006998	2895	2895	+	1		
NC_006998	2896	2896	-	-1		
NC_006998	2896	2896	+	1		
NC_006998	2897	2897	-	-1		
NC_006998	2897	2897	+	1		
NC_006998	2898	2898	-	-1		
NC_006998	2898	2898	+	1		
NC_006998	2899	2899	-	-1		
NC_006998	2899	2899	+	1		
NC_006998	2900	2900	-	-1		
NC_006998	2900	2900	+	1		
NC_006998	2901	2901	+	1		
NC_006998	2902	2902	+	1		
NC_006998	2903	2903	+	1		
NC_006998	2904	2904	+	1		
NC_006998	2905	2905	+	1		
NC_006998	2906	2906	+	1		
NC_006998	2907	2907	+	1		
NC_006998	2908	2908	+	1		
NC_006998	2909	2909	+	1		
NC_006998	2910	2910	-	-1		
NC_006998	2910	2910	+	1		
NC_006998	2911	2911	-	-1		
NC_006998	2911	2911	+	1		
NC_006998	2912	2912	-	-1		
NC_006998	2912	2912	+	1		
NC_006998	2913	2913	-	-1		
NC_006998	2913	2913	+	1		
NC_006998	2914	2914	-	-1		
NC_006998	2914	2914	+	1		
NC_006998	2915	2915	-	-1		
NC_006998	2915	2915	+	1		
NC_006998	2916	2916	-	-1		
NC_006998	2916	2916	+	1		
NC_006998	2917	2917	-	-1		
NC_006998	2917	2917	+	1		
NC_006998	2918	2918	-	-1		
NC_006998	2918	2918	+	1		
NC_006998	2919	2919	-	-1		
NC_006998	2919	2919	+	1		
NC_006998	2920	2920	-	-1		
NC_006998	2920	2920	+	1		
NC_006998	2921	2921	-	-1		
NC_006998	2921	2921	+	1		
NC_006998	2922	2922	-	-1		
NC_006998	2922	2922	+	1		
NC_006998	2923	2923	-	-1		
NC_006998	2923	2923	+	1		
NC_006998	2924	2924	-	-1		
NC_006998	2925	2925	-	-1		
NC_006998	2926	2926	-	-1		
NC_006998	2927	2927	-	-1		
NC_006998	2928	2928	-	-1		
NC_006998	2929	2929	-	-1		
NC_006998	2930	2930	-	-1		
NC_006998	2931	2931	-	-1		
NC_006998	2932	2932	-	-1		
NC_006998	2933	2933	-	-1		
NC_006998	2934	2934	-	-1		
NC_006998	2935	2935	-	-1		
NC_006998	2936	2936	-	-1		
NC_006998	2937	2937	-	-1		
NC_006998	2938	2938	-	-1		
NC_006998	2939	2939	-	-1		
NC_006998	2940	2940	-	-1		
NC_006998	2941	2941	-	-1		
NC_006998	2942	2942	-	-1		
NC_006998	2943	2943	-	-1		
NC_006998	2944	2944	-	-1		
NC_006998	2945	2945	-	-1		
NC_006998	2946	2946	-	-1		
NC_006998	2947	2947	-	-1		
NC_006998	2948	2948	-	-1		
NC_006998	2949	2949	-	-1		
NC_006998	2950	2950	-	-1		
NC_006998	2951	2951	-	-1		
NC_006998	2952	2952	-	-1		
NC_006998	2953	2953	-	-1		
NC_006998	3350	3350	-	-1		
NC_006998	3351	3351	-	-1		
NC_006998	3352	3352	-	-1		
NC_006998	3353	3353	-	-1		
NC_006998	3354	3354	-	-1		
NC_006998	3355	3355	-	-1		
NC_006998	3356	3356	-	-1		
NC_006998	3357	3357	-	-1		
NC_006998	3358	3358	-	-1		
NC_006998	3359	3359	-	-1		
NC_006998	3360	3360	-	-1		
NC_006998	3361	3361	-	-1		
NC_006998	3362	3362	-	-1		
NC_006998	3363	3363	-	-1		
NC_006998	3364	3364	-	-1		
NC_006998	3365	3365	-	-1		
NC_006998	3366	3366	-	-1		
NC_006998	3367	3367	-	-1		
NC_006998	3368	3368	-	-1		
NC_006998	3369	3369	-	-1		
NC_006998	3370	3370	-	-1		
NC_006998	3371	3371	-	-1		
NC_006998	3372	3372	-	-1		
NC_006998	3373	3373	-	-1		
NC_006998	3374	3374	-	-1		
NC_006998	3375	3375	-	-1		
NC_006998	3376	3376	-	-1		
NC_006998	3377	3377	-	-1		
NC_006998	3378	3378	-	-1		
NC_006998	3379	3379	-	-1		
NC_006998	3380	3380	-	-1		
NC_006998	3381	3381	-	-1		
NC_006998	3382	3382	-	-1		
NC_006998	3383	3383	-	-1		
NC_006998	3384	3384	-	-1		
NC_006998	3385	3385	-	-1		
NC_006998	3386	3386	-	-1		
NC_006998	3387	3387	-	-1		
NC_006998	3388	3388	-	-1		
NC_006998	3389	3389	-	-1		
NC_006998	3390	3390	-	-1		
NC_006998	3391	3391	-	-1		
NC_006998	3392	3392	-	-2		
NC_006998	3393	3393	-	-2		
NC_006998	3394	3394	-	-2		
NC_006998	3395	3395	-	-2		
NC_006998	3396	3396	-	-2		
NC_006998	3397	3397	-	-2		
NC_006998	3398	3398	-	-3		
NC_006998	3399	3399	-	-3		
NC_006998	3400	3400	-	-2		
NC_006998	3401	3401	-	-2		
NC_006998	3402	3402	-	-2		
NC_006998	3403	3403	-	-2		
NC_006998	3404	3404	-	-2		
NC_006998	3405	3405	-	-3		
NC_006998	3406	3406	-	-3		
NC_006998	3407	3407	-	-3		
NC_006998	3408	3408	-	-3		
NC_006998	3409	3409	-	-3		
NC_006998	3410	3410	-	-3		
NC_006998	3411	3411	-	-3		
NC_006998	3412	3412	-	-3		
NC_006998	3413	3413	-	-9		
NC_006998	3414	3414	-	-10		
NC_006998	3415	3415	-	-10		
NC_006998	3416	3416	-	-10		
NC_006998	3417	3417	-	-10		
NC_006998	3418	3418	-	-10		
NC_006998	3419	3419	-	-10		
NC_006998	3420	3420	-	-10		
NC_006998	3421	3421	-	-11		
NC_006998	3422	3422	-	-15		
NC_006998	3423	3423	-	-15		
NC_006998	3424	3424	-	-15		
NC_006998	3425	3425	-	-15		
NC_006998	3426	3426	-	-15		
NC_006998	3427	3427	-	-15		
NC_006998	3428	3428	-	-21		
NC_006998	3429	3429	-	-22		
NC_006998	3430	3430	-	-22		
NC_006998	3431	3431	-	-23		
NC_006998	3432	3432	-	-24		
NC_006998	3433	3433	-	-24		
NC_006998	3434	3434	-	-28		
NC_006998	3435	3435	-	-32		
NC_006998	3436	3436	-	-33		
NC_006998	3437	3437	-	-33		
NC_006998	3438	3438	-	-33		
NC_006998	3439	3439	-	-33		
NC_006998	3440	3440	-	-35		
NC_006998	3441	3441	-	-37		
NC_006998	3442	3442	-	-38		
NC_006998	3443	3443	-	-39		
NC_006998	3444	3444	-	-40		
NC_006998	3445	3445	-	-44		
NC_006998	3446	3446	-	-54		
NC_006998	3447	3447	-	-59		
NC_006998	3448	3448	-	-75		
NC_006998	3449	3449	-	-78		
NC_006998	3450	3450	-	-78		
NC_006998	3451	3451	-	-78		
NC_006998	3452	3452	-	-79		
NC_006998	3453	3453	-	-85		
NC_006998	3454	3454	-	-88		
NC_006998	3455	3455	-	-90		
NC_006998	3456	3456	-	-92		
NC_006998	3457	3457	-	-97		
NC_006998	3458	3458	-	-95		
NC_006998	3459	3459	-	-97		
NC_006998	3460	3460	-	-102		
NC_006998	3461	3461	-	-104		
NC_006998	3462	3462	-	-107		
NC_006998	3463	3463	-	-109		
NC_006998	3464	3464	-	-134		
NC_006998	3465	3465	-	-135		
NC_006998	3466	3466	-	-136		
NC_006998	3467	3467	-	-137		
NC_006998	3468	3468	-	-142		
NC_006998	3469	3469	-	-143		
NC_006998	3470	3470	-	-143		
NC_006998	3471	3471	-	-144		
NC_006998	3472	3472	-	-143		
NC_006998	3473	3473	-	-138		
NC_006998	3474	3474	-	-137		
NC_006998	3475	3475	-	-144		
NC_006998	3476	3476	-	-145		
NC_006998	3477	3477	-	-145		
NC_006998	3478	3478	-	-147		
NC_006998	3479	3479	-	-148		
NC_006998	3480	3480	-	-147		
NC_006998	3481	3481	-	-151		
NC_006998	3482	3482	-	-180		
NC_006998	3483	3483	-	-197		
NC_006998	3484	3484	-	-209		
NC_006998	3485	3485	-	-226		
NC_006998	3486	3486	-	-231		
NC_006998	3487	3487	-	-249		
NC_006998	3488	3488	-	-270		
NC_006998	3489	3489	-	-303		
NC_006998	3490	3490	-	-311		
NC_006998	3491	3491	-	-326		
NC_006998	3492	3492	-	-473		
NC_006998	3493	3493	-	-523		
NC_006998	3494	3494	-	-567		
NC_006998	3495	3495	-	-605		
NC_006998	3496	3496	-	-647		
NC_006998	3497	3497	-	-659		
NC_006998	3498	3498	-	-682		
NC_006998	3499	3499	-	-702		
NC_006998	3500	3500	-	-718		
NC_006998	3501	3501	-	-735		
NC_006998	3502	3502	-	-742		
NC_006998	3503	3503	-	-755		
NC_006998	3504	3504	-	-778		
NC_006998	3505	3505	-	-781		
NC_006998	3506	3506	-	-791		
NC_006998	3507	3507	-	-800		
NC_006998	3508	3508	-	-811		
NC_006998	3509	3509	-	-805		
NC_006998	3510	3510	-	-821		
NC_006998	3511	3511	-	-829		
NC_006998	3512	3512	-	-831		
NC_006998	3513	3513	-	-841		
NC_006998	3514	3514	-	-850		
NC_006998	3515	3515	-	-862		
NC_006998	3516	3516	-	-859		
NC_006998	3517	3517	-	-860		
NC_006998	3518	3518	-	-863		
NC_006998	3519	3519	-	-864		
NC_006998	3520	3520	-	-862		
NC_006998	3521	3521	-	-873		
NC_006998	3522	3522	-	-940		
NC_006998	3523	3523	-	-1406		
NC_006998	3524	3524	-	-1403		
NC_006998	3525	3525	-	-1403		
NC_006998	3526	3526	-	-1398		
NC_006998	3527	3527	-	-1375		
NC_006998	3528	3528	-	-1359		
NC_006998	3529	3529	-	-1345		
NC_006998	3530	3530	-	-1328		
NC_006998	3531	3531	-	-1322		
NC_006998	3532	3532	-	-1298		
NC_006998	3533	3533	-	-1267		
NC_006998	3534	3534	-	-1232		
NC_006998	3535	3535	-	-1218		
NC_006998	3536	3536	-	-1197		
NC_006998	3537	3537	-	-1055		
NC_006998	3538	3538	-	-1013		
NC_006998	3539	3539	-	-957		
NC_006998	3540	3540	-	-925		
NC_006998	3541	3541	-	-854		
NC_006998	3542	3542	-	-799		
NC_006998	3543	3543	-	-751		
NC_006998	3544	3544	-	-718		
NC_006998	3545	3545	-	-712		
NC_006998	3546	3546	-	-706		
NC_006998	3547	3547	-	-693		
NC_006998	3548	3548	-	-650		
NC_006998	3549	3549	-	-624		
NC_006998	3550	3550	-	-619		
NC_006998	3551	3551	-	-606		
NC_006998	3552	3552	-	-595		
NC_006998	3553	3553	-	-578		
NC_006998	3554	3554	-	-567		
NC_006998	3555	3555	-	-560		
NC_006998	3556	3556	-	-550		
NC_006998	3557	3557	-	-542		
NC_006998	3558	3558	-	-508		
NC_006998	3559	3559	-	-494		
NC_006998	3560	3560	-	-492		
NC_006998	3561	3561	-	-484		
NC_006998	3562	3562	-	-472		
NC_006998	3563	3563	-	-442		
NC_006998	3564	3564	-	-356		
NC_006998	3565	3565	-	-336		
NC_006998	3566	3566	-	-248		
NC_006998	3567	3567	-	-219		
NC_006998	3568	3568	-	-24		
NC_006998	3569	3569	-	-20		
NC_006998	3570	3570	-	-19		
NC_006998	3571	3571	-	-18		
NC_006998	3572	3572	-	-13		
NC_006998	3573	3573	-	-9		
NC_006998	3574	3574	-	-10		
NC_006998	3575	3575	-	-27		
NC_006998	3576	3576	-	-31		
NC_006998	3577	3577	-	-33		
NC_006998	3578	3578	-	-34		
NC_006998	3579	3579	-	-37		
NC_006998	3580	3580	-	-41		
NC_006998	3581	3581	-	-44		
NC_006998	3582	3582	-	-48		
NC_006998	3583	3583	-	-50		
NC_006998	3584	3584	-	-57		
NC_006998	3585	3585	-	-59		
NC_006998	3586	3586	-	-61		
NC_006998	3587	3587	-	-64		
NC_006998	3588	3588	-	-68		
NC_006998	3589	3589	-	-147		
NC_006998	3590	3590	-	-155		
NC_006998	3591	3591	-	-193		
NC_006998	3592	3592	-	-200		
NC_006998	3593	3593	-	-206		
NC_006998	3594	3594	-	-208		
NC_006998	3595	3595	-	-215		
NC_006998	3596	3596	-	-223		
NC_006998	3597	3597	-	-228		
NC_006998	3598	3598	-	-235		
NC_006998	3599	3599	-	-238		
NC_006998	3600	3600	-	-248		
NC_006998	3601	3601	-	-251		
NC_006998	3602	3602	-	-255		
NC_006998	3603	3603	-	-258		
NC_006998	3604	3604	-	-260		
NC_006998	3605	3605	-	-260		
NC_006998	3606	3606	-	-260		
NC_006998	3607	3607	-	-264		
NC_006998	3608	3608	-	-265		
NC_006998	3609	3609	-	-265		
NC_006998	3610	3610	-	-265		
NC_006998	3611	3611	-	-265		
NC_006998	3612	3612	-	-266		
NC_006998	3613	3613	-	-267		
NC_006998	3614	3614	-	-267		
NC_006998	3615	3615	-	-267		
NC_006998	3616	3616	-	-267		
NC_006998	3617	3617	-	-268		
NC_006998	3618	3618	-	-268		
NC_006998	3619	3619	-	-266		
NC_006998	3620	3620	-	-252		
NC_006998	3621	3621	-	-248		
NC_006998	3622	3622	-	-246		
NC_006998	3623	3623	-	-244		
NC_006998	3624	3624	-	-236		
NC_006998	3625	3625	-	-231		
NC_006998	3626	3626	-	-229		
NC_006998	3627	3627	-	-223		
NC_006998	3628	3628	-	-220		
NC_006998	3629	3629	-	-213		
NC_006998	3630	3630	-	-211		
NC_006998	3631	3631	-	-209		
NC_006998	3632	3632	-	-204		
NC_006998	3633	3633	-	-131		
NC_006998	3634	3634	-	-88		
NC_006998	3635	3635	-	-79		
NC_006998	3636	3636	-	-88		
NC_006998	3637	3637	-	-87		
NC_006998	3638	3638	-	-68		
NC_006998	3639	3639	-	-55		
NC_006998	3640	3640	-	-79		
NC_006998	3641	3641	-	-76		
NC_006998	3642	3642	-	-76		
NC_006998	3643	3643	-	-79		
NC_006998	3644	3644	-	-84		
NC_006998	3645	3645	-	-87		
NC_006998	3646	3646	-	-95		
NC_006998	3647	3647	-	-99		
NC_006998	3648	3648	-	-100		
NC_006998	3649	3649	-	-102		
NC_006998	3650	3650	-	-105		
NC_006998	3651	3651	-	-109		
NC_006998	3652	3652	-	-111		
NC_006998	3653	3653	-	-116		
NC_006998	3654	3654	-	-118		
NC_006998	3654	3654	+	1		
NC_006998	3655	3655	-	-120		
NC_006998	3655	3655	+	1		
NC_006998	3656	3656	-	-120		
NC_006998	3656	3656	+	1		
NC_006998	3657	3657	-	-118		
NC_006998	3657	3657	+	1		
NC_006998	3658	3658	-	-116		
NC_006998	3658	3658	+	1		
NC_006998	3659	3659	-	-117		
NC_006998	3659	3659	+	1		
NC_006998	3660	3660	-	-117		
NC_006998	3660	3660	+	1		
NC_006998	3661	3661	-	-117		
NC_006998	3661	3661	+	1		
NC_006998	3662	3662	-	-118		
NC_006998	3662	3662	+	1		
NC_006998	3663	3663	-	-118		
NC_006998	3663	3663	+	1		
NC_006998	3664	3664	-	-116		
NC_006998	3664	3664	+	1		
NC_006998	3665	3665	-	-114		
NC_006998	3665	3665	+	1		
NC_006998	3666	3666	-	-113		
NC_006998	3666	3666	+	1		
NC_006998	3667	3667	-	-112		
NC_006998	3667	3667	+	1		
NC_006998	3668	3668	-	-111		
NC_006998	3668	3668	+	1		
NC_006998	3669	3669	-	-107		
NC_006998	3669	3669	+	1		
NC_006998	3670	3670	-	-105		
NC_006998	3670	3670	+	1		
NC_006998	3671	3671	-	-104		
NC_006998	3671	3671	+	1		
NC_006998	3672	3672	-	-103		
NC_006998	3672	3672	+	1		
NC_006998	3673	3673	-	-105		
NC_006998	3673	3673	+	1		
NC_006998	3674	3674	-	-104		
NC_006998	3674	3674	+	1		
NC_006998	3675	3675	-	-103		
NC_006998	3675	3675	+	1		
NC_006998	3676	3676	-	-104		
NC_006998	3676	3676	+	1		
NC_006998	3677	3677	-	-104		
NC_006998	3677	3677	+	1		
NC_006998	3678	3678	-	-106		
NC_006998	3678	3678	+	1		
NC_006998	3679	3679	-	-106		
NC_006998	3679	3679	+	1		
NC_006998	3680	3680	-	-105		
NC_006998	3680	3680	+	1		
NC_006998	3681	3681	-	-104		
NC_006998	3681	3681	+	1		
NC_006998	3682	3682	-	-101		
NC_006998	3682	3682	+	1		
NC_006998	3683	3683	-	-100		
NC_006998	3683	3683	+	1		
NC_006998	3684	3684	-	-97		
NC_006998	3684	3684	+	1		
NC_006998	3685	3685	-	-70		
NC_006998	3685	3685	+	1		
NC_006998	3686	3686	-	-74		
NC_006998	3686	3686	+	1		
NC_006998	3687	3687	-	-79		
NC_006998	3687	3687	+	1		
NC_006998	3688	3688	-	-78		
NC_006998	3688	3688	+	1		
NC_006998	3689	3689	-	-80		
NC_006998	3689	3689	+	1		
NC_006998	3690	3690	-	-75		
NC_006998	3690	3690	+	1		
NC_006998	3691	3691	-	-68		
NC_006998	3691	3691	+	1		
NC_006998	3692	3692	-	-68		
NC_006998	3692	3692	+	1		
NC_006998	3693	3693	-	-71		
NC_006998	3693	3693	+	1		
NC_006998	3694	3694	-	-73		
NC_006998	3694	3694	+	1		
NC_006998	3695	3695	-	-74		
NC_006998	3695	3695	+	1		
NC_006998	3696	3696	-	-76		
NC_006998	3696	3696	+	1		
NC_006998	3697	3697	-	-75		
NC_006998	3697	3697	+	1		
NC_006998	3698	3698	-	-74		
NC_006998	3698	3698	+	1		
NC_006998	3699	3699	-	-76		
NC_006998	3700	3700	-	-79		
NC_006998	3701	3701	-	-82		
NC_006998	3702	3702	-	-84		
NC_006998	3703	3703	-	-85		
NC_006998	3704	3704	-	-85		
NC_006998	3705	3705	-	-85		
NC_006998	3706	3706	-	-85		
NC_006998	3707	3707	-	-89		
NC_006998	3708	3708	-	-89		
NC_006998	3709	3709	-	-90		
NC_006998	3710	3710	-	-90		
NC_006998	3711	3711	-	-93		
NC_006998	3712	3712	-	-94		
NC_006998	3713	3713	-	-94		
NC_006998	3714	3714	-	-94		
NC_006998	3715	3715	-	-95		
NC_006998	3716	3716	-	-95		
NC_006998	3717	3717	-	-95		
NC_006998	3718	3718	-	-93		
NC_006998	3719	3719	-	-95		
NC_006998	3720	3720	-	-94		
NC_006998	3721	3721	-	-94		
NC_006998	3722	3722	-	-94		
NC_006998	3723	3723	-	-92		
NC_006998	3724	3724	-	-93		
NC_006998	3725	3725	-	-93		
NC_006998	3726	3726	-	-93		
NC_006998	3727	3727	-	-93		
NC_006998	3728	3728	-	-91		
NC_006998	3729	3729	-	-90		
NC_006998	3730	3730	-	-88		
NC_006998	3731	3731	-	-76		
NC_006998	3732	3732	-	-68		
NC_006998	3733	3733	-	-62		
NC_006998	3734	3734	-	-57		
NC_006998	3735	3735	-	-52		
NC_006998	3736	3736	-	-50		
NC_006998	3737	3737	-	-45		
NC_006998	3738	3738	-	-39		
NC_006998	3739	3739	-	-35		
NC_006998	3740	3740	-	-32		
NC_006998	3741	3741	-	-30		
NC_006998	3742	3742	-	-30		
NC_006998	3743	3743	-	-31		
NC_006998	3744	3744	-	-32		
NC_006998	3745	3745	-	-34		
NC_006998	3746	3746	-	-33		
NC_006998	3747	3747	-	-33		
NC_006998	3748	3748	-	-33		
NC_006998	3749	3749	-	-33		
NC_006998	3750	3750	-	-34		
NC_006998	3751	3751	-	-34		
NC_006998	3752	3752	-	-37		
NC_006998	3753	3753	-	-38		
NC_006998	3754	3754	-	-42		
NC_006998	3755	3755	-	-42		
NC_006998	3756	3756	-	-51		
NC_006998	3757	3757	-	-59		
NC_006998	3758	3758	-	-59		
NC_006998	3759	3759	-	-62		
NC_006998	3760	3760	-	-63		
NC_006998	3761	3761	-	-69		
NC_006998	3762	3762	-	-70		
NC_006998	3763	3763	-	-72		
NC_006998	3764	3764	-	-73		
NC_006998	3765	3765	-	-74		
NC_006998	3766	3766	-	-78		
NC_006998	3767	3767	-	-85		
NC_006998	3768	3768	-	-90		
NC_006998	3769	3769	-	-94		
NC_006998	3770	3770	-	-100		
NC_006998	3771	3771	-	-101		
NC_006998	3772	3772	-	-102		
NC_006998	3773	3773	-	-102		
NC_006998	3774	3774	-	-104		
NC_006998	3775	3775	-	-106		
NC_006998	3776	3776	-	-106		
NC_006998	3777	3777	-	-109		
NC_006998	3778	3778	-	-108		
NC_006998	3779	3779	-	-106		
NC_006998	3780	3780	-	-108		
NC_006998	3780	3780	+	1		
NC_006998	3781	3781	-	-106		
NC_006998	3781	3781	+	1		
NC_006998	3782	3782	-	-107		
NC_006998	3782	3782	+	1		
NC_006998	3783	3783	-	-107		
NC_006998	3783	3783	+	1		
NC_006998	3784	3784	-	-107		
NC_006998	3784	3784	+	1		
NC_006998	3785	3785	-	-107		
NC_006998	3785	3785	+	1		
NC_006998	3786	3786	-	-108		
NC_006998	3786	3786	+	1		
NC_006998	3787	3787	-	-110		
NC_006998	3787	3787	+	1		
NC_006998	3788	3788	-	-110		
NC_006998	3788	3788	+	1		
NC_006998	3789	3789	-	-109		
NC_006998	3789	3789	+	1		
NC_006998	3790	3790	-	-109		
NC_006998	3790	3790	+	1		
NC_006998	3791	3791	-	-109		
NC_006998	3791	3791	+	1		
NC_006998	3792	3792	-	-110		
NC_006998	3792	3792	+	1		
NC_006998	3793	3793	-	-111		
NC_006998	3793	3793	+	1		
NC_006998	3794	3794	-	-109		
NC_006998	3794	3794	+	1		
NC_006998	3795	3795	-	-109		
NC_006998	3795	3795	+	1		
NC_006998	3796	3796	-	-108		
NC_006998	3796	3796	+	1		
NC_006998	3797	3797	-	-103		
NC_006998	3797	3797	+	1		
NC_006998	3798	3798	-	-102		
NC_006998	3798	3798	+	1		
NC_006998	3799	3799	-	-100		
NC_006998	3799	3799	+	1		
NC_006998	3800	3800	-	-99		
NC_006998	3800	3800	+	1		
NC_006998	3801	3801	-	-87		
NC_006998	3801	3801	+	1		
NC_006998	3802	3802	-	-77		
NC_006998	3802	3802	+	1		
NC_006998	3803	3803	-	-72		
NC_006998	3803	3803	+	1		
NC_006998	3804	3804	-	-67		
NC_006998	3804	3804	+	1		
NC_006998	3805	3805	-	-67		
NC_006998	3805	3805	+	1		
NC_006998	3806	3806	-	-59		
NC_006998	3806	3806	+	1		
NC_006998	3807	3807	-	-54		
NC_006998	3807	3807	+	1		
NC_006998	3808	3808	-	-54		
NC_006998	3808	3808	+	1		
NC_006998	3809	3809	-	-49		
NC_006998	3809	3809	+	1		
NC_006998	3810	3810	-	-47		
NC_006998	3810	3810	+	1		
NC_006998	3811	3811	-	-41		
NC_006998	3811	3811	+	1		
NC_006998	3812	3812	-	-33		
NC_006998	3812	3812	+	1		
NC_006998	3813	3813	-	-31		
NC_006998	3813	3813	+	1		
NC_006998	3814	3814	-	-26		
NC_006998	3814	3814	+	1		
NC_006998	3815	3815	-	-23		
NC_006998	3815	3815	+	1		
NC_006998	3816	3816	-	-21		
NC_006998	3816	3816	+	1		
NC_006998	3817	3817	-	-20		
NC_006998	3817	3817	+	1		
NC_006998	3818	3818	-	-20		
NC_006998	3818	3818	+	1		
NC_006998	3819	3819	-	-20		
NC_006998	3819	3819	+	1		
NC_006998	3820	3820	-	-20		
NC_006998	3820	3820	+	1		
NC_006998	3821	3821	-	-18		
NC_006998	3821	3821	+	1		
NC_006998	3822	3822	-	-17		
NC_006998	3822	3822	+	1		
NC_006998	3823	3823	-	-15		
NC_006998	3823	3823	+	1		
NC_006998	3824	3824	-	-12		
NC_006998	3825	3825	-	-12		
NC_006998	3826	3826	-	-9		
NC_006998	3827	3827	-	-9		
NC_006998	3828	3828	-	-15		
NC_006998	3829	3829	-	-17		
NC_006998	3830	3830	-	-17		
NC_006998	3831	3831	-	-46		
NC_006998	3832	3832	-	-54		
NC_006998	3833	3833	-	-71		
NC_006998	3834	3834	-	-85		
NC_006998	3835	3835	-	-156		
NC_006998	3836	3836	-	-220		
NC_006998	3837	3837	-	-514		
NC_006998	3838	3838	-	-553		
NC_006998	3839	3839	-	-573		
NC_006998	3840	3840	-	-675		
NC_006998	3841	3841	-	-719		
NC_006998	3842	3842	-	-765		
NC_006998	3843	3843	-	-781		
NC_006998	3844	3844	-	-818		
NC_006998	3845	3845	-	-837		
NC_006998	3846	3846	-	-870		
NC_006998	3847	3847	-	-893		
NC_006998	3848	3848	-	-935		
NC_006998	3849	3849	-	-972		
NC_006998	3850	3850	-	-982		
NC_006998	3851	3851	-	-996		
NC_006998	3852	3852	-	-1002		
NC_006998	3853	3853	-	-1019		
NC_006998	3854	3854	-	-1025		
NC_006998	3855	3855	-	-1028		
NC_006998	3856	3856	-	-1029		
NC_006998	3857	3857	-	-1029		
NC_006998	3858	3858	-	-1032		
NC_006998	3859	3859	-	-1034		
NC_006998	3860	3860	-	-1035		
NC_006998	3861	3861	-	-1037		
NC_006998	3862	3862	-	-1038		
NC_006998	3863	3863	-	-1038		
NC_006998	3864	3864	-	-1038		
NC_006998	3865	3865	-	-1039		
NC_006998	3866	3866	-	-1037		
NC_006998	3867	3867	-	-1036		
NC_006998	3868	3868	-	-1035		
NC_006998	3869	3869	-	-1034		
NC_006998	3870	3870	-	-1036		
NC_006998	3871	3871	-	-1033		
NC_006998	3872	3872	-	-1033		
NC_006998	3873	3873	-	-1027		
NC_006998	3874	3874	-	-1024		
NC_006998	3875	3875	-	-1020		
NC_006998	3876	3876	-	-979		
NC_006998	3877	3877	-	-967		
NC_006998	3878	3878	-	-923		
NC_006998	3879	3879	-	-912		
NC_006998	3880	3880	-	-860		
NC_006998	3881	3881	-	-762		
NC_006998	3882	3882	-	-509		
NC_006998	3883	3883	-	-451		
NC_006998	3884	3884	-	-405		
NC_006998	3885	3885	-	-321		
NC_006998	3886	3886	-	-221		
NC_006998	3887	3887	-	-162		
NC_006998	3888	3888	-	-131		
NC_006998	3889	3889	-	-115		
NC_006998	3890	3890	-	-96		
NC_006998	3891	3891	-	-68		
NC_006998	3892	3892	-	-60		
NC_006998	3893	3893	-	-57		
NC_006998	3894	3894	-	-57		
NC_006998	3895	3895	-	-61		
NC_006998	3896	3896	-	-79		
NC_006998	3897	3897	-	-79		
NC_006998	3898	3898	-	-83		
NC_006998	3899	3899	-	-86		
NC_006998	3900	3900	-	-87		
NC_006998	3901	3901	-	-89		
NC_006998	3902	3902	-	-91		
NC_006998	3903	3903	-	-91		
NC_006998	3904	3904	-	-100		
NC_006998	3905	3905	-	-105		
NC_006998	3906	3906	-	-110		
NC_006998	3907	3907	-	-120		
NC_006998	3908	3908	-	-143		
NC_006998	3909	3909	-	-152		
NC_006998	3910	3910	-	-165		
NC_006998	3911	3911	-	-174		
NC_006998	3912	3912	-	-202		
NC_006998	3913	3913	-	-212		
NC_006998	3914	3914	-	-219		
NC_006998	3915	3915	-	-225		
NC_006998	3916	3916	-	-228		
NC_006998	3917	3917	-	-232		
NC_006998	3918	3918	-	-236		
NC_006998	3919	3919	-	-242		
NC_006998	3920	3920	-	-247		
NC_006998	3921	3921	-	-247		
NC_006998	3922	3922	-	-250		
NC_006998	3923	3923	-	-256		
NC_006998	3924	3924	-	-260		
NC_006998	3925	3925	-	-263		
NC_006998	3926	3926	-	-266		
NC_006998	3927	3927	-	-266		
NC_006998	3928	3928	-	-269		
NC_006998	3929	3929	-	-273		
NC_006998	3930	3930	-	-279		
NC_006998	3931	3931	-	-278		
NC_006998	3932	3932	-	-275		
NC_006998	3933	3933	-	-275		
NC_006998	3934	3934	-	-276		
NC_006998	3935	3935	-	-277		
NC_006998	3936	3936	-	-276		
NC_006998	3937	3937	-	-276		
NC_006998	3938	3938	-	-273		
NC_006998	3939	3939	-	-273		
NC_006998	3940	3940	-	-267		
NC_006998	3941	3941	-	-253		
NC_006998	3942	3942	-	-253		
NC_006998	3943	3943	-	-251		
NC_006998	3944	3944	-	-248		
NC_006998	3945	3945	-	-245		
NC_006998	3946	3946	-	-243		
NC_006998	3947	3947	-	-244		
NC_006998	3948	3948	-	-238		
NC_006998	3949	3949	-	-242		
NC_006998	3950	3950	-	-235		
NC_006998	3951	3951	-	-238		
NC_006998	3952	3952	-	-229		
NC_006998	3953	3953	-	-210		
NC_006998	3954	3954	-	-200		
NC_006998	3955	3955	-	-191		
NC_006998	3956	3956	-	-204		
NC_006998	3957	3957	-	-183		
NC_006998	3958	3958	-	-172		
NC_006998	3959	3959	-	-178		
NC_006998	3960	3960	-	-304		
NC_006998	3961	3961	-	-307		
NC_006998	3962	3962	-	-303		
NC_006998	3963	3963	-	-295		
NC_006998	3964	3964	-	-304		
NC_006998	3965	3965	-	-315		
NC_006998	3966	3966	-	-323		
NC_006998	3967	3967	-	-341		
NC_006998	3968	3968	-	-351		
NC_006998	3969	3969	-	-369		
NC_006998	3970	3970	-	-385		
NC_006998	3971	3971	-	-414		
NC_006998	3972	3972	-	-447		
NC_006998	3973	3973	-	-455		
NC_006998	3974	3974	-	-461		
NC_006998	3975	3975	-	-461		
NC_006998	3976	3976	-	-461		
NC_006998	3977	3977	-	-462		
NC_006998	3978	3978	-	-463		
NC_006998	3979	3979	-	-461		
NC_006998	3980	3980	-	-461		
NC_006998	3981	3981	-	-459		
NC_006998	3982	3982	-	-474		
NC_006998	3983	3983	-	-509		
NC_006998	3984	3984	-	-545		
NC_006998	3985	3985	-	-549		
NC_006998	3986	3986	-	-565		
NC_006998	3987	3987	-	-615		
NC_006998	3988	3988	-	-618		
NC_006998	3989	3989	-	-620		
NC_006998	3990	3990	-	-625		
NC_006998	3991	3991	-	-628		
NC_006998	3992	3992	-	-626		
NC_006998	3993	3993	-	-629		
NC_006998	3994	3994	-	-618		
NC_006998	3995	3995	-	-617		
NC_006998	3996	3996	-	-615		
NC_006998	3997	3997	-	-616		
NC_006998	3998	3998	-	-615		
NC_006998	3999	3999	-	-609		
NC_006998	4000	4000	-	-604		
NC_006998	4001	4001	-	-589		
NC_006998	4001	4001	+	1		
NC_006998	4002	4002	-	-568		
NC_006998	4002	4002	+	1		
NC_006998	4003	4003	-	-541		
NC_006998	4003	4003	+	1		
NC_006998	4004	4004	-	-502		
NC_006998	4004	4004	+	1		
NC_006998	4005	4005	-	-448		
NC_006998	4005	4005	+	1		
NC_006998	4006	4006	-	-431		
NC_006998	4006	4006	+	1		
NC_006998	4007	4007	-	-425		
NC_006998	4007	4007	+	1		
NC_006998	4008	4008	-	-411		
NC_006998	4008	4008	+	1		
NC_006998	4009	4009	-	-354		
NC_006998	4009	4009	+	1		
NC_006998	4010	4010	-	-314		
NC_006998	4010	4010	+	1		
NC_006998	4011	4011	-	-297		
NC_006998	4011	4011	+	1		
NC_006998	4012	4012	-	-279		
NC_006998	4012	4012	+	1		
NC_006998	4013	4013	-	-269		
NC_006998	4013	4013	+	1		
NC_006998	4014	4014	-	-261		
NC_006998	4014	4014	+	1		
NC_006998	4015	4015	-	-249		
NC_006998	4015	4015	+	1		
NC_006998	4016	4016	-	-243		
NC_006998	4016	4016	+	1		
NC_006998	4017	4017	-	-227		
NC_006998	4017	4017	+	1		
NC_006998	4018	4018	-	-226		
NC_006998	4018	4018	+	1		
NC_006998	4019	4019	-	-239		
NC_006998	4019	4019	+	1		
NC_006998	4020	4020	-	-237		
NC_006998	4020	4020	+	1		
NC_006998	4021	4021	-	-234		
NC_006998	4021	4021	+	1		
NC_006998	4022	4022	-	-231		
NC_006998	4022	4022	+	1		
NC_006998	4023	4023	-	-231		
NC_006998	4023	4023	+	1		
NC_006998	4024	4024	-	-232		
NC_006998	4024	4024	+	1		
NC_006998	4025	4025	-	-239		
NC_006998	4025	4025	+	1		
NC_006998	4026	4026	-	-338		
NC_006998	4026	4026	+	1		
NC_006998	4027	4027	-	-321		
NC_006998	4027	4027	+	1		
NC_006998	4028	4028	-	-315		
NC_006998	4028	4028	+	1		
NC_006998	4029	4029	-	-419		
NC_006998	4029	4029	+	1		
NC_006998	4030	4030	-	-423		
NC_006998	4030	4030	+	1		
NC_006998	4031	4031	-	-410		
NC_006998	4031	4031	+	1		
NC_006998	4032	4032	-	-370		
NC_006998	4032	4032	+	1		
NC_006998	4033	4033	-	-364		
NC_006998	4033	4033	+	1		
NC_006998	4034	4034	-	-362		
NC_006998	4034	4034	+	1		
NC_006998	4035	4035	-	-361		
NC_006998	4035	4035	+	1		
NC_006998	4036	4036	-	-359		
NC_006998	4036	4036	+	1		
NC_006998	4037	4037	-	-351		
NC_006998	4037	4037	+	1		
NC_006998	4038	4038	-	-355		
NC_006998	4038	4038	+	1		
NC_006998	4039	4039	-	-357		
NC_006998	4039	4039	+	1		
NC_006998	4040	4040	-	-358		
NC_006998	4040	4040	+	1		
NC_006998	4041	4041	-	-363		
NC_006998	4041	4041	+	1		
NC_006998	4042	4042	-	-374		
NC_006998	4042	4042	+	1		
NC_006998	4043	4043	-	-375		
NC_006998	4043	4043	+	1		
NC_006998	4044	4044	-	-378		
NC_006998	4044	4044	+	1		
NC_006998	4045	4045	-	-379		
NC_006998	4045	4045	+	1		
NC_006998	4046	4046	-	-380		
NC_006998	4047	4047	-	-389		
NC_006998	4048	4048	-	-407		
NC_006998	4049	4049	-	-815		
NC_006998	4050	4050	-	-878		
NC_006998	4051	4051	-	-888		
NC_006998	4052	4052	-	-895		
NC_006998	4053	4053	-	-897		
NC_006998	4054	4054	-	-910		
NC_006998	4055	4055	-	-914		
NC_006998	4056	4056	-	-935		
NC_006998	4057	4057	-	-942		
NC_006998	4058	4058	-	-962		
NC_006998	4059	4059	-	-988		
NC_006998	4060	4060	-	-1003		
NC_006998	4061	4061	-	-1010		
NC_006998	4062	4062	-	-1017		
NC_006998	4063	4063	-	-1039		
NC_006998	4064	4064	-	-1034		
NC_006998	4065	4065	-	-1033		
NC_006998	4066	4066	-	-1031		
NC_006998	4067	4067	-	-1029		
NC_006998	4068	4068	-	-1018		
NC_006998	4069	4069	-	-1005		
NC_006998	4070	4070	-	-978		
NC_006998	4071	4071	-	-867		
NC_006998	4072	4072	-	-866		
NC_006998	4073	4073	-	-834		
NC_006998	4074	4074	-	-775		
NC_006998	4075	4075	-	-768		
NC_006998	4076	4076	-	-757		
NC_006998	4077	4077	-	-752		
NC_006998	4078	4078	-	-730		
NC_006998	4079	4079	-	-717		
NC_006998	4080	4080	-	-707		
NC_006998	4081	4081	-	-703		
NC_006998	4082	4082	-	-700		
NC_006998	4083	4083	-	-699		
NC_006998	4084	4084	-	-697		
NC_006998	4085	4085	-	-696		
NC_006998	4086	4086	-	-693		
NC_006998	4087	4087	-	-693		
NC_006998	4088	4088	-	-693		
NC_006998	4089	4089	-	-691		
NC_006998	4090	4090	-	-687		
NC_006998	4091	4091	-	-642		
NC_006998	4092	4092	-	-639		
NC_006998	4093	4093	-	-642		
NC_006998	4094	4094	-	-272		
NC_006998	4095	4095	-	-211		
NC_006998	4096	4096	-	-192		
NC_006998	4097	4097	-	-186		
NC_006998	4098	4098	-	-146		
NC_006998	4099	4099	-	-128		
NC_006998	4100	4100	-	-123		
NC_006998	4101	4101	-	-99		
NC_006998	4102	4102	-	-99		
NC_006998	4103	4103	-	-101		
NC_006998	4104	4104	-	-86		
NC_006998	4105	4105	-	-159		
NC_006998	4106	4106	-	-160		
NC_006998	4107	4107	-	-157		
NC_006998	4108	4108	-	-148		
NC_006998	4109	4109	-	-147		
NC_006998	4110	4110	-	-146		
NC_006998	4111	4111	-	-146		
NC_006998	4112	4112	-	-145		
NC_006998	4113	4113	-	-146		
NC_006998	4114	4114	-	-146		
NC_006998	4115	4115	-	-147		
NC_006998	4116	4116	-	-150		
NC_006998	4117	4117	-	-151		
NC_006998	4118	4118	-	-158		
NC_006998	4119	4119	-	-197		
NC_006998	4120	4120	-	-203		
NC_006998	4121	4121	-	-213		
NC_006998	4122	4122	-	-218		
NC_006998	4123	4123	-	-243		
NC_006998	4124	4124	-	-347		
NC_006998	4125	4125	-	-358		
NC_006998	4126	4126	-	-359		
NC_006998	4127	4127	-	-361		
NC_006998	4128	4128	-	-362		
NC_006998	4129	4129	-	-364		
NC_006998	4130	4130	-	-370		
NC_006998	4131	4131	-	-374		
NC_006998	4132	4132	-	-386		
NC_006998	4133	4133	-	-400		
NC_006998	4134	4134	-	-407		
NC_006998	4135	4135	-	-416		
NC_006998	4136	4136	-	-423		
NC_006998	4137	4137	-	-417		
NC_006998	4138	4138	-	-410		
NC_006998	4139	4139	-	-410		
NC_006998	4140	4140	-	-410		
NC_006998	4141	4141	-	-410		
NC_006998	4142	4142	-	-409		
NC_006998	4143	4143	-	-408		
NC_006998	4144	4144	-	-408		
NC_006998	4145	4145	-	-397		
NC_006998	4146	4146	-	-395		
NC_006998	4147	4147	-	-393		
NC_006998	4148	4148	-	-391		
NC_006998	4149	4149	-	-385		
NC_006998	4150	4150	-	-310		
NC_006998	4151	4151	-	-299		
NC_006998	4152	4152	-	-298		
NC_006998	4153	4153	-	-297		
NC_006998	4154	4154	-	-296		
NC_006998	4155	4155	-	-295		
NC_006998	4156	4156	-	-294		
NC_006998	4157	4157	-	-292		
NC_006998	4158	4158	-	-292		
NC_006998	4159	4159	-	-292		
NC_006998	4160	4160	-	-275		
NC_006998	4161	4161	-	-265		
NC_006998	4162	4162	-	-248		
NC_006998	4163	4163	-	-220		
NC_006998	4164	4164	-	-195		
NC_006998	4165	4165	-	-166		
NC_006998	4166	4166	-	-151		
NC_006998	4167	4167	-	-131		
NC_006998	4168	4168	-	-102		
NC_006998	4169	4169	-	-60		
NC_006998	4170	4170	-	-49		
NC_006998	4171	4171	-	-47		
NC_006998	4172	4172	-	-45		
NC_006998	4173	4173	-	-35		
NC_006998	4174	4174	-	-30		
NC_006998	4175	4175	-	-30		
NC_006998	4176	4176	-	-39		
NC_006998	4177	4177	-	-114		
NC_006998	4178	4178	-	-121		
NC_006998	4179	4179	-	-120		
NC_006998	4180	4180	-	-118		
NC_006998	4181	4181	-	-117		
NC_006998	4182	4182	-	-123		
NC_006998	4183	4183	-	-131		
NC_006998	4184	4184	-	-136		
NC_006998	4185	4185	-	-139		
NC_006998	4186	4186	-	-145		
NC_006998	4187	4187	-	-148		
NC_006998	4188	4188	-	-153		
NC_006998	4189	4189	-	-155		
NC_006998	4190	4190	-	-157		
NC_006998	4191	4191	-	-166		
NC_006998	4192	4192	-	-170		
NC_006998	4193	4193	-	-171		
NC_006998	4194	4194	-	-173		
NC_006998	4195	4195	-	-186		
NC_006998	4196	4196	-	-192		
NC_006998	4197	4197	-	-216		
NC_006998	4198	4198	-	-281		
NC_006998	4199	4199	-	-284		
NC_006998	4200	4200	-	-292		
NC_006998	4201	4201	-	-299		
NC_006998	4202	4202	-	-301		
NC_006998	4203	4203	-	-304		
NC_006998	4204	4204	-	-311		
NC_006998	4205	4205	-	-328		
NC_006998	4206	4206	-	-343		
NC_006998	4207	4207	-	-354		
NC_006998	4208	4208	-	-363		
NC_006998	4209	4209	-	-373		
NC_006998	4210	4210	-	-381		
NC_006998	4211	4211	-	-382		
NC_006998	4212	4212	-	-386		
NC_006998	4213	4213	-	-388		
NC_006998	4214	4214	-	-388		
NC_006998	4215	4215	-	-388		
NC_006998	4216	4216	-	-386		
NC_006998	4217	4217	-	-386		
NC_006998	4218	4218	-	-385		
NC_006998	4219	4219	-	-388		
NC_006998	4220	4220	-	-387		
NC_006998	4221	4221	-	-376		
NC_006998	4222	4222	-	-306		
NC_006998	4223	4223	-	-299		
NC_006998	4224	4224	-	-299		
NC_006998	4225	4225	-	-294		
NC_006998	4226	4226	-	-279		
NC_006998	4227	4227	-	-274		
NC_006998	4228	4228	-	-279		
NC_006998	4229	4229	-	-287		
NC_006998	4230	4230	-	-287		
NC_006998	4231	4231	-	-287		
NC_006998	4232	4232	-	-285		
NC_006998	4233	4233	-	-286		
NC_006998	4234	4234	-	-284		
NC_006998	4235	4235	-	-283		
NC_006998	4236	4236	-	-277		
NC_006998	4237	4237	-	-273		
NC_006998	4238	4238	-	-275		
NC_006998	4239	4239	-	-276		
NC_006998	4240	4240	-	-267		
NC_006998	4241	4241	-	-265		
NC_006998	4242	4242	-	-243		
NC_006998	4243	4243	-	-179		
NC_006998	4244	4244	-	-174		
NC_006998	4245	4245	-	-172		
NC_006998	4246	4246	-	-163		
NC_006998	4247	4247	-	-141		
NC_006998	4248	4248	-	-123		
NC_006998	4249	4249	-	-112		
NC_006998	4250	4250	-	-104		
NC_006998	4251	4251	-	-98		
NC_006998	4252	4252	-	-93		
NC_006998	4253	4253	-	-90		
NC_006998	4254	4254	-	-89		
NC_006998	4255	4255	-	-86		
NC_006998	4256	4256	-	-85		
NC_006998	4257	4257	-	-86		
NC_006998	4258	4258	-	-99		
NC_006998	4259	4259	-	-182		
NC_006998	4260	4260	-	-212		
NC_006998	4261	4261	-	-236		
NC_006998	4262	4262	-	-238		
NC_006998	4263	4263	-	-239		
NC_006998	4264	4264	-	-242		
NC_006998	4265	4265	-	-245		
NC_006998	4266	4266	-	-247		
NC_006998	4267	4267	-	-248		
NC_006998	4268	4268	-	-249		
NC_006998	4269	4269	-	-249		
NC_006998	4270	4270	-	-251		
NC_006998	4271	4271	-	-250		
NC_006998	4272	4272	-	-252		
NC_006998	4273	4273	-	-240		
NC_006998	4274	4274	-	-230		
NC_006998	4275	4275	-	-229		
NC_006998	4276	4276	-	-231		
NC_006998	4277	4277	-	-227		
NC_006998	4278	4278	-	-218		
NC_006998	4279	4279	-	-210		
NC_006998	4280	4280	-	-205		
NC_006998	4281	4281	-	-202		
NC_006998	4282	4282	-	-202		
NC_006998	4283	4283	-	-198		
NC_006998	4284	4284	-	-196		
NC_006998	4285	4285	-	-195		
NC_006998	4286	4286	-	-195		
NC_006998	4287	4287	-	-196		
NC_006998	4288	4288	-	-195		
NC_006998	4289	4289	-	-195		
NC_006998	4290	4290	-	-193		
NC_006998	4291	4291	-	-193		
NC_006998	4292	4292	-	-192		
NC_006998	4293	4293	-	-192		
NC_006998	4294	4294	-	-189		
NC_006998	4295	4295	-	-188		
NC_006998	4296	4296	-	-187		
NC_006998	4297	4297	-	-186		
NC_006998	4298	4298	-	-183		
NC_006998	4299	4299	-	-181		
NC_006998	4300	4300	-	-178		
NC_006998	4301	4301	-	-177		
NC_006998	4302	4302	-	-172		
NC_006998	4303	4303	-	-129		
NC_006998	4304	4304	-	-74		
NC_006998	4305	4305	-	-54		
NC_006998	4306	4306	-	-37		
NC_006998	4307	4307	-	-34		
NC_006998	4308	4308	-	-31		
NC_006998	4309	4309	-	-27		
NC_006998	4310	4310	-	-25		
NC_006998	4311	4311	-	-23		
NC_006998	4312	4312	-	-19		
NC_006998	4313	4313	-	-19		
NC_006998	4313	4313	+	1		
NC_006998	4314	4314	-	-17		
NC_006998	4314	4314	+	1		
NC_006998	4315	4315	-	-18		
NC_006998	4315	4315	+	1		
NC_006998	4316	4316	-	-17		
NC_006998	4316	4316	+	1		
NC_006998	4317	4317	-	-15		
NC_006998	4317	4317	+	1		
NC_006998	4318	4318	-	-15		
NC_006998	4318	4318	+	1		
NC_006998	4319	4319	-	-15		
NC_006998	4319	4319	+	1		
NC_006998	4320	4320	-	-15		
NC_006998	4320	4320	+	1		
NC_006998	4321	4321	-	-13		
NC_006998	4321	4321	+	1		
NC_006998	4322	4322	-	-13		
NC_006998	4322	4322	+	1		
NC_006998	4323	4323	-	-12		
NC_006998	4323	4323	+	1		
NC_006998	4324	4324	-	-13		
NC_006998	4324	4324	+	1		
NC_006998	4325	4325	-	-13		
NC_006998	4325	4325	+	1		
NC_006998	4326	4326	-	-13		
NC_006998	4326	4326	+	1		
NC_006998	4327	4327	-	-12		
NC_006998	4327	4327	+	1		
NC_006998	4328	4328	-	-12		
NC_006998	4328	4328	+	1		
NC_006998	4329	4329	-	-12		
NC_006998	4329	4329	+	1		
NC_006998	4330	4330	-	-14		
NC_006998	4330	4330	+	1		
NC_006998	4331	4331	-	-16		
NC_006998	4331	4331	+	1		
NC_006998	4332	4332	-	-16		
NC_006998	4332	4332	+	1		
NC_006998	4333	4333	-	-16		
NC_006998	4333	4333	+	1		
NC_006998	4334	4334	-	-18		
NC_006998	4334	4334	+	1		
NC_006998	4335	4335	-	-18		
NC_006998	4335	4335	+	1		
NC_006998	4336	4336	-	-21		
NC_006998	4336	4336	+	1		
NC_006998	4337	4337	-	-23		
NC_006998	4337	4337	+	1		
NC_006998	4338	4338	-	-23		
NC_006998	4338	4338	+	1		
NC_006998	4339	4339	-	-25		
NC_006998	4339	4339	+	1		
NC_006998	4340	4340	-	-35		
NC_006998	4340	4340	+	1		
NC_006998	4341	4341	-	-39		
NC_006998	4341	4341	+	1		
NC_006998	4342	4342	-	-50		
NC_006998	4342	4342	+	1		
NC_006998	4343	4343	-	-58		
NC_006998	4343	4343	+	1		
NC_006998	4344	4344	-	-60		
NC_006998	4344	4344	+	1		
NC_006998	4345	4345	-	-62		
NC_006998	4345	4345	+	1		
NC_006998	4346	4346	-	-64		
NC_006998	4346	4346	+	1		
NC_006998	4347	4347	-	-68		
NC_006998	4347	4347	+	1		
NC_006998	4348	4348	-	-69		
NC_006998	4348	4348	+	1		
NC_006998	4349	4349	-	-69		
NC_006998	4349	4349	+	1		
NC_006998	4350	4350	-	-72		
NC_006998	4350	4350	+	1		
NC_006998	4351	4351	-	-74		
NC_006998	4351	4351	+	1		
NC_006998	4352	4352	-	-76		
NC_006998	4352	4352	+	1		
NC_006998	4353	4353	-	-77		
NC_006998	4353	4353	+	1		
NC_006998	4354	4354	-	-84		
NC_006998	4354	4354	+	1		
NC_006998	4355	4355	-	-84		
NC_006998	4356	4356	-	-84		
NC_006998	4357	4357	-	-84		
NC_006998	4358	4358	-	-85		
NC_006998	4359	4359	-	-85		
NC_006998	4360	4360	-	-84		
NC_006998	4361	4361	-	-84		
NC_006998	4362	4362	-	-85		
NC_006998	4363	4363	-	-86		
NC_006998	4364	4364	-	-87		
NC_006998	4365	4365	-	-87		
NC_006998	4366	4366	-	-87		
NC_006998	4367	4367	-	-88		
NC_006998	4368	4368	-	-87		
NC_006998	4369	4369	-	-87		
NC_006998	4370	4370	-	-86		
NC_006998	4371	4371	-	-86		
NC_006998	4372	4372	-	-86		
NC_006998	4373	4373	-	-85		
NC_006998	4374	4374	-	-85		
NC_006998	4375	4375	-	-84		
NC_006998	4376	4376	-	-82		
NC_006998	4377	4377	-	-82		
NC_006998	4378	4378	-	-81		
NC_006998	4379	4379	-	-82		
NC_006998	4380	4380	-	-80		
NC_006998	4381	4381	-	-76		
NC_006998	4382	4382	-	-72		
NC_006998	4383	4383	-	-69		
NC_006998	4384	4384	-	-61		
NC_006998	4385	4385	-	-60		
NC_006998	4386	4386	-	-56		
NC_006998	4387	4387	-	-48		
NC_006998	4388	4388	-	-41		
NC_006998	4389	4389	-	-38		
NC_006998	4390	4390	-	-36		
NC_006998	4391	4391	-	-33		
NC_006998	4392	4392	-	-29		
NC_006998	4393	4393	-	-28		
NC_006998	4394	4394	-	-27		
NC_006998	4395	4395	-	-24		
NC_006998	4396	4396	-	-23		
NC_006998	4397	4397	-	-23		
NC_006998	4398	4398	-	-22		
NC_006998	4399	4399	-	-17		
NC_006998	4400	4400	-	-16		
NC_006998	4401	4401	-	-15		
NC_006998	4402	4402	-	-18		
NC_006998	4403	4403	-	-19		
NC_006998	4404	4404	-	-19		
NC_006998	4405	4405	-	-18		
NC_006998	4406	4406	-	-18		
NC_006998	4407	4407	-	-18		
NC_006998	4408	4408	-	-18		
NC_006998	4409	4409	-	-18		
NC_006998	4410	4410	-	-18		
NC_006998	4411	4411	-	-19		
NC_006998	4412	4412	-	-23		
NC_006998	4413	4413	-	-24		
NC_006998	4414	4414	-	-24		
NC_006998	4415	4415	-	-24		
NC_006998	4416	4416	-	-24		
NC_006998	4417	4417	-	-24		
NC_006998	4418	4418	-	-24		
NC_006998	4419	4419	-	-24		
NC_006998	4420	4420	-	-25		
NC_006998	4421	4421	-	-25		
NC_006998	4422	4422	-	-25		
NC_006998	4423	4423	-	-25		
NC_006998	4424	4424	-	-24		
NC_006998	4425	4425	-	-23		
NC_006998	4426	4426	-	-23		
NC_006998	4427	4427	-	-23		
NC_006998	4428	4428	-	-23		
NC_006998	4429	4429	-	-22		
NC_006998	4430	4430	-	-22		
NC_006998	4431	4431	-	-21		
NC_006998	4432	4432	-	-20		
NC_006998	4433	4433	-	-20		
NC_006998	4434	4434	-	-20		
NC_006998	4435	4435	-	-20		
NC_006998	4436	4436	-	-20		
NC_006998	4437	4437	-	-19		
NC_006998	4438	4438	-	-19		
NC_006998	4439	4439	-	-19		
NC_006998	4440	4440	-	-15		
NC_006998	4441	4441	-	-13		
NC_006998	4442	4442	-	-12		
NC_006998	4443	4443	-	-12		
NC_006998	4444	4444	-	-11		
NC_006998	4445	4445	-	-10		
NC_006998	4446	4446	-	-10		
NC_006998	4447	4447	-	-9		
NC_006998	4448	4448	-	-8		
NC_006998	4449	4449	-	-8		
NC_006998	4450	4450	-	-6		
NC_006998	4451	4451	-	-6		
NC_006998	4452	4452	-	-5		
NC_006998	4453	4453	-	-3		
NC_006998	4453	4453	+	1		
NC_006998	4454	4454	-	-4		
NC_006998	4454	4454	+	1		
NC_006998	4455	4455	-	-4		
NC_006998	4455	4455	+	1		
NC_006998	4456	4456	-	-4		
NC_006998	4456	4456	+	1		
NC_006998	4457	4457	-	-4		
NC_006998	4457	4457	+	1		
NC_006998	4458	4458	-	-4		
NC_006998	4458	4458	+	1		
NC_006998	4459	4459	-	-4		
NC_006998	4459	4459	+	1		
NC_006998	4460	4460	-	-4		
NC_006998	4460	4460	+	1		
NC_006998	4461	4461	-	-4		
NC_006998	4461	4461	+	1		
NC_006998	4462	4462	-	-4		
NC_006998	4462	4462	+	1		
NC_006998	4463	4463	-	-4		
NC_006998	4463	4463	+	1		
NC_006998	4464	4464	-	-4		
NC_006998	4464	4464	+	1		
NC_006998	4465	4465	-	-4		
NC_006998	4465	4465	+	1		
NC_006998	4466	4466	-	-4		
NC_006998	4466	4466	+	1		
NC_006998	4467	4467	-	-4		
NC_006998	4467	4467	+	1		
NC_006998	4468	4468	-	-4		
NC_006998	4468	4468	+	1		
NC_006998	4469	4469	-	-4		
NC_006998	4469	4469	+	1		
NC_006998	4470	4470	-	-4		
NC_006998	4470	4470	+	1		
NC_006998	4471	4471	-	-4		
NC_006998	4471	4471	+	1		
NC_006998	4472	4472	-	-4		
NC_006998	4472	4472	+	1		
NC_006998	4473	4473	-	-4		
NC_006998	4473	4473	+	1		
NC_006998	4474	4474	-	-4		
NC_006998	4474	4474	+	1		
NC_006998	4475	4475	-	-4		
NC_006998	4475	4475	+	1		
NC_006998	4476	4476	-	-4		
NC_006998	4476	4476	+	1		
NC_006998	4477	4477	-	-4		
NC_006998	4477	4477	+	1		
NC_006998	4478	4478	-	-3		
NC_006998	4478	4478	+	1		
NC_006998	4479	4479	-	-3		
NC_006998	4479	4479	+	1		
NC_006998	4480	4480	-	-3		
NC_006998	4480	4480	+	1		
NC_006998	4481	4481	-	-3		
NC_006998	4481	4481	+	1		
NC_006998	4482	4482	-	-3		
NC_006998	4482	4482	+	1		
NC_006998	4483	4483	-	-3		
NC_006998	4483	4483	+	1		
NC_006998	4484	4484	-	-3		
NC_006998	4484	4484	+	1		
NC_006998	4485	4485	-	-3		
NC_006998	4485	4485	+	1		
NC_006998	4486	4486	-	-3		
NC_006998	4486	4486	+	1		
NC_006998	4487	4487	-	-3		
NC_006998	4487	4487	+	1		
NC_006998	4488	4488	-	-3		
NC_006998	4488	4488	+	1		
NC_006998	4489	4489	-	-3		
NC_006998	4489	4489	+	1		
NC_006998	4490	4490	-	-3		
NC_006998	4490	4490	+	1		
NC_006998	4491	4491	-	-4		
NC_006998	4492	4492	-	-5		
NC_006998	4493	4493	-	-5		
NC_006998	4494	4494	-	-5		
NC_006998	4495	4495	-	-6		
NC_006998	4496	4496	-	-6		
NC_006998	4497	4497	-	-6		
NC_006998	4498	4498	-	-6		
NC_006998	4499	4499	-	-6		
NC_006998	4500	4500	-	-5		
NC_006998	4501	4501	-	-5		
NC_006998	4502	4502	-	-5		
NC_006998	4503	4503	-	-5		
NC_006998	4504	4504	-	-5		
NC_006998	4505	4505	-	-5		
NC_006998	4506	4506	-	-5		
NC_006998	4507	4507	-	-6		
NC_006998	4508	4508	-	-5		
NC_006998	4509	4509	-	-7		
NC_006998	4510	4510	-	-9		
NC_006998	4511	4511	-	-9		
NC_006998	4512	4512	-	-9		
NC_006998	4513	4513	-	-9		
NC_006998	4514	4514	-	-9		
NC_006998	4515	4515	-	-10		
NC_006998	4516	4516	-	-10		
NC_006998	4517	4517	-	-10		
NC_006998	4518	4518	-	-10		
NC_006998	4519	4519	-	-10		
NC_006998	4520	4520	-	-10		
NC_006998	4521	4521	-	-11		
NC_006998	4522	4522	-	-11		
NC_006998	4523	4523	-	-12		
NC_006998	4524	4524	-	-12		
NC_006998	4525	4525	-	-12		
NC_006998	4526	4526	-	-12		
NC_006998	4527	4527	-	-12		
NC_006998	4528	4528	-	-12		
NC_006998	4529	4529	-	-12		
NC_006998	4530	4530	-	-12		
NC_006998	4531	4531	-	-12		
NC_006998	4532	4532	-	-12		
NC_006998	4533	4533	-	-13		
NC_006998	4534	4534	-	-13		
NC_006998	4535	4535	-	-13		
NC_006998	4536	4536	-	-14		
NC_006998	4537	4537	-	-15		
NC_006998	4538	4538	-	-18		
NC_006998	4539	4539	-	-23		
NC_006998	4540	4540	-	-24		
NC_006998	4541	4541	-	-25		
NC_006998	4542	4542	-	-25		
NC_006998	4543	4543	-	-27		
NC_006998	4544	4544	-	-29		
NC_006998	4545	4545	-	-33		
NC_006998	4546	4546	-	-35		
NC_006998	4547	4547	-	-36		
NC_006998	4548	4548	-	-36		
NC_006998	4549	4549	-	-36		
NC_006998	4550	4550	-	-37		
NC_006998	4551	4551	-	-37		
NC_006998	4552	4552	-	-36		
NC_006998	4553	4553	-	-37		
NC_006998	4554	4554	-	-37		
NC_006998	4555	4555	-	-37		
NC_006998	4556	4556	-	-40		
NC_006998	4557	4557	-	-63		
NC_006998	4558	4558	-	-64		
NC_006998	4559	4559	-	-65		
NC_006998	4560	4560	-	-65		
NC_006998	4561	4561	-	-68		
NC_006998	4562	4562	-	-68		
NC_006998	4563	4563	-	-70		
NC_006998	4564	4564	-	-79		
NC_006998	4565	4565	-	-80		
NC_006998	4566	4566	-	-81		
NC_006998	4567	4567	-	-86		
NC_006998	4568	4568	-	-87		
NC_006998	4569	4569	-	-90		
NC_006998	4570	4570	-	-90		
NC_006998	4571	4571	-	-91		
NC_006998	4572	4572	-	-91		
NC_006998	4573	4573	-	-92		
NC_006998	4574	4574	-	-91		
NC_006998	4575	4575	-	-94		
NC_006998	4576	4576	-	-95		
NC_006998	4577	4577	-	-95		
NC_006998	4578	4578	-	-96		
NC_006998	4579	4579	-	-101		
NC_006998	4580	4580	-	-101		
NC_006998	4581	4581	-	-100		
NC_006998	4582	4582	-	-99		
NC_006998	4583	4583	-	-94		
NC_006998	4584	4584	-	-90		
NC_006998	4585	4585	-	-90		
NC_006998	4586	4586	-	-90		
NC_006998	4587	4587	-	-89		
NC_006998	4588	4588	-	-90		
NC_006998	4589	4589	-	-89		
NC_006998	4590	4590	-	-84		
NC_006998	4591	4591	-	-84		
NC_006998	4592	4592	-	-84		
NC_006998	4593	4593	-	-84		
NC_006998	4594	4594	-	-85		
NC_006998	4595	4595	-	-91		
NC_006998	4596	4596	-	-91		
NC_006998	4597	4597	-	-90		
NC_006998	4598	4598	-	-89		
NC_006998	4599	4599	-	-87		
NC_006998	4600	4600	-	-85		
NC_006998	4601	4601	-	-82		
NC_006998	4602	4602	-	-63		
NC_006998	4603	4603	-	-62		
NC_006998	4604	4604	-	-62		
NC_006998	4605	4605	-	-62		
NC_006998	4606	4606	-	-58		
NC_006998	4607	4607	-	-54		
NC_006998	4608	4608	-	-53		
NC_006998	4609	4609	-	-41		
NC_006998	4610	4610	-	-41		
NC_006998	4611	4611	-	-38		
NC_006998	4612	4612	-	-38		
NC_006998	4613	4613	-	-33		
NC_006998	4614	4614	-	-33		
NC_006998	4615	4615	-	-30		
NC_006998	4616	4616	-	-29		
NC_006998	4617	4617	-	-27		
NC_006998	4618	4618	-	-28		
NC_006998	4619	4619	-	-28		
NC_006998	4620	4620	-	-28		
NC_006998	4621	4621	-	-28		
NC_006998	4622	4622	-	-28		
NC_006998	4623	4623	-	-27		
NC_006998	4624	4624	-	-25		
NC_006998	4625	4625	-	-24		
NC_006998	4626	4626	-	-24		
NC_006998	4627	4627	-	-23		
NC_006998	4628	4628	-	-23		
NC_006998	4629	4629	-	-23		
NC_006998	4630	4630	-	-21		
NC_006998	4631	4631	-	-20		
NC_006998	4632	4632	-	-20		
NC_006998	4633	4633	-	-18		
NC_006998	4634	4634	-	-18		
NC_006998	4635	4635	-	-18		
NC_006998	4636	4636	-	-18		
NC_006998	4637	4637	-	-18		
NC_006998	4638	4638	-	-18		
NC_006998	4639	4639	-	-16		
NC_006998	4640	4640	-	-10		
NC_006998	4641	4641	-	-8		
NC_006998	4642	4642	-	-8		
NC_006998	4643	4643	-	-8		
NC_006998	4644	4644	-	-6		
NC_006998	4645	4645	-	-5		
NC_006998	4646	4646	-	-4		
NC_006998	4647	4647	-	-4		
NC_006998	4648	4648	-	-4		
NC_006998	4649	4649	-	-4		
NC_006998	4650	4650	-	-4		
NC_006998	4651	4651	-	-4		
NC_006998	4652	4652	-	-4		
NC_006998	4653	4653	-	-4		
NC_006998	4654	4654	-	-4		
NC_006998	4655	4655	-	-4		
NC_006998	4656	4656	-	-4		
NC_006998	4657	4657	-	-4		
NC_006998	4658	4658	-	-4		
NC_006998	4659	4659	-	-4		
NC_006998	4660	4660	-	-3		
NC_006998	4661	4661	-	-3		
NC_006998	4662	4662	-	-1		
NC_006998	4663	4663	-	-1		
NC_006998	4664	4664	-	-1		
NC_006998	4665	4665	-	-1		
NC_006998	4666	4666	-	-1		
NC_006998	4667	4667	-	-1		
NC_006998	4668	4668	-	-2		
NC_006998	4669	4669	-	-2		
NC_006998	4670	4670	-	-2		
NC_006998	4671	4671	-	-2		
NC_006998	4672	4672	-	-2		
NC_006998	4673	4673	-	-3		
NC_006998	4674	4674	-	-3		
NC_006998	4675	4675	-	-4		
NC_006998	4676	4676	-	-4		
NC_006998	4677	4677	-	-5		
NC_006998	4678	4678	-	-6		
NC_006998	4679	4679	-	-6		
NC_006998	4680	4680	-	-7		
NC_006998	4681	4681	-	-7		
NC_006998	4682	4682	-	-7		
NC_006998	4683	4683	-	-8		
NC_006998	4684	4684	-	-9		
NC_006998	4685	4685	-	-9		
NC_006998	4686	4686	-	-9		
NC_006998	4687	4687	-	-9		
NC_006998	4688	4688	-	-10		
NC_006998	4689	4689	-	-14		
NC_006998	4690	4690	-	-15		
NC_006998	4691	4691	-	-15		
NC_006998	4692	4692	-	-16		
NC_006998	4693	4693	-	-16		
NC_006998	4694	4694	-	-16		
NC_006998	4695	4695	-	-16		
NC_006998	4696	4696	-	-16		
NC_006998	4697	4697	-	-16		
NC_006998	4698	4698	-	-16		
NC_006998	4699	4699	-	-16		
NC_006998	4700	4700	-	-17		
NC_006998	4701	4701	-	-17		
NC_006998	4702	4702	-	-17		
NC_006998	4703	4703	-	-17		
NC_006998	4704	4704	-	-17		
NC_006998	4705	4705	-	-17		
NC_006998	4706	4706	-	-17		
NC_006998	4707	4707	-	-16		
NC_006998	4708	4708	-	-16		
NC_006998	4709	4709	-	-16		
NC_006998	4710	4710	-	-16		
NC_006998	4711	4711	-	-16		
NC_006998	4712	4712	-	-16		
NC_006998	4713	4713	-	-16		
NC_006998	4714	4714	-	-16		
NC_006998	4715	4715	-	-15		
NC_006998	4716	4716	-	-16		
NC_006998	4717	4717	-	-16		
NC_006998	4718	4718	-	-16		
NC_006998	4719	4719	-	-16		
NC_006998	4720	4720	-	-15		
NC_006998	4721	4721	-	-14		
NC_006998	4722	4722	-	-14		
NC_006998	4723	4723	-	-13		
NC_006998	4724	4724	-	-13		
NC_006998	4725	4725	-	-12		
NC_006998	4726	4726	-	-11		
NC_006998	4727	4727	-	-11		
NC_006998	4728	4728	-	-11		
NC_006998	4729	4729	-	-11		
NC_006998	4730	4730	-	-12		
NC_006998	4731	4731	-	-11		
NC_006998	4732	4732	-	-10		
NC_006998	4733	4733	-	-10		
NC_006998	4734	4734	-	-5		
NC_006998	4735	4735	-	-4		
NC_006998	4736	4736	-	-4		
NC_006998	4737	4737	-	-5		
NC_006998	4738	4738	-	-5		
NC_006998	4739	4739	-	-5		
NC_006998	4740	4740	-	-5		
NC_006998	4741	4741	-	-5		
NC_006998	4742	4742	-	-5		
NC_006998	4743	4743	-	-5		
NC_006998	4744	4744	-	-5		
NC_006998	4745	4745	-	-4		
NC_006998	4746	4746	-	-5		
NC_006998	4747	4747	-	-5		
NC_006998	4748	4748	-	-5		
NC_006998	4749	4749	-	-6		
NC_006998	4750	4750	-	-6		
NC_006998	4751	4751	-	-5		
NC_006998	4752	4752	-	-5		
NC_006998	4753	4753	-	-5		
NC_006998	4754	4754	-	-6		
NC_006998	4755	4755	-	-6		
NC_006998	4756	4756	-	-6		
NC_006998	4757	4757	-	-6		
NC_006998	4758	4758	-	-6		
NC_006998	4759	4759	-	-6		
NC_006998	4760	4760	-	-6		
NC_006998	4761	4761	-	-5		
NC_006998	4762	4762	-	-5		
NC_006998	4763	4763	-	-6		
NC_006998	4764	4764	-	-6		
NC_006998	4765	4765	-	-5		
NC_006998	4766	4766	-	-6		
NC_006998	4767	4767	-	-5		
NC_006998	4768	4768	-	-5		
NC_006998	4769	4769	-	-5		
NC_006998	4770	4770	-	-5		
NC_006998	4771	4771	-	-5		
NC_006998	4772	4772	-	-5		
NC_006998	4773	4773	-	-6		
NC_006998	4774	4774	-	-6		
NC_006998	4775	4775	-	-6		
NC_006998	4776	4776	-	-6		
NC_006998	4777	4777	-	-6		
NC_006998	4778	4778	-	-6		
NC_006998	4779	4779	-	-7		
NC_006998	4780	4780	-	-8		
NC_006998	4781	4781	-	-9		
NC_006998	4782	4782	-	-10		
NC_006998	4783	4783	-	-42		
NC_006998	4784	4784	-	-42		
NC_006998	4785	4785	-	-42		
NC_006998	4786	4786	-	-42		
NC_006998	4787	4787	-	-42		
NC_006998	4788	4788	-	-43		
NC_006998	4789	4789	-	-43		
NC_006998	4790	4790	-	-46		
NC_006998	4791	4791	-	-47		
NC_006998	4792	4792	-	-50		
NC_006998	4793	4793	-	-54		
NC_006998	4794	4794	-	-56		
NC_006998	4795	4795	-	-61		
NC_006998	4796	4796	-	-62		
NC_006998	4797	4797	-	-63		
NC_006998	4798	4798	-	-63		
NC_006998	4799	4799	-	-62		
NC_006998	4800	4800	-	-64		
NC_006998	4801	4801	-	-64		
NC_006998	4802	4802	-	-65		
NC_006998	4803	4803	-	-65		
NC_006998	4804	4804	-	-65		
NC_006998	4805	4805	-	-66		
NC_006998	4806	4806	-	-66		
NC_006998	4807	4807	-	-66		
NC_006998	4808	4808	-	-66		
NC_006998	4809	4809	-	-66		
NC_006998	4810	4810	-	-66		
NC_006998	4811	4811	-	-65		
NC_006998	4812	4812	-	-65		
NC_006998	4813	4813	-	-65		
NC_006998	4814	4814	-	-65		
NC_006998	4815	4815	-	-64		
NC_006998	4816	4816	-	-63		
NC_006998	4817	4817	-	-63		
NC_006998	4818	4818	-	-63		
NC_006998	4819	4819	-	-63		
NC_006998	4820	4820	-	-63		
NC_006998	4821	4821	-	-63		
NC_006998	4822	4822	-	-63		
NC_006998	4823	4823	-	-63		
NC_006998	4824	4824	-	-63		
NC_006998	4825	4825	-	-62		
NC_006998	4826	4826	-	-61		
NC_006998	4827	4827	-	-58		
NC_006998	4828	4828	-	-32		
NC_006998	4829	4829	-	-32		
NC_006998	4830	4830	-	-32		
NC_006998	4831	4831	-	-32		
NC_006998	4832	4832	-	-28		
NC_006998	4833	4833	-	-16		
NC_006998	4834	4834	-	-12		
NC_006998	4835	4835	-	-8		
NC_006998	4836	4836	-	-6		
NC_006998	4837	4837	-	-6		
NC_006998	4838	4838	-	-5		
NC_006998	4839	4839	-	-5		
NC_006998	4840	4840	-	-5		
NC_006998	4841	4841	-	-5		
NC_006998	4842	4842	-	-6		
NC_006998	4843	4843	-	-6		
NC_006998	4844	4844	-	-5		
NC_006998	4845	4845	-	-5		
NC_006998	4846	4846	-	-5		
NC_006998	4847	4847	-	-4		
NC_006998	4848	4848	-	-4		
NC_006998	4849	4849	-	-4		
NC_006998	4850	4850	-	-4		
NC_006998	4851	4851	-	-3		
NC_006998	4852	4852	-	-3		
NC_006998	4853	4853	-	-3		
NC_006998	4854	4854	-	-4		
NC_006998	4855	4855	-	-4		
NC_006998	4856	4856	-	-4		
NC_006998	4857	4857	-	-4		
NC_006998	4858	4858	-	-4		
NC_006998	4859	4859	-	-4		
NC_006998	4860	4860	-	-4		
NC_006998	4861	4861	-	-4		
NC_006998	4862	4862	-	-3		
NC_006998	4863	4863	-	-3		
NC_006998	4864	4864	-	-3		
NC_006998	4865	4865	-	-3		
NC_006998	4866	4866	-	-4		
NC_006998	4867	4867	-	-4		
NC_006998	4868	4868	-	-4		
NC_006998	4869	4869	-	-22		
NC_006998	4870	4870	-	-23		
NC_006998	4871	4871	-	-24		
NC_006998	4872	4872	-	-26		
NC_006998	4873	4873	-	-27		
NC_006998	4874	4874	-	-28		
NC_006998	4875	4875	-	-30		
NC_006998	4876	4876	-	-31		
NC_006998	4877	4877	-	-31		
NC_006998	4878	4878	-	-31		
NC_006998	4879	4879	-	-31		
NC_006998	4880	4880	-	-32		
NC_006998	4881	4881	-	-34		
NC_006998	4882	4882	-	-36		
NC_006998	4883	4883	-	-37		
NC_006998	4884	4884	-	-37		
NC_006998	4885	4885	-	-37		
NC_006998	4886	4886	-	-37		
NC_006998	4887	4887	-	-38		
NC_006998	4888	4888	-	-38		
NC_006998	4889	4889	-	-39		
NC_006998	4890	4890	-	-40		
NC_006998	4891	4891	-	-39		
NC_006998	4892	4892	-	-39		
NC_006998	4893	4893	-	-39		
NC_006998	4894	4894	-	-39		
NC_006998	4895	4895	-	-50		
NC_006998	4896	4896	-	-49		
NC_006998	4897	4897	-	-51		
NC_006998	4898	4898	-	-51		
NC_006998	4899	4899	-	-52		
NC_006998	4900	4900	-	-54		
NC_006998	4901	4901	-	-56		
NC_006998	4902	4902	-	-57		
NC_006998	4903	4903	-	-58		
NC_006998	4904	4904	-	-61		
NC_006998	4905	4905	-	-62		
NC_006998	4906	4906	-	-64		
NC_006998	4907	4907	-	-65		
NC_006998	4908	4908	-	-65		
NC_006998	4909	4909	-	-65		
NC_006998	4910	4910	-	-65		
NC_006998	4911	4911	-	-66		
NC_006998	4912	4912	-	-67		
NC_006998	4913	4913	-	-59		
NC_006998	4914	4914	-	-51		
NC_006998	4915	4915	-	-50		
NC_006998	4916	4916	-	-50		
NC_006998	4917	4917	-	-49		
NC_006998	4918	4918	-	-46		
NC_006998	4919	4919	-	-41		
NC_006998	4920	4920	-	-40		
NC_006998	4921	4921	-	-40		
NC_006998	4922	4922	-	-40		
NC_006998	4923	4923	-	-40		
NC_006998	4924	4924	-	-39		
NC_006998	4925	4925	-	-42		
NC_006998	4926	4926	-	-42		
NC_006998	4927	4927	-	-43		
NC_006998	4928	4928	-	-43		
NC_006998	4929	4929	-	-43		
NC_006998	4930	4930	-	-43		
NC_006998	4931	4931	-	-43		
NC_006998	4932	4932	-	-42		
NC_006998	4933	4933	-	-43		
NC_006998	4934	4934	-	-42		
NC_006998	4935	4935	-	-41		
NC_006998	4936	4936	-	-39		
NC_006998	4937	4937	-	-38		
NC_006998	4938	4938	-	-35		
NC_006998	4939	4939	-	-34		
NC_006998	4940	4940	-	-32		
NC_006998	4941	4941	-	-32		
NC_006998	4942	4942	-	-31		
NC_006998	4943	4943	-	-30		
NC_006998	4944	4944	-	-26		
NC_006998	4945	4945	-	-23		
NC_006998	4946	4946	-	-18		
NC_006998	4947	4947	-	-17		
NC_006998	4948	4948	-	-17		
NC_006998	4949	4949	-	-17		
NC_006998	4950	4950	-	-17		
NC_006998	4951	4951	-	-18		
NC_006998	4952	4952	-	-18		
NC_006998	4953	4953	-	-17		
NC_006998	4954	4954	-	-17		
NC_006998	4955	4955	-	-17		
NC_006998	4956	4956	-	-17		
NC_006998	4957	4957	-	-17		
NC_006998	4958	4958	-	-17		
NC_006998	4959	4959	-	-16		
NC_006998	4960	4960	-	-17		
NC_006998	4961	4961	-	-15		
NC_006998	4962	4962	-	-16		
NC_006998	4963	4963	-	-16		
NC_006998	4964	4964	-	-16		
NC_006998	4965	4965	-	-16		
NC_006998	4966	4966	-	-13		
NC_006998	4967	4967	-	-13		
NC_006998	4968	4968	-	-13		
NC_006998	4969	4969	-	-16		
NC_006998	4970	4970	-	-15		
NC_006998	4971	4971	-	-16		
NC_006998	4972	4972	-	-16		
NC_006998	4973	4973	-	-16		
NC_006998	4974	4974	-	-18		
NC_006998	4975	4975	-	-18		
NC_006998	4976	4976	-	-19		
NC_006998	4977	4977	-	-19		
NC_006998	4978	4978	-	-19		
NC_006998	4979	4979	-	-19		
NC_006998	4980	4980	-	-20		
NC_006998	4981	4981	-	-18		
NC_006998	4982	4982	-	-18		
NC_006998	4983	4983	-	-18		
NC_006998	4984	4984	-	-18		
NC_006998	4985	4985	-	-19		
NC_006998	4986	4986	-	-19		
NC_006998	4987	4987	-	-19		
NC_006998	4988	4988	-	-19		
NC_006998	4989	4989	-	-19		
NC_006998	4990	4990	-	-19		
NC_006998	4991	4991	-	-19		
NC_006998	4992	4992	-	-19		
NC_006998	4993	4993	-	-19		
NC_006998	4994	4994	-	-19		
NC_006998	4995	4995	-	-19		
NC_006998	4996	4996	-	-19		
NC_006998	4997	4997	-	-19		
NC_006998	4998	4998	-	-19		
NC_006998	4999	4999	-	-19		
NC_006998	5000	5000	-	-19		
NC_006998	5001	5001	-	-17		
NC_006998	5002	5002	-	-17		
NC_006998	5003	5003	-	-17		
NC_006998	5004	5004	-	-17		
NC_006998	5005	5005	-	-16		
NC_006998	5006	5006	-	-16		
NC_006998	5007	5007	-	-15		
NC_006998	5008	5008	-	-15		
NC_006998	5009	5009	-	-14		
NC_006998	5010	5010	-	-14		
NC_006998	5011	5011	-	-14		
NC_006998	5012	5012	-	-12		
NC_006998	5013	5013	-	-11		
NC_006998	5014	5014	-	-10		
NC_006998	5015	5015	-	-10		
NC_006998	5016	5016	-	-10		
NC_006998	5017	5017	-	-9		
NC_006998	5018	5018	-	-9		
NC_006998	5019	5019	-	-7		
NC_006998	5020	5020	-	-7		
NC_006998	5021	5021	-	-7		
NC_006998	5022	5022	-	-7		
NC_006998	5023	5023	-	-6		
NC_006998	5024	5024	-	-6		
NC_006998	5025	5025	-	-6		
NC_006998	5026	5026	-	-6		
NC_006998	5027	5027	-	-6		
NC_006998	5028	5028	-	-6		
NC_006998	5029	5029	-	-6		
NC_006998	5030	5030	-	-4		
NC_006998	5031	5031	-	-4		
NC_006998	5032	5032	-	-4		
NC_006998	5033	5033	-	-4		
NC_006998	5034	5034	-	-4		
NC_006998	5035	5035	-	-4		
NC_006998	5036	5036	-	-4		
NC_006998	5037	5037	-	-4		
NC_006998	5038	5038	-	-4		
NC_006998	5039	5039	-	-4		
NC_006998	5040	5040	-	-4		
NC_006998	5041	5041	-	-4		
NC_006998	5042	5042	-	-3		
NC_006998	5043	5043	-	-7		
NC_006998	5044	5044	-	-14		
NC_006998	5045	5045	-	-16		
NC_006998	5046	5046	-	-16		
NC_006998	5047	5047	-	-17		
NC_006998	5048	5048	-	-17		
NC_006998	5049	5049	-	-18		
NC_006998	5050	5050	-	-19		
NC_006998	5051	5051	-	-19		
NC_006998	5052	5052	-	-19		
NC_006998	5053	5053	-	-21		
NC_006998	5054	5054	-	-21		
NC_006998	5055	5055	-	-21		
NC_006998	5056	5056	-	-21		
NC_006998	5057	5057	-	-22		
NC_006998	5058	5058	-	-23		
NC_006998	5059	5059	-	-23		
NC_006998	5060	5060	-	-23		
NC_006998	5061	5061	-	-24		
NC_006998	5062	5062	-	-24		
NC_006998	5063	5063	-	-24		
NC_006998	5064	5064	-	-24		
NC_006998	5065	5065	-	-24		
NC_006998	5066	5066	-	-24		
NC_006998	5067	5067	-	-24		
NC_006998	5068	5068	-	-24		
NC_006998	5069	5069	-	-24		
NC_006998	5070	5070	-	-24		
NC_006998	5071	5071	-	-24		
NC_006998	5072	5072	-	-24		
NC_006998	5073	5073	-	-24		
NC_006998	5074	5074	-	-25		
NC_006998	5075	5075	-	-25		
NC_006998	5076	5076	-	-25		
NC_006998	5077	5077	-	-25		
NC_006998	5078	5078	-	-25		
NC_006998	5079	5079	-	-25		
NC_006998	5080	5080	-	-25		
NC_006998	5081	5081	-	-25		
NC_006998	5082	5082	-	-25		
NC_006998	5083	5083	-	-25		
NC_006998	5084	5084	-	-25		
NC_006998	5085	5085	-	-26		
NC_006998	5086	5086	-	-26		
NC_006998	5087	5087	-	-26		
NC_006998	5088	5088	-	-22		
NC_006998	5089	5089	-	-15		
NC_006998	5090	5090	-	-14		
NC_006998	5091	5091	-	-15		
NC_006998	5092	5092	-	-14		
NC_006998	5093	5093	-	-11		
NC_006998	5094	5094	-	-9		
NC_006998	5095	5095	-	-7		
NC_006998	5096	5096	-	-7		
NC_006998	5097	5097	-	-6		
NC_006998	5098	5098	-	-6		
NC_006998	5099	5099	-	-6		
NC_006998	5100	5100	-	-6		
NC_006998	5101	5101	-	-6		
NC_006998	5102	5102	-	-6		
NC_006998	5103	5103	-	-6		
NC_006998	5104	5104	-	-6		
NC_006998	5105	5105	-	-6		
NC_006998	5106	5106	-	-5		
NC_006998	5107	5107	-	-5		
NC_006998	5108	5108	-	-5		
NC_006998	5109	5109	-	-5		
NC_006998	5110	5110	-	-5		
NC_006998	5111	5111	-	-5		
NC_006998	5112	5112	-	-5		
NC_006998	5113	5113	-	-5		
NC_006998	5114	5114	-	-6		
NC_006998	5115	5115	-	-6		
NC_006998	5116	5116	-	-5		
NC_006998	5117	5117	-	-5		
NC_006998	5118	5118	-	-5		
NC_006998	5119	5119	-	-5		
NC_006998	5120	5120	-	-5		
NC_006998	5121	5121	-	-4		
NC_006998	5122	5122	-	-4		
NC_006998	5123	5123	-	-4		
NC_006998	5124	5124	-	-4		
NC_006998	5125	5125	-	-4		
NC_006998	5126	5126	-	-4		
NC_006998	5127	5127	-	-3		
NC_006998	5128	5128	-	-3		
NC_006998	5129	5129	-	-3		
NC_006998	5130	5130	-	-2		
NC_006998	5131	5131	-	-2		
NC_006998	5132	5132	-	-2		
NC_006998	5133	5133	-	-2		
NC_006998	5134	5134	-	-2		
NC_006998	5135	5135	-	-2		
NC_006998	5136	5136	-	-2		
NC_006998	5137	5137	-	-2		
NC_006998	5138	5138	-	-2		
NC_006998	5139	5139	-	-3		
NC_006998	5140	5140	-	-3		
NC_006998	5141	5141	-	-3		
NC_006998	5142	5142	-	-3		
NC_006998	5143	5143	-	-3		
NC_006998	5144	5144	-	-3		
NC_006998	5145	5145	-	-3		
NC_006998	5146	5146	-	-3		
NC_006998	5147	5147	-	-3		
NC_006998	5148	5148	-	-3		
NC_006998	5149	5149	-	-3		
NC_006998	5150	5150	-	-3		
NC_006998	5151	5151	-	-3		
NC_006998	5152	5152	-	-3		
NC_006998	5153	5153	-	-3		
NC_006998	5154	5154	-	-3		
NC_006998	5155	5155	-	-3		
NC_006998	5156	5156	-	-3		
NC_006998	5157	5157	-	-3		
NC_006998	5158	5158	-	-3		
NC_006998	5159	5159	-	-3		
NC_006998	5160	5160	-	-3		
NC_006998	5161	5161	-	-3		
NC_006998	5162	5162	-	-4		
NC_006998	5163	5163	-	-4		
NC_006998	5164	5164	-	-4		
NC_006998	5165	5165	-	-4		
NC_006998	5166	5166	-	-4		
NC_006998	5167	5167	-	-4		
NC_006998	5168	5168	-	-4		
NC_006998	5169	5169	-	-4		
NC_006998	5170	5170	-	-4		
NC_006998	5171	5171	-	-4		
NC_006998	5172	5172	-	-4		
NC_006998	5173	5173	-	-4		
NC_006998	5174	5174	-	-4		
NC_006998	5175	5175	-	-4		
NC_006998	5176	5176	-	-5		
NC_006998	5177	5177	-	-5		
NC_006998	5178	5178	-	-5		
NC_006998	5179	5179	-	-5		
NC_006998	5180	5180	-	-5		
NC_006998	5181	5181	-	-4		
NC_006998	5182	5182	-	-4		
NC_006998	5183	5183	-	-4		
NC_006998	5184	5184	-	-4		
NC_006998	5185	5185	-	-4		
NC_006998	5186	5186	-	-4		
NC_006998	5187	5187	-	-4		
NC_006998	5188	5188	-	-4		
NC_006998	5189	5189	-	-4		
NC_006998	5190	5190	-	-4		
NC_006998	5191	5191	-	-4		
NC_006998	5192	5192	-	-3		
NC_006998	5193	5193	-	-4		
NC_006998	5194	5194	-	-4		
NC_006998	5195	5195	-	-4		
NC_006998	5196	5196	-	-4		
NC_006998	5197	5197	-	-4		
NC_006998	5198	5198	-	-6		
NC_006998	5199	5199	-	-8		
NC_006998	5200	5200	-	-8		
NC_006998	5201	5201	-	-8		
NC_006998	5202	5202	-	-8		
NC_006998	5203	5203	-	-8		
NC_006998	5204	5204	-	-8		
NC_006998	5205	5205	-	-8		
NC_006998	5206	5206	-	-8		
NC_006998	5207	5207	-	-7		
NC_006998	5208	5208	-	-7		
NC_006998	5209	5209	-	-7		
NC_006998	5210	5210	-	-7		
NC_006998	5211	5211	-	-6		
NC_006998	5212	5212	-	-6		
NC_006998	5213	5213	-	-7		
NC_006998	5214	5214	-	-7		
NC_006998	5215	5215	-	-8		
NC_006998	5216	5216	-	-8		
NC_006998	5217	5217	-	-8		
NC_006998	5218	5218	-	-8		
NC_006998	5219	5219	-	-8		
NC_006998	5220	5220	-	-8		
NC_006998	5221	5221	-	-8		
NC_006998	5222	5222	-	-8		
NC_006998	5223	5223	-	-8		
NC_006998	5224	5224	-	-9		
NC_006998	5225	5225	-	-10		
NC_006998	5226	5226	-	-11		
NC_006998	5227	5227	-	-11		
NC_006998	5228	5228	-	-11		
NC_006998	5229	5229	-	-10		
NC_006998	5230	5230	-	-10		
NC_006998	5231	5231	-	-10		
NC_006998	5232	5232	-	-10		
NC_006998	5233	5233	-	-10		
NC_006998	5234	5234	-	-10		
NC_006998	5235	5235	-	-10		
NC_006998	5236	5236	-	-10		
NC_006998	5237	5237	-	-10		
NC_006998	5238	5238	-	-9		
NC_006998	5239	5239	-	-9		
NC_006998	5240	5240	-	-9		
NC_006998	5241	5241	-	-9		
NC_006998	5242	5242	-	-8		
NC_006998	5243	5243	-	-7		
NC_006998	5244	5244	-	-7		
NC_006998	5245	5245	-	-8		
NC_006998	5246	5246	-	-8		
NC_006998	5247	5247	-	-8		
NC_006998	5248	5248	-	-8		
NC_006998	5249	5249	-	-8		
NC_006998	5250	5250	-	-8		
NC_006998	5251	5251	-	-8		
NC_006998	5252	5252	-	-9		
NC_006998	5253	5253	-	-9		
NC_006998	5254	5254	-	-9		
NC_006998	5255	5255	-	-9		
NC_006998	5256	5256	-	-9		
NC_006998	5257	5257	-	-9		
NC_006998	5258	5258	-	-8		
NC_006998	5259	5259	-	-8		
NC_006998	5260	5260	-	-8		
NC_006998	5261	5261	-	-8		
NC_006998	5262	5262	-	-6		
NC_006998	5263	5263	-	-6		
NC_006998	5264	5264	-	-6		
NC_006998	5265	5265	-	-6		
NC_006998	5266	5266	-	-5		
NC_006998	5267	5267	-	-5		
NC_006998	5268	5268	-	-5		
NC_006998	5269	5269	-	-6		
NC_006998	5270	5270	-	-5		
NC_006998	5271	5271	-	-5		
NC_006998	5272	5272	-	-5		
NC_006998	5273	5273	-	-5		
NC_006998	5274	5274	-	-5		
NC_006998	5275	5275	-	-6		
NC_006998	5276	5276	-	-6		
NC_006998	5277	5277	-	-8		
NC_006998	5278	5278	-	-7		
NC_006998	5279	5279	-	-7		
NC_006998	5280	5280	-	-7		
NC_006998	5281	5281	-	-7		
NC_006998	5282	5282	-	-9		
NC_006998	5283	5283	-	-8		
NC_006998	5284	5284	-	-9		
NC_006998	5285	5285	-	-9		
NC_006998	5286	5286	-	-10		
NC_006998	5287	5287	-	-11		
NC_006998	5288	5288	-	-11		
NC_006998	5289	5289	-	-11		
NC_006998	5290	5290	-	-11		
NC_006998	5291	5291	-	-12		
NC_006998	5292	5292	-	-13		
NC_006998	5293	5293	-	-15		
NC_006998	5294	5294	-	-15		
NC_006998	5295	5295	-	-17		
NC_006998	5296	5296	-	-16		
NC_006998	5297	5297	-	-16		
NC_006998	5298	5298	-	-17		
NC_006998	5299	5299	-	-18		
NC_006998	5300	5300	-	-31		
NC_006998	5301	5301	-	-32		
NC_006998	5302	5302	-	-33		
NC_006998	5303	5303	-	-39		
NC_006998	5304	5304	-	-41		
NC_006998	5305	5305	-	-43		
NC_006998	5306	5306	-	-43		
NC_006998	5307	5307	-	-44		
NC_006998	5308	5308	-	-44		
NC_006998	5309	5309	-	-45		
NC_006998	5310	5310	-	-46		
NC_006998	5311	5311	-	-48		
NC_006998	5312	5312	-	-51		
NC_006998	5313	5313	-	-53		
NC_006998	5314	5314	-	-55		
NC_006998	5315	5315	-	-58		
NC_006998	5316	5316	-	-58		
NC_006998	5317	5317	-	-59		
NC_006998	5318	5318	-	-59		
NC_006998	5319	5319	-	-59		
NC_006998	5320	5320	-	-58		
NC_006998	5321	5321	-	-58		
NC_006998	5322	5322	-	-56		
NC_006998	5323	5323	-	-56		
NC_006998	5324	5324	-	-57		
NC_006998	5325	5325	-	-57		
NC_006998	5326	5326	-	-57		
NC_006998	5327	5327	-	-56		
NC_006998	5328	5328	-	-56		
NC_006998	5329	5329	-	-56		
NC_006998	5330	5330	-	-57		
NC_006998	5331	5331	-	-55		
NC_006998	5332	5332	-	-54		
NC_006998	5333	5333	-	-53		
NC_006998	5334	5334	-	-53		
NC_006998	5335	5335	-	-52		
NC_006998	5336	5336	-	-52		
NC_006998	5337	5337	-	-51		
NC_006998	5338	5338	-	-49		
NC_006998	5339	5339	-	-48		
NC_006998	5340	5340	-	-49		
NC_006998	5341	5341	-	-49		
NC_006998	5342	5342	-	-55		
NC_006998	5343	5343	-	-51		
NC_006998	5344	5344	-	-49		
NC_006998	5345	5345	-	-43		
NC_006998	5346	5346	-	-42		
NC_006998	5347	5347	-	-42		
NC_006998	5348	5348	-	-35		
NC_006998	5349	5349	-	-31		
NC_006998	5350	5350	-	-28		
NC_006998	5351	5351	-	-26		
NC_006998	5352	5352	-	-26		
NC_006998	5353	5353	-	-22		
NC_006998	5354	5354	-	-21		
NC_006998	5355	5355	-	-22		
NC_006998	5356	5356	-	-22		
NC_006998	5357	5357	-	-22		
NC_006998	5358	5358	-	-22		
NC_006998	5359	5359	-	-22		
NC_006998	5360	5360	-	-22		
NC_006998	5361	5361	-	-23		
NC_006998	5362	5362	-	-22		
NC_006998	5363	5363	-	-22		
NC_006998	5364	5364	-	-22		
NC_006998	5365	5365	-	-22		
NC_006998	5366	5366	-	-22		
NC_006998	5367	5367	-	-22		
NC_006998	5368	5368	-	-23		
NC_006998	5369	5369	-	-23		
NC_006998	5370	5370	-	-22		
NC_006998	5371	5371	-	-22		
NC_006998	5372	5372	-	-22		
NC_006998	5373	5373	-	-22		
NC_006998	5374	5374	-	-23		
NC_006998	5375	5375	-	-23		
NC_006998	5376	5376	-	-23		
NC_006998	5377	5377	-	-23		
NC_006998	5378	5378	-	-23		
NC_006998	5379	5379	-	-23		
NC_006998	5380	5380	-	-23		
NC_006998	5381	5381	-	-24		
NC_006998	5382	5382	-	-24		
NC_006998	5383	5383	-	-24		
NC_006998	5384	5384	-	-25		
NC_006998	5385	5385	-	-24		
NC_006998	5386	5386	-	-25		
NC_006998	5387	5387	-	-23		
NC_006998	5388	5388	-	-23		
NC_006998	5389	5389	-	-29		
NC_006998	5390	5390	-	-31		
NC_006998	5391	5391	-	-30		
NC_006998	5392	5392	-	-28		
NC_006998	5393	5393	-	-27		
NC_006998	5394	5394	-	-27		
NC_006998	5395	5395	-	-27		
NC_006998	5396	5396	-	-29		
NC_006998	5397	5397	-	-28		
NC_006998	5398	5398	-	-28		
NC_006998	5399	5399	-	-26		
NC_006998	5400	5400	-	-26		
NC_006998	5401	5401	-	-26		
NC_006998	5402	5402	-	-27		
NC_006998	5403	5403	-	-26		
NC_006998	5404	5404	-	-26		
NC_006998	5405	5405	-	-26		
NC_006998	5406	5406	-	-25		
NC_006998	5407	5407	-	-25		
NC_006998	5408	5408	-	-25		
NC_006998	5409	5409	-	-25		
NC_006998	5410	5410	-	-25		
NC_006998	5411	5411	-	-25		
NC_006998	5412	5412	-	-24		
NC_006998	5413	5413	-	-24		
NC_006998	5414	5414	-	-24		
NC_006998	5415	5415	-	-23		
NC_006998	5416	5416	-	-23		
NC_006998	5417	5417	-	-23		
NC_006998	5418	5418	-	-25		
NC_006998	5419	5419	-	-29		
NC_006998	5420	5420	-	-28		
NC_006998	5421	5421	-	-28		
NC_006998	5422	5422	-	-28		
NC_006998	5423	5423	-	-31		
NC_006998	5424	5424	-	-39		
NC_006998	5425	5425	-	-39		
NC_006998	5426	5426	-	-41		
NC_006998	5427	5427	-	-42		
NC_006998	5428	5428	-	-43		
NC_006998	5429	5429	-	-43		
NC_006998	5430	5430	-	-43		
NC_006998	5431	5431	-	-46		
NC_006998	5432	5432	-	-48		
NC_006998	5433	5433	-	-47		
NC_006998	5434	5434	-	-47		
NC_006998	5435	5435	-	-44		
NC_006998	5436	5436	-	-45		
NC_006998	5437	5437	-	-46		
NC_006998	5438	5438	-	-47		
NC_006998	5439	5439	-	-49		
NC_006998	5440	5440	-	-53		
NC_006998	5441	5441	-	-53		
NC_006998	5442	5442	-	-53		
NC_006998	5443	5443	-	-53		
NC_006998	5444	5444	-	-53		
NC_006998	5445	5445	-	-53		
NC_006998	5446	5446	-	-53		
NC_006998	5447	5447	-	-54		
NC_006998	5448	5448	-	-55		
NC_006998	5449	5449	-	-55		
NC_006998	5450	5450	-	-58		
NC_006998	5451	5451	-	-62		
NC_006998	5452	5452	-	-63		
NC_006998	5453	5453	-	-64		
NC_006998	5454	5454	-	-64		
NC_006998	5455	5455	-	-65		
NC_006998	5456	5456	-	-65		
NC_006998	5457	5457	-	-64		
NC_006998	5458	5458	-	-65		
NC_006998	5459	5459	-	-65		
NC_006998	5460	5460	-	-66		
NC_006998	5461	5461	-	-67		
NC_006998	5462	5462	-	-67		
NC_006998	5463	5463	-	-66		
NC_006998	5464	5464	-	-62		
NC_006998	5465	5465	-	-62		
NC_006998	5466	5466	-	-61		
NC_006998	5467	5467	-	-54		
NC_006998	5468	5468	-	-53		
NC_006998	5469	5469	-	-48		
NC_006998	5470	5470	-	-48		
NC_006998	5471	5471	-	-46		
NC_006998	5472	5472	-	-42		
NC_006998	5473	5473	-	-35		
NC_006998	5474	5474	-	-31		
NC_006998	5475	5475	-	-31		
NC_006998	5476	5476	-	-29		
NC_006998	5477	5477	-	-29		
NC_006998	5478	5478	-	-29		
NC_006998	5479	5479	-	-31		
NC_006998	5480	5480	-	-34		
NC_006998	5481	5481	-	-34		
NC_006998	5482	5482	-	-36		
NC_006998	5483	5483	-	-37		
NC_006998	5484	5484	-	-36		
NC_006998	5485	5485	-	-31		
NC_006998	5486	5486	-	-31		
NC_006998	5487	5487	-	-30		
NC_006998	5488	5488	-	-31		
NC_006998	5489	5489	-	-32		
NC_006998	5490	5490	-	-31		
NC_006998	5491	5491	-	-32		
NC_006998	5492	5492	-	-33		
NC_006998	5493	5493	-	-32		
NC_006998	5494	5494	-	-33		
NC_006998	5495	5495	-	-31		
NC_006998	5496	5496	-	-27		
NC_006998	5497	5497	-	-26		
NC_006998	5498	5498	-	-27		
NC_006998	5499	5499	-	-27		
NC_006998	5500	5500	-	-25		
NC_006998	5501	5501	-	-24		
NC_006998	5502	5502	-	-24		
NC_006998	5503	5503	-	-24		
NC_006998	5504	5504	-	-25		
NC_006998	5505	5505	-	-25		
NC_006998	5506	5506	-	-25		
NC_006998	5507	5507	-	-25		
NC_006998	5508	5508	-	-24		
NC_006998	5509	5509	-	-25		
NC_006998	5510	5510	-	-25		
NC_006998	5511	5511	-	-24		
NC_006998	5512	5512	-	-23		
NC_006998	5513	5513	-	-23		
NC_006998	5514	5514	-	-23		
NC_006998	5515	5515	-	-22		
NC_006998	5516	5516	-	-21		
NC_006998	5517	5517	-	-21		
NC_006998	5518	5518	-	-21		
NC_006998	5519	5519	-	-21		
NC_006998	5520	5520	-	-21		
NC_006998	5521	5521	-	-21		
NC_006998	5522	5522	-	-21		
NC_006998	5523	5523	-	-21		
NC_006998	5524	5524	-	-20		
NC_006998	5525	5525	-	-17		
NC_006998	5526	5526	-	-16		
NC_006998	5527	5527	-	-13		
NC_006998	5528	5528	-	-12		
NC_006998	5529	5529	-	-12		
NC_006998	5530	5530	-	-9		
NC_006998	5531	5531	-	-12		
NC_006998	5532	5532	-	-14		
NC_006998	5533	5533	-	-32		
NC_006998	5534	5534	-	-33		
NC_006998	5535	5535	-	-33		
NC_006998	5536	5536	-	-34		
NC_006998	5537	5537	-	-39		
NC_006998	5538	5538	-	-79		
NC_006998	5539	5539	-	-84		
NC_006998	5540	5540	-	-86		
NC_006998	5541	5541	-	-89		
NC_006998	5542	5542	-	-96		
NC_006998	5543	5543	-	-101		
NC_006998	5544	5544	-	-110		
NC_006998	5545	5545	-	-117		
NC_006998	5546	5546	-	-121		
NC_006998	5547	5547	-	-122		
NC_006998	5548	5548	-	-126		
NC_006998	5549	5549	-	-133		
NC_006998	5550	5550	-	-136		
NC_006998	5551	5551	-	-140		
NC_006998	5552	5552	-	-143		
NC_006998	5553	5553	-	-146		
NC_006998	5554	5554	-	-147		
NC_006998	5555	5555	-	-148		
NC_006998	5556	5556	-	-148		
NC_006998	5557	5557	-	-149		
NC_006998	5558	5558	-	-149		
NC_006998	5559	5559	-	-149		
NC_006998	5560	5560	-	-150		
NC_006998	5561	5561	-	-150		
NC_006998	5562	5562	-	-151		
NC_006998	5563	5563	-	-152		
NC_006998	5564	5564	-	-151		
NC_006998	5565	5565	-	-151		
NC_006998	5566	5566	-	-151		
NC_006998	5567	5567	-	-151		
NC_006998	5568	5568	-	-151		
NC_006998	5569	5569	-	-151		
NC_006998	5570	5570	-	-151		
NC_006998	5571	5571	-	-151		
NC_006998	5572	5572	-	-151		
NC_006998	5573	5573	-	-151		
NC_006998	5574	5574	-	-150		
NC_006998	5575	5575	-	-149		
NC_006998	5576	5576	-	-147		
NC_006998	5577	5577	-	-144		
NC_006998	5578	5578	-	-128		
NC_006998	5579	5579	-	-127		
NC_006998	5580	5580	-	-124		
NC_006998	5581	5581	-	-120		
NC_006998	5582	5582	-	-100		
NC_006998	5583	5583	-	-60		
NC_006998	5584	5584	-	-52		
NC_006998	5585	5585	-	-48		
NC_006998	5586	5586	-	-43		
NC_006998	5587	5587	-	-38		
NC_006998	5588	5588	-	-27		
NC_006998	5589	5589	-	-18		
NC_006998	5589	5589	+	1		
NC_006998	5590	5590	-	-19		
NC_006998	5590	5590	+	1		
NC_006998	5591	5591	-	-31		
NC_006998	5591	5591	+	1		
NC_006998	5592	5592	-	-31		
NC_006998	5592	5592	+	1		
NC_006998	5593	5593	-	-31		
NC_006998	5593	5593	+	1		
NC_006998	5594	5594	-	-27		
NC_006998	5594	5594	+	1		
NC_006998	5595	5595	-	-28		
NC_006998	5595	5595	+	1		
NC_006998	5596	5596	-	-28		
NC_006998	5596	5596	+	1		
NC_006998	5597	5597	-	-28		
NC_006998	5597	5597	+	1		
NC_006998	5598	5598	-	-28		
NC_006998	5598	5598	+	1		
NC_006998	5599	5599	-	-27		
NC_006998	5599	5599	+	1		
NC_006998	5600	5600	-	-30		
NC_006998	5600	5600	+	1		
NC_006998	5601	5601	-	-32		
NC_006998	5601	5601	+	1		
NC_006998	5602	5602	-	-33		
NC_006998	5602	5602	+	1		
NC_006998	5603	5603	-	-33		
NC_006998	5603	5603	+	1		
NC_006998	5604	5604	-	-34		
NC_006998	5604	5604	+	1		
NC_006998	5605	5605	-	-36		
NC_006998	5605	5605	+	1		
NC_006998	5606	5606	-	-36		
NC_006998	5606	5606	+	1		
NC_006998	5607	5607	-	-36		
NC_006998	5607	5607	+	1		
NC_006998	5608	5608	-	-36		
NC_006998	5608	5608	+	1		
NC_006998	5609	5609	-	-36		
NC_006998	5609	5609	+	1		
NC_006998	5610	5610	-	-36		
NC_006998	5610	5610	+	1		
NC_006998	5611	5611	-	-37		
NC_006998	5611	5611	+	1		
NC_006998	5612	5612	-	-37		
NC_006998	5612	5612	+	1		
NC_006998	5613	5613	-	-38		
NC_006998	5613	5613	+	1		
NC_006998	5614	5614	-	-41		
NC_006998	5614	5614	+	1		
NC_006998	5615	5615	-	-43		
NC_006998	5615	5615	+	1		
NC_006998	5616	5616	-	-43		
NC_006998	5616	5616	+	1		
NC_006998	5617	5617	-	-44		
NC_006998	5617	5617	+	1		
NC_006998	5618	5618	-	-46		
NC_006998	5618	5618	+	1		
NC_006998	5619	5619	-	-47		
NC_006998	5619	5619	+	1		
NC_006998	5620	5620	-	-48		
NC_006998	5620	5620	+	1		
NC_006998	5621	5621	-	-48		
NC_006998	5621	5621	+	1		
NC_006998	5622	5622	-	-48		
NC_006998	5622	5622	+	1		
NC_006998	5623	5623	-	-54		
NC_006998	5623	5623	+	1		
NC_006998	5624	5624	-	-53		
NC_006998	5624	5624	+	1		
NC_006998	5625	5625	-	-55		
NC_006998	5625	5625	+	1		
NC_006998	5626	5626	-	-57		
NC_006998	5626	5626	+	1		
NC_006998	5627	5627	-	-59		
NC_006998	5627	5627	+	1		
NC_006998	5628	5628	-	-58		
NC_006998	5628	5628	+	1		
NC_006998	5629	5629	-	-59		
NC_006998	5629	5629	+	1		
NC_006998	5630	5630	-	-63		
NC_006998	5630	5630	+	1		
NC_006998	5631	5631	-	-63		
NC_006998	5631	5631	+	1		
NC_006998	5632	5632	-	-64		
NC_006998	5632	5632	+	1		
NC_006998	5633	5633	-	-66		
NC_006998	5634	5634	-	-66		
NC_006998	5635	5635	-	-69		
NC_006998	5636	5636	-	-60		
NC_006998	5637	5637	-	-61		
NC_006998	5638	5638	-	-60		
NC_006998	5639	5639	-	-59		
NC_006998	5640	5640	-	-54		
NC_006998	5641	5641	-	-52		
NC_006998	5642	5642	-	-52		
NC_006998	5643	5643	-	-52		
NC_006998	5644	5644	-	-53		
NC_006998	5645	5645	-	-52		
NC_006998	5646	5646	-	-51		
NC_006998	5647	5647	-	-51		
NC_006998	5648	5648	-	-54		
NC_006998	5649	5649	-	-53		
NC_006998	5650	5650	-	-52		
NC_006998	5651	5651	-	-52		
NC_006998	5652	5652	-	-53		
NC_006998	5653	5653	-	-53		
NC_006998	5654	5654	-	-53		
NC_006998	5655	5655	-	-52		
NC_006998	5656	5656	-	-53		
NC_006998	5657	5657	-	-52		
NC_006998	5658	5658	-	-51		
NC_006998	5659	5659	-	-48		
NC_006998	5660	5660	-	-46		
NC_006998	5661	5661	-	-47		
NC_006998	5662	5662	-	-46		
NC_006998	5663	5663	-	-44		
NC_006998	5664	5664	-	-43		
NC_006998	5665	5665	-	-42		
NC_006998	5666	5666	-	-40		
NC_006998	5667	5667	-	-41		
NC_006998	5668	5668	-	-35		
NC_006998	5669	5669	-	-35		
NC_006998	5670	5670	-	-36		
NC_006998	5671	5671	-	-36		
NC_006998	5672	5672	-	-34		
NC_006998	5673	5673	-	-33		
NC_006998	5674	5674	-	-33		
NC_006998	5675	5675	-	-29		
NC_006998	5676	5676	-	-27		
NC_006998	5677	5677	-	-24		
NC_006998	5678	5678	-	-23		
NC_006998	5679	5679	-	-23		
NC_006998	5680	5680	-	-20		
NC_006998	5681	5681	-	-19		
NC_006998	5682	5682	-	-19		
NC_006998	5683	5683	-	-19		
NC_006998	5684	5684	-	-16		
NC_006998	5685	5685	-	-16		
NC_006998	5686	5686	-	-15		
NC_006998	5687	5687	-	-15		
NC_006998	5688	5688	-	-14		
NC_006998	5689	5689	-	-14		
NC_006998	5690	5690	-	-14		
NC_006998	5691	5691	-	-13		
NC_006998	5692	5692	-	-12		
NC_006998	5693	5693	-	-10		
NC_006998	5694	5694	-	-10		
NC_006998	5695	5695	-	-11		
NC_006998	5696	5696	-	-10		
NC_006998	5697	5697	-	-9		
NC_006998	5698	5698	-	-9		
NC_006998	5699	5699	-	-10		
NC_006998	5700	5700	-	-10		
NC_006998	5701	5701	-	-8		
NC_006998	5702	5702	-	-8		
NC_006998	5703	5703	-	-8		
NC_006998	5704	5704	-	-8		
NC_006998	5705	5705	-	-8		
NC_006998	5706	5706	-	-8		
NC_006998	5707	5707	-	-8		
NC_006998	5708	5708	-	-8		
NC_006998	5709	5709	-	-8		
NC_006998	5710	5710	-	-8		
NC_006998	5711	5711	-	-8		
NC_006998	5712	5712	-	-6		
NC_006998	5713	5713	-	-6		
NC_006998	5714	5714	-	-6		
NC_006998	5715	5715	-	-5		
NC_006998	5716	5716	-	-5		
NC_006998	5717	5717	-	-4		
NC_006998	5718	5718	-	-4		
NC_006998	5719	5719	-	-4		
NC_006998	5720	5720	-	-4		
NC_006998	5721	5721	-	-5		
NC_006998	5722	5722	-	-5		
NC_006998	5723	5723	-	-5		
NC_006998	5724	5724	-	-5		
NC_006998	5725	5725	-	-6		
NC_006998	5726	5726	-	-10		
NC_006998	5727	5727	-	-14		
NC_006998	5728	5728	-	-14		
NC_006998	5729	5729	-	-14		
NC_006998	5730	5730	-	-14		
NC_006998	5731	5731	-	-14		
NC_006998	5732	5732	-	-14		
NC_006998	5733	5733	-	-14		
NC_006998	5734	5734	-	-14		
NC_006998	5735	5735	-	-14		
NC_006998	5736	5736	-	-15		
NC_006998	5737	5737	-	-16		
NC_006998	5738	5738	-	-17		
NC_006998	5739	5739	-	-18		
NC_006998	5740	5740	-	-18		
NC_006998	5741	5741	-	-19		
NC_006998	5742	5742	-	-21		
NC_006998	5743	5743	-	-21		
NC_006998	5744	5744	-	-23		
NC_006998	5745	5745	-	-23		
NC_006998	5746	5746	-	-24		
NC_006998	5747	5747	-	-26		
NC_006998	5748	5748	-	-26		
NC_006998	5749	5749	-	-26		
NC_006998	5750	5750	-	-26		
NC_006998	5751	5751	-	-27		
NC_006998	5752	5752	-	-27		
NC_006998	5753	5753	-	-27		
NC_006998	5754	5754	-	-28		
NC_006998	5755	5755	-	-28		
NC_006998	5756	5756	-	-28		
NC_006998	5757	5757	-	-28		
NC_006998	5758	5758	-	-28		
NC_006998	5759	5759	-	-28		
NC_006998	5760	5760	-	-28		
NC_006998	5761	5761	-	-28		
NC_006998	5762	5762	-	-36		
NC_006998	5763	5763	-	-38		
NC_006998	5764	5764	-	-39		
NC_006998	5765	5765	-	-39		
NC_006998	5766	5766	-	-41		
NC_006998	5767	5767	-	-41		
NC_006998	5768	5768	-	-41		
NC_006998	5769	5769	-	-41		
NC_006998	5770	5770	-	-41		
NC_006998	5771	5771	-	-37		
NC_006998	5772	5772	-	-35		
NC_006998	5773	5773	-	-34		
NC_006998	5774	5774	-	-34		
NC_006998	5775	5775	-	-33		
NC_006998	5776	5776	-	-31		
NC_006998	5777	5777	-	-30		
NC_006998	5778	5778	-	-30		
NC_006998	5779	5779	-	-30		
NC_006998	5780	5780	-	-30		
NC_006998	5781	5781	-	-30		
NC_006998	5782	5782	-	-28		
NC_006998	5783	5783	-	-28		
NC_006998	5784	5784	-	-28		
NC_006998	5785	5785	-	-27		
NC_006998	5786	5786	-	-26		
NC_006998	5787	5787	-	-25		
NC_006998	5788	5788	-	-25		
NC_006998	5789	5789	-	-24		
NC_006998	5790	5790	-	-23		
NC_006998	5791	5791	-	-21		
NC_006998	5792	5792	-	-20		
NC_006998	5793	5793	-	-20		
NC_006998	5794	5794	-	-20		
NC_006998	5795	5795	-	-13		
NC_006998	5796	5796	-	-10		
NC_006998	5797	5797	-	-10		
NC_006998	5798	5798	-	-10		
NC_006998	5799	5799	-	-9		
NC_006998	5800	5800	-	-8		
NC_006998	5801	5801	-	-7		
NC_006998	5802	5802	-	-5		
NC_006998	5803	5803	-	-5		
NC_006998	5804	5804	-	-5		
NC_006998	5805	5805	-	-4		
NC_006998	5806	5806	-	-4		
NC_006998	5807	5807	-	-3		
NC_006998	5808	5808	-	-4		
NC_006998	5809	5809	-	-3		
NC_006998	5810	5810	-	-3		
NC_006998	5811	5811	-	-3		
NC_006998	5812	5812	-	-4		
NC_006998	5813	5813	-	-4		
NC_006998	5814	5814	-	-5		
NC_006998	5815	5815	-	-5		
NC_006998	5816	5816	-	-5		
NC_006998	5817	5817	-	-4		
NC_006998	5818	5818	-	-4		
NC_006998	5819	5819	-	-4		
NC_006998	5820	5820	-	-4		
NC_006998	5821	5821	-	-4		
NC_006998	5822	5822	-	-5		
NC_006998	5823	5823	-	-5		
NC_006998	5824	5824	-	-5		
NC_006998	5825	5825	-	-5		
NC_006998	5826	5826	-	-5		
NC_006998	5827	5827	-	-5		
NC_006998	5828	5828	-	-6		
NC_006998	5829	5829	-	-6		
NC_006998	5830	5830	-	-6		
NC_006998	5831	5831	-	-6		
NC_006998	5832	5832	-	-6		
NC_006998	5833	5833	-	-6		
NC_006998	5834	5834	-	-6		
NC_006998	5835	5835	-	-6		
NC_006998	5836	5836	-	-6		
NC_006998	5837	5837	-	-6		
NC_006998	5838	5838	-	-6		
NC_006998	5839	5839	-	-6		
NC_006998	5840	5840	-	-6		
NC_006998	5841	5841	-	-6		
NC_006998	5842	5842	-	-6		
NC_006998	5843	5843	-	-6		
NC_006998	5844	5844	-	-6		
NC_006998	5845	5845	-	-11		
NC_006998	5846	5846	-	-11		
NC_006998	5847	5847	-	-12		
NC_006998	5848	5848	-	-12		
NC_006998	5849	5849	-	-13		
NC_006998	5850	5850	-	-14		
NC_006998	5851	5851	-	-14		
NC_006998	5852	5852	-	-13		
NC_006998	5853	5853	-	-13		
NC_006998	5854	5854	-	-14		
NC_006998	5855	5855	-	-14		
NC_006998	5856	5856	-	-15		
NC_006998	5857	5857	-	-16		
NC_006998	5858	5858	-	-17		
NC_006998	5859	5859	-	-17		
NC_006998	5860	5860	-	-17		
NC_006998	5861	5861	-	-17		
NC_006998	5862	5862	-	-17		
NC_006998	5863	5863	-	-17		
NC_006998	5864	5864	-	-17		
NC_006998	5865	5865	-	-17		
NC_006998	5866	5866	-	-17		
NC_006998	5867	5867	-	-17		
NC_006998	5868	5868	-	-17		
NC_006998	5869	5869	-	-17		
NC_006998	5870	5870	-	-17		
NC_006998	5871	5871	-	-17		
NC_006998	5872	5872	-	-16		
NC_006998	5873	5873	-	-16		
NC_006998	5874	5874	-	-16		
NC_006998	5875	5875	-	-16		
NC_006998	5876	5876	-	-16		
NC_006998	5877	5877	-	-16		
NC_006998	5878	5878	-	-16		
NC_006998	5879	5879	-	-16		
NC_006998	5880	5880	-	-15		
NC_006998	5881	5881	-	-16		
NC_006998	5882	5882	-	-16		
NC_006998	5883	5883	-	-16		
NC_006998	5884	5884	-	-17		
NC_006998	5885	5885	-	-17		
NC_006998	5886	5886	-	-16		
NC_006998	5887	5887	-	-16		
NC_006998	5888	5888	-	-16		
NC_006998	5889	5889	-	-16		
NC_006998	5890	5890	-	-12		
NC_006998	5891	5891	-	-10		
NC_006998	5892	5892	-	-10		
NC_006998	5893	5893	-	-9		
NC_006998	5894	5894	-	-7		
NC_006998	5895	5895	-	-7		
NC_006998	5896	5896	-	-7		
NC_006998	5897	5897	-	-6		
NC_006998	5898	5898	-	-6		
NC_006998	5899	5899	-	-6		
NC_006998	5900	5900	-	-6		
NC_006998	5901	5901	-	-6		
NC_006998	5902	5902	-	-6		
NC_006998	5903	5903	-	-6		
NC_006998	5904	5904	-	-8		
NC_006998	5905	5905	-	-8		
NC_006998	5906	5906	-	-8		
NC_006998	5907	5907	-	-8		
NC_006998	5908	5908	-	-9		
NC_006998	5909	5909	-	-9		
NC_006998	5910	5910	-	-10		
NC_006998	5911	5911	-	-10		
NC_006998	5912	5912	-	-10		
NC_006998	5913	5913	-	-10		
NC_006998	5914	5914	-	-10		
NC_006998	5915	5915	-	-10		
NC_006998	5916	5916	-	-10		
NC_006998	5917	5917	-	-10		
NC_006998	5918	5918	-	-10		
NC_006998	5919	5919	-	-10		
NC_006998	5920	5920	-	-10		
NC_006998	5921	5921	-	-10		
NC_006998	5922	5922	-	-10		
NC_006998	5923	5923	-	-10		
NC_006998	5924	5924	-	-10		
NC_006998	5925	5925	-	-10		
NC_006998	5926	5926	-	-10		
NC_006998	5927	5927	-	-9		
NC_006998	5928	5928	-	-9		
NC_006998	5929	5929	-	-8		
NC_006998	5930	5930	-	-8		
NC_006998	5931	5931	-	-7		
NC_006998	5932	5932	-	-7		
NC_006998	5933	5933	-	-7		
NC_006998	5934	5934	-	-6		
NC_006998	5935	5935	-	-5		
NC_006998	5936	5936	-	-5		
NC_006998	5937	5937	-	-5		
NC_006998	5938	5938	-	-5		
NC_006998	5939	5939	-	-5		
NC_006998	5940	5940	-	-5		
NC_006998	5941	5941	-	-5		
NC_006998	5942	5942	-	-4		
NC_006998	5943	5943	-	-4		
NC_006998	5944	5944	-	-4		
NC_006998	5945	5945	-	-4		
NC_006998	5946	5946	-	-5		
NC_006998	5947	5947	-	-5		
NC_006998	5948	5948	-	-5		
NC_006998	5949	5949	-	-4		
NC_006998	5950	5950	-	-4		
NC_006998	5951	5951	-	-4		
NC_006998	5952	5952	-	-4		
NC_006998	5953	5953	-	-5		
NC_006998	5954	5954	-	-5		
NC_006998	5955	5955	-	-5		
NC_006998	5956	5956	-	-6		
NC_006998	5957	5957	-	-5		
NC_006998	5958	5958	-	-5		
NC_006998	5959	5959	-	-5		
NC_006998	5960	5960	-	-5		
NC_006998	5961	5961	-	-6		
NC_006998	5962	5962	-	-6		
NC_006998	5963	5963	-	-6		
NC_006998	5964	5964	-	-6		
NC_006998	5965	5965	-	-6		
NC_006998	5966	5966	-	-6		
NC_006998	5967	5967	-	-6		
NC_006998	5968	5968	-	-6		
NC_006998	5969	5969	-	-6		
NC_006998	5970	5970	-	-6		
NC_006998	5971	5971	-	-6		
NC_006998	5972	5972	-	-6		
NC_006998	5973	5973	-	-8		
NC_006998	5974	5974	-	-8		
NC_006998	5975	5975	-	-8		
NC_006998	5976	5976	-	-8		
NC_006998	5977	5977	-	-8		
NC_006998	5978	5978	-	-8		
NC_006998	5979	5979	-	-8		
NC_006998	5980	5980	-	-9		
NC_006998	5981	5981	-	-9		
NC_006998	5982	5982	-	-9		
NC_006998	5983	5983	-	-9		
NC_006998	5984	5984	-	-9		
NC_006998	5985	5985	-	-9		
NC_006998	5986	5986	-	-9		
NC_006998	5987	5987	-	-9		
NC_006998	5988	5988	-	-10		
NC_006998	5989	5989	-	-10		
NC_006998	5990	5990	-	-10		
NC_006998	5991	5991	-	-9		
NC_006998	5992	5992	-	-9		
NC_006998	5993	5993	-	-9		
NC_006998	5994	5994	-	-9		
NC_006998	5995	5995	-	-9		
NC_006998	5996	5996	-	-9		
NC_006998	5997	5997	-	-8		
NC_006998	5998	5998	-	-8		
NC_006998	5999	5999	-	-6		
NC_006998	6000	6000	-	-6		
NC_006998	6001	6001	-	-6		
NC_006998	6002	6002	-	-6		
NC_006998	6003	6003	-	-6		
NC_006998	6004	6004	-	-6		
NC_006998	6005	6005	-	-6		
NC_006998	6006	6006	-	-6		
NC_006998	6007	6007	-	-6		
NC_006998	6008	6008	-	-6		
NC_006998	6009	6009	-	-6		
NC_006998	6010	6010	-	-6		
NC_006998	6011	6011	-	-6		
NC_006998	6012	6012	-	-6		
NC_006998	6013	6013	-	-8		
NC_006998	6014	6014	-	-7		
NC_006998	6015	6015	-	-8		
NC_006998	6016	6016	-	-9		
NC_006998	6017	6017	-	-9		
NC_006998	6018	6018	-	-7		
NC_006998	6019	6019	-	-7		
NC_006998	6020	6020	-	-9		
NC_006998	6021	6021	-	-9		
NC_006998	6022	6022	-	-8		
NC_006998	6023	6023	-	-8		
NC_006998	6024	6024	-	-8		
NC_006998	6025	6025	-	-7		
NC_006998	6026	6026	-	-7		
NC_006998	6027	6027	-	-7		
NC_006998	6028	6028	-	-7		
NC_006998	6029	6029	-	-7		
NC_006998	6030	6030	-	-7		
NC_006998	6031	6031	-	-7		
NC_006998	6032	6032	-	-8		
NC_006998	6033	6033	-	-8		
NC_006998	6034	6034	-	-8		
NC_006998	6035	6035	-	-8		
NC_006998	6036	6036	-	-8		
NC_006998	6037	6037	-	-9		
NC_006998	6038	6038	-	-9		
NC_006998	6039	6039	-	-9		
NC_006998	6040	6040	-	-9		
NC_006998	6041	6041	-	-9		
NC_006998	6042	6042	-	-10		
NC_006998	6043	6043	-	-10		
NC_006998	6044	6044	-	-10		
NC_006998	6045	6045	-	-10		
NC_006998	6046	6046	-	-10		
NC_006998	6047	6047	-	-10		
NC_006998	6048	6048	-	-10		
NC_006998	6049	6049	-	-10		
NC_006998	6050	6050	-	-10		
NC_006998	6051	6051	-	-11		
NC_006998	6052	6052	-	-11		
NC_006998	6053	6053	-	-11		
NC_006998	6054	6054	-	-11		
NC_006998	6055	6055	-	-11		
NC_006998	6056	6056	-	-12		
NC_006998	6057	6057	-	-12		
NC_006998	6058	6058	-	-12		
NC_006998	6059	6059	-	-11		
NC_006998	6060	6060	-	-11		
NC_006998	6061	6061	-	-10		
NC_006998	6062	6062	-	-10		
NC_006998	6063	6063	-	-10		
NC_006998	6064	6064	-	-10		
NC_006998	6065	6065	-	-8		
NC_006998	6066	6066	-	-8		
NC_006998	6067	6067	-	-8		
NC_006998	6068	6068	-	-8		
NC_006998	6069	6069	-	-8		
NC_006998	6070	6070	-	-8		
NC_006998	6071	6071	-	-8		
NC_006998	6072	6072	-	-7		
NC_006998	6073	6073	-	-7		
NC_006998	6074	6074	-	-8		
NC_006998	6075	6075	-	-8		
NC_006998	6076	6076	-	-8		
NC_006998	6077	6077	-	-7		
NC_006998	6078	6078	-	-7		
NC_006998	6079	6079	-	-7		
NC_006998	6080	6080	-	-6		
NC_006998	6081	6081	-	-6		
NC_006998	6082	6082	-	-6		
NC_006998	6083	6083	-	-6		
NC_006998	6084	6084	-	-10		
NC_006998	6085	6085	-	-10		
NC_006998	6086	6086	-	-10		
NC_006998	6087	6087	-	-10		
NC_006998	6088	6088	-	-10		
NC_006998	6089	6089	-	-9		
NC_006998	6090	6090	-	-9		
NC_006998	6091	6091	-	-9		
NC_006998	6092	6092	-	-9		
NC_006998	6093	6093	-	-8		
NC_006998	6094	6094	-	-8		
NC_006998	6095	6095	-	-8		
NC_006998	6096	6096	-	-9		
NC_006998	6097	6097	-	-8		
NC_006998	6098	6098	-	-8		
NC_006998	6099	6099	-	-8		
NC_006998	6100	6100	-	-10		
NC_006998	6101	6101	-	-35		
NC_006998	6102	6102	-	-35		
NC_006998	6103	6103	-	-36		
NC_006998	6104	6104	-	-36		
NC_006998	6105	6105	-	-36		
NC_006998	6106	6106	-	-37		
NC_006998	6107	6107	-	-39		
NC_006998	6108	6108	-	-41		
NC_006998	6109	6109	-	-41		
NC_006998	6110	6110	-	-42		
NC_006998	6111	6111	-	-42		
NC_006998	6112	6112	-	-46		
NC_006998	6113	6113	-	-48		
NC_006998	6114	6114	-	-49		
NC_006998	6115	6115	-	-48		
NC_006998	6116	6116	-	-49		
NC_006998	6117	6117	-	-50		
NC_006998	6118	6118	-	-50		
NC_006998	6119	6119	-	-51		
NC_006998	6120	6120	-	-51		
NC_006998	6121	6121	-	-51		
NC_006998	6122	6122	-	-52		
NC_006998	6123	6123	-	-53		
NC_006998	6124	6124	-	-53		
NC_006998	6125	6125	-	-53		
NC_006998	6126	6126	-	-53		
NC_006998	6127	6127	-	-53		
NC_006998	6128	6128	-	-54		
NC_006998	6129	6129	-	-50		
NC_006998	6130	6130	-	-53		
NC_006998	6131	6131	-	-53		
NC_006998	6132	6132	-	-53		
NC_006998	6133	6133	-	-53		
NC_006998	6134	6134	-	-53		
NC_006998	6135	6135	-	-53		
NC_006998	6136	6136	-	-53		
NC_006998	6137	6137	-	-53		
NC_006998	6138	6138	-	-54		
NC_006998	6139	6139	-	-54		
NC_006998	6140	6140	-	-53		
NC_006998	6141	6141	-	-53		
NC_006998	6142	6142	-	-52		
NC_006998	6143	6143	-	-52		
NC_006998	6144	6144	-	-52		
NC_006998	6145	6145	-	-48		
NC_006998	6146	6146	-	-27		
NC_006998	6147	6147	-	-27		
NC_006998	6148	6148	-	-26		
NC_006998	6149	6149	-	-27		
NC_006998	6150	6150	-	-24		
NC_006998	6151	6151	-	-21		
NC_006998	6152	6152	-	-15		
NC_006998	6153	6153	-	-13		
NC_006998	6154	6154	-	-12		
NC_006998	6155	6155	-	-12		
NC_006998	6156	6156	-	-12		
NC_006998	6157	6157	-	-11		
NC_006998	6158	6158	-	-11		
NC_006998	6159	6159	-	-10		
NC_006998	6160	6160	-	-10		
NC_006998	6161	6161	-	-10		
NC_006998	6162	6162	-	-9		
NC_006998	6163	6163	-	-9		
NC_006998	6164	6164	-	-9		
NC_006998	6165	6165	-	-9		
NC_006998	6166	6166	-	-8		
NC_006998	6167	6167	-	-8		
NC_006998	6168	6168	-	-7		
NC_006998	6169	6169	-	-7		
NC_006998	6170	6170	-	-7		
NC_006998	6171	6171	-	-10		
NC_006998	6172	6172	-	-10		
NC_006998	6173	6173	-	-10		
NC_006998	6174	6174	-	-10		
NC_006998	6175	6175	-	-8		
NC_006998	6176	6176	-	-8		
NC_006998	6177	6177	-	-8		
NC_006998	6178	6178	-	-8		
NC_006998	6179	6179	-	-8		
NC_006998	6180	6180	-	-8		
NC_006998	6181	6181	-	-8		
NC_006998	6182	6182	-	-8		
NC_006998	6183	6183	-	-9		
NC_006998	6184	6184	-	-9		
NC_006998	6185	6185	-	-9		
NC_006998	6186	6186	-	-9		
NC_006998	6187	6187	-	-9		
NC_006998	6188	6188	-	-9		
NC_006998	6189	6189	-	-9		
NC_006998	6190	6190	-	-8		
NC_006998	6191	6191	-	-8		
NC_006998	6192	6192	-	-13		
NC_006998	6193	6193	-	-13		
NC_006998	6194	6194	-	-13		
NC_006998	6195	6195	-	-13		
NC_006998	6196	6196	-	-13		
NC_006998	6197	6197	-	-13		
NC_006998	6198	6198	-	-13		
NC_006998	6199	6199	-	-14		
NC_006998	6200	6200	-	-15		
NC_006998	6201	6201	-	-16		
NC_006998	6202	6202	-	-16		
NC_006998	6203	6203	-	-16		
NC_006998	6204	6204	-	-16		
NC_006998	6205	6205	-	-17		
NC_006998	6206	6206	-	-18		
NC_006998	6207	6207	-	-18		
NC_006998	6208	6208	-	-18		
NC_006998	6209	6209	-	-20		
NC_006998	6210	6210	-	-20		
NC_006998	6211	6211	-	-20		
NC_006998	6212	6212	-	-20		
NC_006998	6213	6213	-	-20		
NC_006998	6214	6214	-	-20		
NC_006998	6215	6215	-	-20		
NC_006998	6216	6216	-	-18		
NC_006998	6217	6217	-	-18		
NC_006998	6218	6218	-	-20		
NC_006998	6219	6219	-	-20		
NC_006998	6220	6220	-	-20		
NC_006998	6221	6221	-	-18		
NC_006998	6222	6222	-	-19		
NC_006998	6223	6223	-	-19		
NC_006998	6224	6224	-	-19		
NC_006998	6225	6225	-	-20		
NC_006998	6226	6226	-	-20		
NC_006998	6227	6227	-	-20		
NC_006998	6228	6228	-	-20		
NC_006998	6229	6229	-	-20		
NC_006998	6230	6230	-	-20		
NC_006998	6231	6231	-	-20		
NC_006998	6232	6232	-	-20		
NC_006998	6233	6233	-	-20		
NC_006998	6234	6234	-	-20		
NC_006998	6235	6235	-	-20		
NC_006998	6236	6236	-	-19		
NC_006998	6237	6237	-	-14		
NC_006998	6238	6238	-	-15		
NC_006998	6238	6238	+	1		
NC_006998	6239	6239	-	-15		
NC_006998	6239	6239	+	1		
NC_006998	6240	6240	-	-14		
NC_006998	6240	6240	+	1		
NC_006998	6241	6241	-	-11		
NC_006998	6241	6241	+	1		
NC_006998	6242	6242	-	-10		
NC_006998	6242	6242	+	1		
NC_006998	6243	6243	-	-10		
NC_006998	6243	6243	+	1		
NC_006998	6244	6244	-	-9		
NC_006998	6244	6244	+	1		
NC_006998	6245	6245	-	-9		
NC_006998	6245	6245	+	1		
NC_006998	6246	6246	-	-9		
NC_006998	6246	6246	+	1		
NC_006998	6247	6247	-	-9		
NC_006998	6247	6247	+	1		
NC_006998	6248	6248	-	-9		
NC_006998	6248	6248	+	1		
NC_006998	6249	6249	-	-9		
NC_006998	6249	6249	+	1		
NC_006998	6250	6250	-	-10		
NC_006998	6250	6250	+	1		
NC_006998	6251	6251	-	-12		
NC_006998	6251	6251	+	1		
NC_006998	6252	6252	-	-12		
NC_006998	6252	6252	+	1		
NC_006998	6253	6253	-	-11		
NC_006998	6253	6253	+	1		
NC_006998	6254	6254	-	-12		
NC_006998	6254	6254	+	1		
NC_006998	6255	6255	-	-14		
NC_006998	6255	6255	+	1		
NC_006998	6256	6256	-	-16		
NC_006998	6256	6256	+	1		
NC_006998	6257	6257	-	-16		
NC_006998	6257	6257	+	1		
NC_006998	6258	6258	-	-17		
NC_006998	6258	6258	+	1		
NC_006998	6259	6259	-	-18		
NC_006998	6259	6259	+	1		
NC_006998	6260	6260	-	-18		
NC_006998	6260	6260	+	1		
NC_006998	6261	6261	-	-18		
NC_006998	6261	6261	+	1		
NC_006998	6262	6262	-	-20		
NC_006998	6262	6262	+	1		
NC_006998	6263	6263	-	-18		
NC_006998	6263	6263	+	1		
NC_006998	6264	6264	-	-22		
NC_006998	6264	6264	+	1		
NC_006998	6265	6265	-	-23		
NC_006998	6265	6265	+	1		
NC_006998	6266	6266	-	-22		
NC_006998	6266	6266	+	1		
NC_006998	6267	6267	-	-23		
NC_006998	6267	6267	+	1		
NC_006998	6268	6268	-	-23		
NC_006998	6268	6268	+	1		
NC_006998	6269	6269	-	-24		
NC_006998	6269	6269	+	1		
NC_006998	6270	6270	-	-24		
NC_006998	6270	6270	+	1		
NC_006998	6271	6271	-	-25		
NC_006998	6271	6271	+	1		
NC_006998	6272	6272	-	-25		
NC_006998	6272	6272	+	1		
NC_006998	6273	6273	-	-25		
NC_006998	6273	6273	+	1		
NC_006998	6274	6274	-	-29		
NC_006998	6274	6274	+	1		
NC_006998	6275	6275	-	-29		
NC_006998	6275	6275	+	1		
NC_006998	6276	6276	-	-30		
NC_006998	6276	6276	+	1		
NC_006998	6277	6277	-	-32		
NC_006998	6277	6277	+	1		
NC_006998	6278	6278	-	-32		
NC_006998	6278	6278	+	1		
NC_006998	6279	6279	-	-32		
NC_006998	6279	6279	+	1		
NC_006998	6280	6280	-	-32		
NC_006998	6280	6280	+	1		
NC_006998	6281	6281	-	-33		
NC_006998	6281	6281	+	1		
NC_006998	6282	6282	-	-38		
NC_006998	6282	6282	+	2		
NC_006998	6283	6283	-	-37		
NC_006998	6283	6283	+	2		
NC_006998	6284	6284	-	-38		
NC_006998	6284	6284	+	2		
NC_006998	6285	6285	-	-38		
NC_006998	6285	6285	+	2		
NC_006998	6286	6286	-	-38		
NC_006998	6286	6286	+	2		
NC_006998	6287	6287	-	-39		
NC_006998	6287	6287	+	2		
NC_006998	6288	6288	-	-39		
NC_006998	6288	6288	+	1		
NC_006998	6289	6289	-	-39		
NC_006998	6289	6289	+	1		
NC_006998	6290	6290	-	-39		
NC_006998	6290	6290	+	1		
NC_006998	6291	6291	-	-39		
NC_006998	6291	6291	+	1		
NC_006998	6292	6292	-	-39		
NC_006998	6292	6292	+	1		
NC_006998	6293	6293	-	-39		
NC_006998	6293	6293	+	1		
NC_006998	6294	6294	-	-39		
NC_006998	6294	6294	+	1		
NC_006998	6295	6295	-	-38		
NC_006998	6295	6295	+	1		
NC_006998	6296	6296	-	-35		
NC_006998	6296	6296	+	1		
NC_006998	6297	6297	-	-35		
NC_006998	6297	6297	+	1		
NC_006998	6298	6298	-	-34		
NC_006998	6298	6298	+	1		
NC_006998	6299	6299	-	-33		
NC_006998	6299	6299	+	1		
NC_006998	6300	6300	-	-30		
NC_006998	6300	6300	+	1		
NC_006998	6301	6301	-	-29		
NC_006998	6301	6301	+	1		
NC_006998	6302	6302	-	-28		
NC_006998	6302	6302	+	1		
NC_006998	6303	6303	-	-27		
NC_006998	6303	6303	+	1		
NC_006998	6304	6304	-	-28		
NC_006998	6304	6304	+	1		
NC_006998	6305	6305	-	-28		
NC_006998	6305	6305	+	1		
NC_006998	6306	6306	-	-28		
NC_006998	6306	6306	+	1		
NC_006998	6307	6307	-	-27		
NC_006998	6307	6307	+	1		
NC_006998	6308	6308	-	-27		
NC_006998	6308	6308	+	1		
NC_006998	6309	6309	-	-23		
NC_006998	6309	6309	+	1		
NC_006998	6310	6310	-	-23		
NC_006998	6310	6310	+	1		
NC_006998	6311	6311	-	-23		
NC_006998	6311	6311	+	1		
NC_006998	6312	6312	-	-24		
NC_006998	6312	6312	+	1		
NC_006998	6313	6313	-	-25		
NC_006998	6313	6313	+	1		
NC_006998	6314	6314	-	-25		
NC_006998	6314	6314	+	1		
NC_006998	6315	6315	-	-24		
NC_006998	6315	6315	+	1		
NC_006998	6316	6316	-	-23		
NC_006998	6316	6316	+	1		
NC_006998	6317	6317	-	-23		
NC_006998	6317	6317	+	1		
NC_006998	6318	6318	-	-24		
NC_006998	6318	6318	+	1		
NC_006998	6319	6319	-	-20		
NC_006998	6319	6319	+	1		
NC_006998	6320	6320	-	-20		
NC_006998	6320	6320	+	1		
NC_006998	6321	6321	-	-19		
NC_006998	6321	6321	+	1		
NC_006998	6322	6322	-	-19		
NC_006998	6323	6323	-	-21		
NC_006998	6324	6324	-	-34		
NC_006998	6325	6325	-	-34		
NC_006998	6326	6326	-	-39		
NC_006998	6327	6327	-	-37		
NC_006998	6328	6328	-	-38		
NC_006998	6329	6329	-	-43		
NC_006998	6330	6330	-	-43		
NC_006998	6331	6331	-	-44		
NC_006998	6332	6332	-	-45		
NC_006998	6333	6333	-	-45		
NC_006998	6334	6334	-	-47		
NC_006998	6335	6335	-	-47		
NC_006998	6336	6336	-	-47		
NC_006998	6337	6337	-	-50		
NC_006998	6338	6338	-	-52		
NC_006998	6339	6339	-	-52		
NC_006998	6340	6340	-	-53		
NC_006998	6341	6341	-	-53		
NC_006998	6342	6342	-	-54		
NC_006998	6343	6343	-	-54		
NC_006998	6344	6344	-	-54		
NC_006998	6345	6345	-	-54		
NC_006998	6346	6346	-	-54		
NC_006998	6347	6347	-	-52		
NC_006998	6348	6348	-	-52		
NC_006998	6349	6349	-	-51		
NC_006998	6350	6350	-	-52		
NC_006998	6351	6351	-	-52		
NC_006998	6352	6352	-	-52		
NC_006998	6353	6353	-	-52		
NC_006998	6354	6354	-	-53		
NC_006998	6355	6355	-	-53		
NC_006998	6356	6356	-	-53		
NC_006998	6357	6357	-	-54		
NC_006998	6358	6358	-	-54		
NC_006998	6359	6359	-	-56		
NC_006998	6360	6360	-	-57		
NC_006998	6361	6361	-	-57		
NC_006998	6362	6362	-	-58		
NC_006998	6363	6363	-	-57		
NC_006998	6364	6364	-	-55		
NC_006998	6365	6365	-	-54		
NC_006998	6366	6366	-	-54		
NC_006998	6367	6367	-	-52		
NC_006998	6368	6368	-	-48		
NC_006998	6369	6369	-	-38		
NC_006998	6370	6370	-	-41		
NC_006998	6371	6371	-	-38		
NC_006998	6372	6372	-	-37		
NC_006998	6373	6373	-	-32		
NC_006998	6374	6374	-	-29		
NC_006998	6375	6375	-	-23		
NC_006998	6376	6376	-	-19		
NC_006998	6377	6377	-	-21		
NC_006998	6378	6378	-	-21		
NC_006998	6379	6379	-	-21		
NC_006998	6380	6380	-	-22		
NC_006998	6381	6381	-	-23		
NC_006998	6382	6382	-	-23		
NC_006998	6383	6383	-	-24		
NC_006998	6384	6384	-	-24		
NC_006998	6385	6385	-	-24		
NC_006998	6386	6386	-	-25		
NC_006998	6387	6387	-	-26		
NC_006998	6388	6388	-	-28		
NC_006998	6389	6389	-	-48		
NC_006998	6390	6390	-	-50		
NC_006998	6391	6391	-	-49		
NC_006998	6392	6392	-	-50		
NC_006998	6393	6393	-	-51		
NC_006998	6394	6394	-	-55		
NC_006998	6395	6395	-	-55		
NC_006998	6396	6396	-	-55		
NC_006998	6397	6397	-	-58		
NC_006998	6398	6398	-	-61		
NC_006998	6399	6399	-	-63		
NC_006998	6400	6400	-	-65		
NC_006998	6401	6401	-	-67		
NC_006998	6402	6402	-	-66		
NC_006998	6403	6403	-	-65		
NC_006998	6404	6404	-	-62		
NC_006998	6405	6405	-	-61		
NC_006998	6406	6406	-	-61		
NC_006998	6407	6407	-	-61		
NC_006998	6408	6408	-	-60		
NC_006998	6409	6409	-	-61		
NC_006998	6410	6410	-	-60		
NC_006998	6411	6411	-	-60		
NC_006998	6412	6412	-	-61		
NC_006998	6413	6413	-	-61		
NC_006998	6414	6414	-	-66		
NC_006998	6415	6415	-	-63		
NC_006998	6416	6416	-	-63		
NC_006998	6417	6417	-	-62		
NC_006998	6418	6418	-	-62		
NC_006998	6419	6419	-	-61		
NC_006998	6420	6420	-	-60		
NC_006998	6421	6421	-	-59		
NC_006998	6422	6422	-	-59		
NC_006998	6423	6423	-	-59		
NC_006998	6424	6424	-	-62		
NC_006998	6425	6425	-	-66		
NC_006998	6426	6426	-	-129		
NC_006998	6427	6427	-	-130		
NC_006998	6428	6428	-	-129		
NC_006998	6429	6429	-	-132		
NC_006998	6430	6430	-	-133		
NC_006998	6431	6431	-	-135		
NC_006998	6432	6432	-	-135		
NC_006998	6433	6433	-	-134		
NC_006998	6434	6434	-	-122		
NC_006998	6435	6435	-	-124		
NC_006998	6436	6436	-	-129		
NC_006998	6437	6437	-	-133		
NC_006998	6438	6438	-	-134		
NC_006998	6439	6439	-	-132		
NC_006998	6440	6440	-	-129		
NC_006998	6441	6441	-	-128		
NC_006998	6442	6442	-	-127		
NC_006998	6443	6443	-	-128		
NC_006998	6444	6444	-	-130		
NC_006998	6445	6445	-	-131		
NC_006998	6446	6446	-	-132		
NC_006998	6447	6447	-	-132		
NC_006998	6448	6448	-	-133		
NC_006998	6449	6449	-	-133		
NC_006998	6450	6450	-	-134		
NC_006998	6451	6451	-	-136		
NC_006998	6452	6452	-	-137		
NC_006998	6453	6453	-	-141		
NC_006998	6454	6454	-	-142		
NC_006998	6455	6455	-	-143		
NC_006998	6456	6456	-	-143		
NC_006998	6457	6457	-	-144		
NC_006998	6458	6458	-	-144		
NC_006998	6459	6459	-	-141		
NC_006998	6460	6460	-	-141		
NC_006998	6461	6461	-	-141		
NC_006998	6462	6462	-	-142		
NC_006998	6463	6463	-	-141		
NC_006998	6464	6464	-	-140		
NC_006998	6465	6465	-	-140		
NC_006998	6466	6466	-	-141		
NC_006998	6467	6467	-	-141		
NC_006998	6468	6468	-	-141		
NC_006998	6469	6469	-	-134		
NC_006998	6470	6470	-	-130		
NC_006998	6471	6471	-	-79		
NC_006998	6472	6472	-	-78		
NC_006998	6473	6473	-	-75		
NC_006998	6474	6474	-	-70		
NC_006998	6475	6475	-	-64		
NC_006998	6476	6476	-	-49		
NC_006998	6477	6477	-	-42		
NC_006998	6478	6478	-	-39		
NC_006998	6479	6479	-	-36		
NC_006998	6480	6480	-	-36		
NC_006998	6481	6481	-	-32		
NC_006998	6482	6482	-	-31		
NC_006998	6483	6483	-	-30		
NC_006998	6484	6484	-	-29		
NC_006998	6485	6485	-	-27		
NC_006998	6486	6486	-	-26		
NC_006998	6487	6487	-	-26		
NC_006998	6488	6488	-	-27		
NC_006998	6489	6489	-	-26		
NC_006998	6490	6490	-	-25		
NC_006998	6491	6491	-	-23		
NC_006998	6492	6492	-	-23		
NC_006998	6493	6493	-	-23		
NC_006998	6494	6494	-	-24		
NC_006998	6495	6495	-	-22		
NC_006998	6496	6496	-	-21		
NC_006998	6497	6497	-	-20		
NC_006998	6498	6498	-	-17		
NC_006998	6499	6499	-	-16		
NC_006998	6500	6500	-	-16		
NC_006998	6501	6501	-	-15		
NC_006998	6502	6502	-	-14		
NC_006998	6503	6503	-	-14		
NC_006998	6504	6504	-	-13		
NC_006998	6505	6505	-	-12		
NC_006998	6506	6506	-	-19		
NC_006998	6507	6507	-	-20		
NC_006998	6508	6508	-	-21		
NC_006998	6509	6509	-	-23		
NC_006998	6510	6510	-	-30		
NC_006998	6511	6511	-	-32		
NC_006998	6512	6512	-	-35		
NC_006998	6513	6513	-	-43		
NC_006998	6514	6514	-	-43		
NC_006998	6515	6515	-	-43		
NC_006998	6516	6516	-	-46		
NC_006998	6517	6517	-	-48		
NC_006998	6518	6518	-	-48		
NC_006998	6519	6519	-	-49		
NC_006998	6520	6520	-	-49		
NC_006998	6521	6521	-	-49		
NC_006998	6522	6522	-	-49		
NC_006998	6523	6523	-	-51		
NC_006998	6524	6524	-	-52		
NC_006998	6525	6525	-	-53		
NC_006998	6526	6526	-	-54		
NC_006998	6527	6527	-	-54		
NC_006998	6528	6528	-	-53		
NC_006998	6529	6529	-	-52		
NC_006998	6530	6530	-	-52		
NC_006998	6531	6531	-	-53		
NC_006998	6532	6532	-	-53		
NC_006998	6533	6533	-	-53		
NC_006998	6534	6534	-	-53		
NC_006998	6535	6535	-	-54		
NC_006998	6536	6536	-	-54		
NC_006998	6537	6537	-	-53		
NC_006998	6538	6538	-	-54		
NC_006998	6539	6539	-	-53		
NC_006998	6540	6540	-	-53		
NC_006998	6541	6541	-	-53		
NC_006998	6542	6542	-	-53		
NC_006998	6543	6543	-	-53		
NC_006998	6544	6544	-	-52		
NC_006998	6545	6545	-	-52		
NC_006998	6546	6546	-	-52		
NC_006998	6547	6547	-	-51		
NC_006998	6548	6548	-	-51		
NC_006998	6549	6549	-	-50		
NC_006998	6550	6550	-	-50		
NC_006998	6551	6551	-	-45		
NC_006998	6552	6552	-	-42		
NC_006998	6553	6553	-	-41		
NC_006998	6554	6554	-	-41		
NC_006998	6555	6555	-	-33		
NC_006998	6556	6556	-	-30		
NC_006998	6557	6557	-	-27		
NC_006998	6558	6558	-	-21		
NC_006998	6559	6559	-	-21		
NC_006998	6560	6560	-	-20		
NC_006998	6561	6561	-	-19		
NC_006998	6562	6562	-	-16		
NC_006998	6563	6563	-	-14		
NC_006998	6564	6564	-	-14		
NC_006998	6565	6565	-	-13		
NC_006998	6565	6565	+	2		
NC_006998	6566	6566	-	-12		
NC_006998	6566	6566	+	2		
NC_006998	6567	6567	-	-13		
NC_006998	6567	6567	+	2		
NC_006998	6568	6568	-	-13		
NC_006998	6568	6568	+	3		
NC_006998	6569	6569	-	-13		
NC_006998	6569	6569	+	3		
NC_006998	6570	6570	-	-13		
NC_006998	6570	6570	+	3		
NC_006998	6571	6571	-	-13		
NC_006998	6571	6571	+	3		
NC_006998	6572	6572	-	-12		
NC_006998	6572	6572	+	3		
NC_006998	6573	6573	-	-13		
NC_006998	6573	6573	+	3		
NC_006998	6574	6574	-	-16		
NC_006998	6574	6574	+	3		
NC_006998	6575	6575	-	-16		
NC_006998	6575	6575	+	3		
NC_006998	6576	6576	-	-16		
NC_006998	6576	6576	+	3		
NC_006998	6577	6577	-	-16		
NC_006998	6577	6577	+	3		
NC_006998	6578	6578	-	-15		
NC_006998	6578	6578	+	3		
NC_006998	6579	6579	-	-15		
NC_006998	6579	6579	+	3		
NC_006998	6580	6580	-	-15		
NC_006998	6580	6580	+	3		
NC_006998	6581	6581	-	-17		
NC_006998	6581	6581	+	3		
NC_006998	6582	6582	-	-17		
NC_006998	6582	6582	+	3		
NC_006998	6583	6583	-	-23		
NC_006998	6583	6583	+	3		
NC_006998	6584	6584	-	-23		
NC_006998	6584	6584	+	3		
NC_006998	6585	6585	-	-24		
NC_006998	6585	6585	+	3		
NC_006998	6586	6586	-	-24		
NC_006998	6586	6586	+	3		
NC_006998	6587	6587	-	-26		
NC_006998	6587	6587	+	3		
NC_006998	6588	6588	-	-27		
NC_006998	6588	6588	+	3		
NC_006998	6589	6589	-	-27		
NC_006998	6589	6589	+	3		
NC_006998	6590	6590	-	-27		
NC_006998	6590	6590	+	3		
NC_006998	6591	6591	-	-27		
NC_006998	6591	6591	+	3		
NC_006998	6592	6592	-	-29		
NC_006998	6592	6592	+	3		
NC_006998	6593	6593	-	-30		
NC_006998	6593	6593	+	3		
NC_006998	6594	6594	-	-30		
NC_006998	6594	6594	+	3		
NC_006998	6595	6595	-	-29		
NC_006998	6595	6595	+	3		
NC_006998	6596	6596	-	-29		
NC_006998	6596	6596	+	3		
NC_006998	6597	6597	-	-30		
NC_006998	6597	6597	+	3		
NC_006998	6598	6598	-	-34		
NC_006998	6598	6598	+	3		
NC_006998	6599	6599	-	-35		
NC_006998	6599	6599	+	3		
NC_006998	6600	6600	-	-39		
NC_006998	6600	6600	+	3		
NC_006998	6601	6601	-	-39		
NC_006998	6601	6601	+	3		
NC_006998	6602	6602	-	-45		
NC_006998	6602	6602	+	3		
NC_006998	6603	6603	-	-57		
NC_006998	6603	6603	+	3		
NC_006998	6604	6604	-	-57		
NC_006998	6604	6604	+	3		
NC_006998	6605	6605	-	-56		
NC_006998	6605	6605	+	3		
NC_006998	6606	6606	-	-57		
NC_006998	6606	6606	+	3		
NC_006998	6607	6607	-	-58		
NC_006998	6607	6607	+	2		
NC_006998	6608	6608	-	-60		
NC_006998	6608	6608	+	2		
NC_006998	6609	6609	-	-62		
NC_006998	6609	6609	+	2		
NC_006998	6610	6610	-	-64		
NC_006998	6610	6610	+	1		
NC_006998	6611	6611	-	-67		
NC_006998	6611	6611	+	1		
NC_006998	6612	6612	-	-69		
NC_006998	6612	6612	+	1		
NC_006998	6613	6613	-	-69		
NC_006998	6614	6614	-	-70		
NC_006998	6615	6615	-	-71		
NC_006998	6616	6616	-	-72		
NC_006998	6617	6617	-	-73		
NC_006998	6618	6618	-	-74		
NC_006998	6619	6619	-	-72		
NC_006998	6620	6620	-	-72		
NC_006998	6621	6621	-	-73		
NC_006998	6622	6622	-	-78		
NC_006998	6623	6623	-	-79		
NC_006998	6624	6624	-	-79		
NC_006998	6625	6625	-	-78		
NC_006998	6626	6626	-	-77		
NC_006998	6627	6627	-	-78		
NC_006998	6628	6628	-	-73		
NC_006998	6629	6629	-	-73		
NC_006998	6630	6630	-	-73		
NC_006998	6631	6631	-	-73		
NC_006998	6632	6632	-	-71		
NC_006998	6633	6633	-	-70		
NC_006998	6634	6634	-	-69		
NC_006998	6635	6635	-	-69		
NC_006998	6636	6636	-	-68		
NC_006998	6637	6637	-	-67		
NC_006998	6638	6638	-	-67		
NC_006998	6639	6639	-	-66		
NC_006998	6640	6640	-	-67		
NC_006998	6641	6641	-	-67		
NC_006998	6642	6642	-	-68		
NC_006998	6643	6643	-	-64		
NC_006998	6644	6644	-	-64		
NC_006998	6645	6645	-	-61		
NC_006998	6646	6646	-	-66		
NC_006998	6647	6647	-	-61		
NC_006998	6648	6648	-	-50		
NC_006998	6649	6649	-	-51		
NC_006998	6650	6650	-	-50		
NC_006998	6651	6651	-	-51		
NC_006998	6652	6652	-	-49		
NC_006998	6652	6652	+	1		
NC_006998	6653	6653	-	-45		
NC_006998	6653	6653	+	1		
NC_006998	6654	6654	-	-43		
NC_006998	6654	6654	+	1		
NC_006998	6655	6655	-	-45		
NC_006998	6655	6655	+	1		
NC_006998	6656	6656	-	-44		
NC_006998	6656	6656	+	2		
NC_006998	6657	6657	-	-44		
NC_006998	6657	6657	+	2		
NC_006998	6658	6658	-	-42		
NC_006998	6658	6658	+	2		
NC_006998	6659	6659	-	-41		
NC_006998	6659	6659	+	2		
NC_006998	6660	6660	-	-40		
NC_006998	6660	6660	+	2		
NC_006998	6661	6661	-	-39		
NC_006998	6661	6661	+	2		
NC_006998	6662	6662	-	-39		
NC_006998	6662	6662	+	2		
NC_006998	6663	6663	-	-40		
NC_006998	6663	6663	+	2		
NC_006998	6664	6664	-	-41		
NC_006998	6664	6664	+	2		
NC_006998	6665	6665	-	-41		
NC_006998	6665	6665	+	2		
NC_006998	6666	6666	-	-38		
NC_006998	6666	6666	+	2		
NC_006998	6667	6667	-	-35		
NC_006998	6667	6667	+	2		
NC_006998	6668	6668	-	-34		
NC_006998	6668	6668	+	3		
NC_006998	6669	6669	-	-35		
NC_006998	6669	6669	+	3		
NC_006998	6670	6670	-	-35		
NC_006998	6670	6670	+	3		
NC_006998	6671	6671	-	-37		
NC_006998	6671	6671	+	3		
NC_006998	6672	6672	-	-34		
NC_006998	6672	6672	+	3		
NC_006998	6673	6673	-	-34		
NC_006998	6673	6673	+	3		
NC_006998	6674	6674	-	-34		
NC_006998	6674	6674	+	3		
NC_006998	6675	6675	-	-35		
NC_006998	6675	6675	+	3		
NC_006998	6676	6676	-	-35		
NC_006998	6676	6676	+	3		
NC_006998	6677	6677	-	-34		
NC_006998	6677	6677	+	3		
NC_006998	6678	6678	-	-34		
NC_006998	6678	6678	+	3		
NC_006998	6679	6679	-	-34		
NC_006998	6679	6679	+	3		
NC_006998	6680	6680	-	-34		
NC_006998	6680	6680	+	3		
NC_006998	6681	6681	-	-34		
NC_006998	6681	6681	+	3		
NC_006998	6682	6682	-	-34		
NC_006998	6682	6682	+	3		
NC_006998	6683	6683	-	-33		
NC_006998	6683	6683	+	3		
NC_006998	6684	6684	-	-32		
NC_006998	6684	6684	+	3		
NC_006998	6685	6685	-	-30		
NC_006998	6685	6685	+	3		
NC_006998	6686	6686	-	-30		
NC_006998	6686	6686	+	3		
NC_006998	6687	6687	-	-29		
NC_006998	6687	6687	+	3		
NC_006998	6688	6688	-	-29		
NC_006998	6688	6688	+	3		
NC_006998	6689	6689	-	-27		
NC_006998	6689	6689	+	3		
NC_006998	6690	6690	-	-25		
NC_006998	6690	6690	+	3		
NC_006998	6691	6691	-	-21		
NC_006998	6691	6691	+	3		
NC_006998	6692	6692	-	-19		
NC_006998	6692	6692	+	2		
NC_006998	6693	6693	-	-16		
NC_006998	6693	6693	+	2		
NC_006998	6694	6694	-	-13		
NC_006998	6694	6694	+	2		
NC_006998	6695	6695	-	-12		
NC_006998	6695	6695	+	2		
NC_006998	6696	6696	-	-12		
NC_006998	6696	6696	+	2		
NC_006998	6697	6697	-	-11		
NC_006998	6697	6697	+	2		
NC_006998	6698	6698	-	-10		
NC_006998	6698	6698	+	2		
NC_006998	6699	6699	-	-9		
NC_006998	6699	6699	+	2		
NC_006998	6700	6700	-	-10		
NC_006998	6700	6700	+	2		
NC_006998	6701	6701	-	-10		
NC_006998	6702	6702	-	-8		
NC_006998	6703	6703	-	-8		
NC_006998	6704	6704	-	-8		
NC_006998	6705	6705	-	-8		
NC_006998	6706	6706	-	-7		
NC_006998	6707	6707	-	-5		
NC_006998	6708	6708	-	-5		
NC_006998	6709	6709	-	-7		
NC_006998	6710	6710	-	-8		
NC_006998	6711	6711	-	-8		
NC_006998	6712	6712	-	-7		
NC_006998	6713	6713	-	-8		
NC_006998	6714	6714	-	-10		
NC_006998	6715	6715	-	-10		
NC_006998	6716	6716	-	-9		
NC_006998	6717	6717	-	-9		
NC_006998	6718	6718	-	-10		
NC_006998	6719	6719	-	-10		
NC_006998	6720	6720	-	-10		
NC_006998	6721	6721	-	-10		
NC_006998	6722	6722	-	-11		
NC_006998	6723	6723	-	-12		
NC_006998	6724	6724	-	-11		
NC_006998	6725	6725	-	-24		
NC_006998	6726	6726	-	-24		
NC_006998	6727	6727	-	-24		
NC_006998	6728	6728	-	-24		
NC_006998	6729	6729	-	-24		
NC_006998	6730	6730	-	-25		
NC_006998	6731	6731	-	-25		
NC_006998	6732	6732	-	-27		
NC_006998	6733	6733	-	-36		
NC_006998	6734	6734	-	-38		
NC_006998	6734	6734	+	1		
NC_006998	6735	6735	-	-39		
NC_006998	6735	6735	+	1		
NC_006998	6736	6736	-	-40		
NC_006998	6736	6736	+	1		
NC_006998	6737	6737	-	-41		
NC_006998	6737	6737	+	1		
NC_006998	6738	6738	-	-41		
NC_006998	6738	6738	+	1		
NC_006998	6739	6739	-	-41		
NC_006998	6739	6739	+	1		
NC_006998	6740	6740	-	-41		
NC_006998	6740	6740	+	1		
NC_006998	6741	6741	-	-42		
NC_006998	6741	6741	+	1		
NC_006998	6742	6742	-	-42		
NC_006998	6742	6742	+	1		
NC_006998	6743	6743	-	-43		
NC_006998	6743	6743	+	1		
NC_006998	6744	6744	-	-42		
NC_006998	6744	6744	+	1		
NC_006998	6745	6745	-	-42		
NC_006998	6745	6745	+	1		
NC_006998	6746	6746	-	-42		
NC_006998	6746	6746	+	1		
NC_006998	6747	6747	-	-42		
NC_006998	6747	6747	+	1		
NC_006998	6748	6748	-	-42		
NC_006998	6748	6748	+	1		
NC_006998	6749	6749	-	-42		
NC_006998	6749	6749	+	1		
NC_006998	6750	6750	-	-42		
NC_006998	6750	6750	+	1		
NC_006998	6751	6751	-	-42		
NC_006998	6751	6751	+	1		
NC_006998	6752	6752	-	-42		
NC_006998	6752	6752	+	1		
NC_006998	6753	6753	-	-42		
NC_006998	6753	6753	+	1		
NC_006998	6754	6754	-	-39		
NC_006998	6754	6754	+	1		
NC_006998	6755	6755	-	-39		
NC_006998	6755	6755	+	1		
NC_006998	6756	6756	-	-39		
NC_006998	6756	6756	+	1		
NC_006998	6757	6757	-	-39		
NC_006998	6757	6757	+	1		
NC_006998	6758	6758	-	-38		
NC_006998	6758	6758	+	1		
NC_006998	6759	6759	-	-37		
NC_006998	6759	6759	+	1		
NC_006998	6760	6760	-	-37		
NC_006998	6760	6760	+	1		
NC_006998	6761	6761	-	-38		
NC_006998	6761	6761	+	1		
NC_006998	6762	6762	-	-37		
NC_006998	6762	6762	+	1		
NC_006998	6763	6763	-	-36		
NC_006998	6763	6763	+	1		
NC_006998	6764	6764	-	-36		
NC_006998	6764	6764	+	1		
NC_006998	6765	6765	-	-36		
NC_006998	6765	6765	+	1		
NC_006998	6766	6766	-	-35		
NC_006998	6766	6766	+	1		
NC_006998	6767	6767	-	-34		
NC_006998	6767	6767	+	1		
NC_006998	6768	6768	-	-35		
NC_006998	6768	6768	+	2		
NC_006998	6769	6769	-	-34		
NC_006998	6769	6769	+	3		
NC_006998	6770	6770	-	-25		
NC_006998	6770	6770	+	3		
NC_006998	6771	6771	-	-25		
NC_006998	6771	6771	+	3		
NC_006998	6772	6772	-	-24		
NC_006998	6772	6772	+	3		
NC_006998	6773	6773	-	-24		
NC_006998	6773	6773	+	3		
NC_006998	6774	6774	-	-23		
NC_006998	6774	6774	+	3		
NC_006998	6775	6775	-	-22		
NC_006998	6775	6775	+	3		
NC_006998	6776	6776	-	-21		
NC_006998	6776	6776	+	3		
NC_006998	6777	6777	-	-21		
NC_006998	6777	6777	+	3		
NC_006998	6778	6778	-	-14		
NC_006998	6778	6778	+	3		
NC_006998	6779	6779	-	-13		
NC_006998	6779	6779	+	2		
NC_006998	6780	6780	-	-14		
NC_006998	6780	6780	+	2		
NC_006998	6781	6781	-	-12		
NC_006998	6781	6781	+	2		
NC_006998	6782	6782	-	-12		
NC_006998	6782	6782	+	2		
NC_006998	6783	6783	-	-10		
NC_006998	6783	6783	+	2		
NC_006998	6784	6784	-	-10		
NC_006998	6784	6784	+	2		
NC_006998	6785	6785	-	-10		
NC_006998	6785	6785	+	2		
NC_006998	6786	6786	-	-10		
NC_006998	6786	6786	+	2		
NC_006998	6787	6787	-	-10		
NC_006998	6787	6787	+	2		
NC_006998	6788	6788	-	-10		
NC_006998	6788	6788	+	2		
NC_006998	6789	6789	-	-10		
NC_006998	6789	6789	+	2		
NC_006998	6790	6790	-	-9		
NC_006998	6790	6790	+	2		
NC_006998	6791	6791	-	-10		
NC_006998	6791	6791	+	2		
NC_006998	6792	6792	-	-10		
NC_006998	6792	6792	+	2		
NC_006998	6793	6793	-	-10		
NC_006998	6793	6793	+	2		
NC_006998	6794	6794	-	-10		
NC_006998	6794	6794	+	2		
NC_006998	6795	6795	-	-10		
NC_006998	6795	6795	+	2		
NC_006998	6796	6796	-	-10		
NC_006998	6796	6796	+	2		
NC_006998	6797	6797	-	-10		
NC_006998	6797	6797	+	2		
NC_006998	6798	6798	-	-10		
NC_006998	6798	6798	+	2		
NC_006998	6799	6799	-	-10		
NC_006998	6799	6799	+	2		
NC_006998	6800	6800	-	-10		
NC_006998	6800	6800	+	2		
NC_006998	6801	6801	-	-8		
NC_006998	6801	6801	+	2		
NC_006998	6802	6802	-	-8		
NC_006998	6802	6802	+	2		
NC_006998	6803	6803	-	-8		
NC_006998	6803	6803	+	2		
NC_006998	6804	6804	-	-11		
NC_006998	6804	6804	+	2		
NC_006998	6805	6805	-	-10		
NC_006998	6805	6805	+	2		
NC_006998	6806	6806	-	-10		
NC_006998	6806	6806	+	2		
NC_006998	6807	6807	-	-10		
NC_006998	6807	6807	+	2		
NC_006998	6808	6808	-	-10		
NC_006998	6808	6808	+	2		
NC_006998	6809	6809	-	-9		
NC_006998	6809	6809	+	2		
NC_006998	6810	6810	-	-10		
NC_006998	6810	6810	+	2		
NC_006998	6811	6811	-	-10		
NC_006998	6811	6811	+	2		
NC_006998	6812	6812	-	-10		
NC_006998	6812	6812	+	2		
NC_006998	6813	6813	-	-10		
NC_006998	6813	6813	+	1		
NC_006998	6814	6814	-	-10		
NC_006998	6815	6815	-	-10		
NC_006998	6816	6816	-	-10		
NC_006998	6817	6817	-	-10		
NC_006998	6818	6818	-	-9		
NC_006998	6819	6819	-	-9		
NC_006998	6820	6820	-	-9		
NC_006998	6821	6821	-	-8		
NC_006998	6822	6822	-	-8		
NC_006998	6823	6823	-	-8		
NC_006998	6824	6824	-	-8		
NC_006998	6825	6825	-	-8		
NC_006998	6826	6826	-	-8		
NC_006998	6827	6827	-	-8		
NC_006998	6828	6828	-	-8		
NC_006998	6829	6829	-	-7		
NC_006998	6830	6830	-	-6		
NC_006998	6831	6831	-	-7		
NC_006998	6832	6832	-	-7		
NC_006998	6833	6833	-	-7		
NC_006998	6834	6834	-	-8		
NC_006998	6835	6835	-	-8		
NC_006998	6836	6836	-	-8		
NC_006998	6837	6837	-	-8		
NC_006998	6838	6838	-	-8		
NC_006998	6839	6839	-	-8		
NC_006998	6840	6840	-	-8		
NC_006998	6841	6841	-	-8		
NC_006998	6842	6842	-	-8		
NC_006998	6843	6843	-	-8		
NC_006998	6844	6844	-	-8		
NC_006998	6845	6845	-	-8		
NC_006998	6846	6846	-	-9		
NC_006998	6847	6847	-	-9		
NC_006998	6848	6848	-	-9		
NC_006998	6849	6849	-	-8		
NC_006998	6850	6850	-	-8		
NC_006998	6851	6851	-	-9		
NC_006998	6852	6852	-	-9		
NC_006998	6853	6853	-	-9		
NC_006998	6854	6854	-	-9		
NC_006998	6855	6855	-	-8		
NC_006998	6856	6856	-	-10		
NC_006998	6857	6857	-	-10		
NC_006998	6858	6858	-	-10		
NC_006998	6859	6859	-	-11		
NC_006998	6860	6860	-	-11		
NC_006998	6861	6861	-	-12		
NC_006998	6862	6862	-	-12		
NC_006998	6863	6863	-	-12		
NC_006998	6864	6864	-	-12		
NC_006998	6865	6865	-	-12		
NC_006998	6866	6866	-	-13		
NC_006998	6867	6867	-	-12		
NC_006998	6868	6868	-	-12		
NC_006998	6869	6869	-	-12		
NC_006998	6870	6870	-	-13		
NC_006998	6871	6871	-	-13		
NC_006998	6872	6872	-	-12		
NC_006998	6873	6873	-	-12		
NC_006998	6874	6874	-	-12		
NC_006998	6875	6875	-	-11		
NC_006998	6876	6876	-	-10		
NC_006998	6877	6877	-	-10		
NC_006998	6878	6878	-	-10		
NC_006998	6879	6879	-	-10		
NC_006998	6880	6880	-	-10		
NC_006998	6881	6881	-	-10		
NC_006998	6882	6882	-	-11		
NC_006998	6883	6883	-	-11		
NC_006998	6884	6884	-	-10		
NC_006998	6885	6885	-	-10		
NC_006998	6886	6886	-	-10		
NC_006998	6887	6887	-	-10		
NC_006998	6888	6888	-	-10		
NC_006998	6889	6889	-	-10		
NC_006998	6890	6890	-	-10		
NC_006998	6891	6891	-	-10		
NC_006998	6892	6892	-	-10		
NC_006998	6893	6893	-	-10		
NC_006998	6894	6894	-	-10		
NC_006998	6895	6895	-	-9		
NC_006998	6896	6896	-	-9		
NC_006998	6897	6897	-	-8		
NC_006998	6898	6898	-	-7		
NC_006998	6899	6899	-	-7		
NC_006998	6900	6900	-	-7		
NC_006998	6901	6901	-	-5		
NC_006998	6902	6902	-	-6		
NC_006998	6903	6903	-	-6		
NC_006998	6904	6904	-	-5		
NC_006998	6905	6905	-	-6		
NC_006998	6906	6906	-	-5		
NC_006998	6907	6907	-	-5		
NC_006998	6908	6908	-	-5		
NC_006998	6909	6909	-	-6		
NC_006998	6910	6910	-	-6		
NC_006998	6911	6911	-	-6		
NC_006998	6912	6912	-	-6		
NC_006998	6913	6913	-	-6		
NC_006998	6914	6914	-	-6		
NC_006998	6915	6915	-	-6		
NC_006998	6916	6916	-	-8		
NC_006998	6917	6917	-	-8		
NC_006998	6918	6918	-	-7		
NC_006998	6919	6919	-	-8		
NC_006998	6920	6920	-	-8		
NC_006998	6921	6921	-	-8		
NC_006998	6922	6922	-	-8		
NC_006998	6923	6923	-	-8		
NC_006998	6924	6924	-	-9		
NC_006998	6925	6925	-	-9		
NC_006998	6926	6926	-	-9		
NC_006998	6927	6927	-	-8		
NC_006998	6928	6928	-	-8		
NC_006998	6929	6929	-	-8		
NC_006998	6930	6930	-	-8		
NC_006998	6931	6931	-	-8		
NC_006998	6932	6932	-	-8		
NC_006998	6933	6933	-	-8		
NC_006998	6934	6934	-	-8		
NC_006998	6935	6935	-	-8		
NC_006998	6936	6936	-	-8		
NC_006998	6937	6937	-	-8		
NC_006998	6938	6938	-	-8		
NC_006998	6939	6939	-	-8		
NC_006998	6940	6940	-	-8		
NC_006998	6941	6941	-	-8		
NC_006998	6942	6942	-	-8		
NC_006998	6943	6943	-	-8		
NC_006998	6944	6944	-	-8		
NC_006998	6945	6945	-	-8		
NC_006998	6946	6946	-	-7		
NC_006998	6947	6947	-	-7		
NC_006998	6948	6948	-	-7		
NC_006998	6949	6949	-	-7		
NC_006998	6950	6950	-	-7		
NC_006998	6951	6951	-	-7		
NC_006998	6952	6952	-	-6		
NC_006998	6953	6953	-	-6		
NC_006998	6954	6954	-	-5		
NC_006998	6955	6955	-	-4		
NC_006998	6956	6956	-	-4		
NC_006998	6957	6957	-	-4		
NC_006998	6958	6958	-	-5		
NC_006998	6959	6959	-	-4		
NC_006998	6960	6960	-	-3		
NC_006998	6961	6961	-	-3		
NC_006998	6962	6962	-	-3		
NC_006998	6963	6963	-	-3		
NC_006998	6964	6964	-	-3		
NC_006998	6965	6965	-	-4		
NC_006998	6966	6966	-	-4		
NC_006998	6967	6967	-	-4		
NC_006998	6968	6968	-	-4		
NC_006998	6969	6969	-	-4		
NC_006998	6970	6970	-	-4		
NC_006998	6971	6971	-	-5		
NC_006998	6972	6972	-	-5		
NC_006998	6973	6973	-	-5		
NC_006998	6974	6974	-	-5		
NC_006998	6975	6975	-	-6		
NC_006998	6976	6976	-	-6		
NC_006998	6977	6977	-	-6		
NC_006998	6978	6978	-	-6		
NC_006998	6979	6979	-	-7		
NC_006998	6980	6980	-	-7		
NC_006998	6981	6981	-	-7		
NC_006998	6982	6982	-	-7		
NC_006998	6983	6983	-	-7		
NC_006998	6984	6984	-	-7		
NC_006998	6985	6985	-	-7		
NC_006998	6986	6986	-	-7		
NC_006998	6987	6987	-	-7		
NC_006998	6988	6988	-	-7		
NC_006998	6989	6989	-	-7		
NC_006998	6990	6990	-	-8		
NC_006998	6991	6991	-	-8		
NC_006998	6992	6992	-	-8		
NC_006998	6993	6993	-	-8		
NC_006998	6994	6994	-	-8		
NC_006998	6995	6995	-	-8		
NC_006998	6995	6995	+	1		
NC_006998	6996	6996	-	-8		
NC_006998	6996	6996	+	1		
NC_006998	6997	6997	-	-8		
NC_006998	6997	6997	+	1		
NC_006998	6998	6998	-	-8		
NC_006998	6998	6998	+	1		
NC_006998	6999	6999	-	-8		
NC_006998	6999	6999	+	1		
NC_006998	7000	7000	-	-8		
NC_006998	7000	7000	+	1		
NC_006998	7001	7001	-	-8		
NC_006998	7001	7001	+	1		
NC_006998	7002	7002	-	-8		
NC_006998	7002	7002	+	1		
NC_006998	7003	7003	-	-8		
NC_006998	7003	7003	+	1		
NC_006998	7004	7004	-	-7		
NC_006998	7004	7004	+	1		
NC_006998	7005	7005	-	-7		
NC_006998	7005	7005	+	1		
NC_006998	7006	7006	-	-6		
NC_006998	7006	7006	+	1		
NC_006998	7007	7007	-	-6		
NC_006998	7007	7007	+	1		
NC_006998	7008	7008	-	-6		
NC_006998	7008	7008	+	1		
NC_006998	7009	7009	-	-6		
NC_006998	7009	7009	+	1		
NC_006998	7010	7010	-	-6		
NC_006998	7010	7010	+	1		
NC_006998	7011	7011	-	-6		
NC_006998	7011	7011	+	1		
NC_006998	7012	7012	-	-6		
NC_006998	7012	7012	+	1		
NC_006998	7013	7013	-	-6		
NC_006998	7013	7013	+	1		
NC_006998	7014	7014	-	-6		
NC_006998	7014	7014	+	1		
NC_006998	7015	7015	-	-4		
NC_006998	7015	7015	+	1		
NC_006998	7016	7016	-	-4		
NC_006998	7016	7016	+	1		
NC_006998	7017	7017	-	-4		
NC_006998	7017	7017	+	1		
NC_006998	7018	7018	-	-4		
NC_006998	7018	7018	+	1		
NC_006998	7019	7019	-	-4		
NC_006998	7019	7019	+	1		
NC_006998	7020	7020	-	-4		
NC_006998	7020	7020	+	1		
NC_006998	7021	7021	-	-4		
NC_006998	7021	7021	+	1		
NC_006998	7022	7022	-	-4		
NC_006998	7022	7022	+	2		
NC_006998	7023	7023	-	-4		
NC_006998	7023	7023	+	2		
NC_006998	7024	7024	-	-4		
NC_006998	7024	7024	+	2		
NC_006998	7025	7025	-	-4		
NC_006998	7025	7025	+	2		
NC_006998	7026	7026	-	-4		
NC_006998	7026	7026	+	2		
NC_006998	7027	7027	-	-3		
NC_006998	7027	7027	+	2		
NC_006998	7028	7028	-	-4		
NC_006998	7028	7028	+	2		
NC_006998	7029	7029	-	-4		
NC_006998	7029	7029	+	2		
NC_006998	7030	7030	-	-4		
NC_006998	7030	7030	+	2		
NC_006998	7031	7031	-	-4		
NC_006998	7031	7031	+	2		
NC_006998	7032	7032	-	-4		
NC_006998	7032	7032	+	2		
NC_006998	7033	7033	-	-3		
NC_006998	7033	7033	+	2		
NC_006998	7034	7034	-	-3		
NC_006998	7034	7034	+	2		
NC_006998	7035	7035	-	-3		
NC_006998	7035	7035	+	2		
NC_006998	7036	7036	-	-3		
NC_006998	7036	7036	+	2		
NC_006998	7037	7037	-	-3		
NC_006998	7037	7037	+	2		
NC_006998	7038	7038	-	-3		
NC_006998	7038	7038	+	2		
NC_006998	7039	7039	-	-3		
NC_006998	7039	7039	+	2		
NC_006998	7040	7040	-	-3		
NC_006998	7040	7040	+	1		
NC_006998	7041	7041	-	-3		
NC_006998	7041	7041	+	1		
NC_006998	7042	7042	-	-3		
NC_006998	7042	7042	+	1		
NC_006998	7043	7043	-	-5		
NC_006998	7043	7043	+	1		
NC_006998	7044	7044	-	-5		
NC_006998	7044	7044	+	1		
NC_006998	7045	7045	-	-5		
NC_006998	7045	7045	+	1		
NC_006998	7046	7046	-	-4		
NC_006998	7046	7046	+	1		
NC_006998	7047	7047	-	-4		
NC_006998	7047	7047	+	1		
NC_006998	7048	7048	-	-4		
NC_006998	7048	7048	+	1		
NC_006998	7049	7049	-	-4		
NC_006998	7049	7049	+	1		
NC_006998	7050	7050	-	-4		
NC_006998	7050	7050	+	1		
NC_006998	7051	7051	-	-5		
NC_006998	7051	7051	+	1		
NC_006998	7052	7052	-	-6		
NC_006998	7052	7052	+	1		
NC_006998	7053	7053	-	-6		
NC_006998	7053	7053	+	1		
NC_006998	7054	7054	-	-6		
NC_006998	7054	7054	+	1		
NC_006998	7055	7055	-	-6		
NC_006998	7055	7055	+	1		
NC_006998	7056	7056	-	-6		
NC_006998	7056	7056	+	1		
NC_006998	7057	7057	-	-6		
NC_006998	7057	7057	+	1		
NC_006998	7058	7058	-	-6		
NC_006998	7058	7058	+	1		
NC_006998	7059	7059	-	-5		
NC_006998	7059	7059	+	1		
NC_006998	7060	7060	-	-5		
NC_006998	7060	7060	+	1		
NC_006998	7061	7061	-	-6		
NC_006998	7061	7061	+	1		
NC_006998	7062	7062	-	-6		
NC_006998	7062	7062	+	1		
NC_006998	7063	7063	-	-6		
NC_006998	7063	7063	+	2		
NC_006998	7064	7064	-	-6		
NC_006998	7064	7064	+	1		
NC_006998	7065	7065	-	-7		
NC_006998	7065	7065	+	1		
NC_006998	7066	7066	-	-7		
NC_006998	7066	7066	+	1		
NC_006998	7067	7067	-	-7		
NC_006998	7067	7067	+	1		
NC_006998	7068	7068	-	-7		
NC_006998	7068	7068	+	1		
NC_006998	7069	7069	-	-7		
NC_006998	7069	7069	+	1		
NC_006998	7070	7070	-	-7		
NC_006998	7070	7070	+	1		
NC_006998	7071	7071	-	-7		
NC_006998	7071	7071	+	1		
NC_006998	7072	7072	-	-7		
NC_006998	7072	7072	+	1		
NC_006998	7073	7073	-	-7		
NC_006998	7073	7073	+	1		
NC_006998	7074	7074	-	-7		
NC_006998	7074	7074	+	1		
NC_006998	7075	7075	-	-8		
NC_006998	7075	7075	+	1		
NC_006998	7076	7076	-	-7		
NC_006998	7076	7076	+	1		
NC_006998	7077	7077	-	-7		
NC_006998	7077	7077	+	1		
NC_006998	7078	7078	-	-7		
NC_006998	7078	7078	+	1		
NC_006998	7079	7079	-	-7		
NC_006998	7079	7079	+	1		
NC_006998	7080	7080	-	-8		
NC_006998	7080	7080	+	1		
NC_006998	7081	7081	-	-8		
NC_006998	7081	7081	+	1		
NC_006998	7082	7082	-	-9		
NC_006998	7082	7082	+	1		
NC_006998	7083	7083	-	-8		
NC_006998	7083	7083	+	1		
NC_006998	7084	7084	-	-8		
NC_006998	7084	7084	+	1		
NC_006998	7085	7085	-	-8		
NC_006998	7085	7085	+	1		
NC_006998	7086	7086	-	-8		
NC_006998	7086	7086	+	1		
NC_006998	7087	7087	-	-8		
NC_006998	7087	7087	+	1		
NC_006998	7088	7088	-	-7		
NC_006998	7088	7088	+	1		
NC_006998	7089	7089	-	-7		
NC_006998	7089	7089	+	1		
NC_006998	7090	7090	-	-8		
NC_006998	7090	7090	+	1		
NC_006998	7091	7091	-	-8		
NC_006998	7091	7091	+	1		
NC_006998	7092	7092	-	-8		
NC_006998	7092	7092	+	1		
NC_006998	7093	7093	-	-8		
NC_006998	7093	7093	+	1		
NC_006998	7094	7094	-	-8		
NC_006998	7094	7094	+	1		
NC_006998	7095	7095	-	-8		
NC_006998	7095	7095	+	1		
NC_006998	7096	7096	-	-8		
NC_006998	7096	7096	+	1		
NC_006998	7097	7097	-	-8		
NC_006998	7097	7097	+	1		
NC_006998	7098	7098	-	-8		
NC_006998	7098	7098	+	1		
NC_006998	7099	7099	-	-8		
NC_006998	7099	7099	+	1		
NC_006998	7100	7100	-	-9		
NC_006998	7100	7100	+	1		
NC_006998	7101	7101	-	-9		
NC_006998	7101	7101	+	1		
NC_006998	7102	7102	-	-9		
NC_006998	7102	7102	+	1		
NC_006998	7103	7103	-	-9		
NC_006998	7103	7103	+	1		
NC_006998	7104	7104	-	-9		
NC_006998	7104	7104	+	1		
NC_006998	7105	7105	-	-8		
NC_006998	7105	7105	+	1		
NC_006998	7106	7106	-	-8		
NC_006998	7106	7106	+	1		
NC_006998	7107	7107	-	-8		
NC_006998	7107	7107	+	1		
NC_006998	7108	7108	-	-9		
NC_006998	7109	7109	-	-9		
NC_006998	7110	7110	-	-8		
NC_006998	7111	7111	-	-8		
NC_006998	7112	7112	-	-8		
NC_006998	7113	7113	-	-9		
NC_006998	7114	7114	-	-9		
NC_006998	7115	7115	-	-8		
NC_006998	7116	7116	-	-8		
NC_006998	7117	7117	-	-9		
NC_006998	7118	7118	-	-8		
NC_006998	7119	7119	-	-8		
NC_006998	7120	7120	-	-8		
NC_006998	7121	7121	-	-8		
NC_006998	7122	7122	-	-8		
NC_006998	7123	7123	-	-8		
NC_006998	7124	7124	-	-8		
NC_006998	7125	7125	-	-9		
NC_006998	7126	7126	-	-9		
NC_006998	7127	7127	-	-9		
NC_006998	7128	7128	-	-9		
NC_006998	7129	7129	-	-9		
NC_006998	7130	7130	-	-9		
NC_006998	7131	7131	-	-9		
NC_006998	7132	7132	-	-9		
NC_006998	7133	7133	-	-9		
NC_006998	7134	7134	-	-9		
NC_006998	7135	7135	-	-8		
NC_006998	7136	7136	-	-8		
NC_006998	7137	7137	-	-8		
NC_006998	7138	7138	-	-8		
NC_006998	7139	7139	-	-8		
NC_006998	7140	7140	-	-7		
NC_006998	7141	7141	-	-6		
NC_006998	7142	7142	-	-6		
NC_006998	7143	7143	-	-5		
NC_006998	7144	7144	-	-5		
NC_006998	7145	7145	-	-5		
NC_006998	7146	7146	-	-5		
NC_006998	7147	7147	-	-5		
NC_006998	7148	7148	-	-5		
NC_006998	7149	7149	-	-5		
NC_006998	7150	7150	-	-5		
NC_006998	7151	7151	-	-4		
NC_006998	7152	7152	-	-4		
NC_006998	7153	7153	-	-4		
NC_006998	7154	7154	-	-4		
NC_006998	7155	7155	-	-6		
NC_006998	7156	7156	-	-6		
NC_006998	7157	7157	-	-6		
NC_006998	7158	7158	-	-6		
NC_006998	7159	7159	-	-6		
NC_006998	7160	7160	-	-5		
NC_006998	7161	7161	-	-5		
NC_006998	7162	7162	-	-5		
NC_006998	7163	7163	-	-5		
NC_006998	7164	7164	-	-5		
NC_006998	7165	7165	-	-5		
NC_006998	7166	7166	-	-5		
NC_006998	7167	7167	-	-5		
NC_006998	7168	7168	-	-5		
NC_006998	7169	7169	-	-5		
NC_006998	7170	7170	-	-5		
NC_006998	7171	7171	-	-5		
NC_006998	7172	7172	-	-5		
NC_006998	7173	7173	-	-5		
NC_006998	7174	7174	-	-5		
NC_006998	7175	7175	-	-4		
NC_006998	7176	7176	-	-3		
NC_006998	7177	7177	-	-3		
NC_006998	7178	7178	-	-3		
NC_006998	7179	7179	-	-3		
NC_006998	7180	7180	-	-3		
NC_006998	7181	7181	-	-3		
NC_006998	7182	7182	-	-3		
NC_006998	7183	7183	-	-3		
NC_006998	7184	7184	-	-3		
NC_006998	7185	7185	-	-3		
NC_006998	7186	7186	-	-3		
NC_006998	7187	7187	-	-3		
NC_006998	7188	7188	-	-3		
NC_006998	7189	7189	-	-3		
NC_006998	7190	7190	-	-3		
NC_006998	7191	7191	-	-3		
NC_006998	7192	7192	-	-2		
NC_006998	7193	7193	-	-2		
NC_006998	7194	7194	-	-1		
NC_006998	7195	7195	-	-1		
NC_006998	7196	7196	-	-1		
NC_006998	7197	7197	-	-1		
NC_006998	7198	7198	-	-1		
NC_006998	7199	7199	-	-1		
NC_006998	7200	7200	-	-1		
NC_006998	7201	7201	-	-1		
NC_006998	7202	7202	-	-1		
NC_006998	7203	7203	-	-1		
NC_006998	7204	7204	-	-1		
NC_006998	7268	7268	+	1		
NC_006998	7269	7269	+	1		
NC_006998	7270	7270	+	1		
NC_006998	7271	7271	+	1		
NC_006998	7272	7272	+	1		
NC_006998	7273	7273	+	1		
NC_006998	7274	7274	+	1		
NC_006998	7275	7275	+	1		
NC_006998	7276	7276	-	-1		
NC_006998	7276	7276	+	2		
NC_006998	7277	7277	-	-1		
NC_006998	7277	7277	+	2		
NC_006998	7278	7278	-	-1		
NC_006998	7278	7278	+	2		
NC_006998	7279	7279	-	-1		
NC_006998	7279	7279	+	6		
NC_006998	7280	7280	-	-2		
NC_006998	7280	7280	+	6		
NC_006998	7281	7281	-	-2		
NC_006998	7281	7281	+	10		
NC_006998	7282	7282	-	-2		
NC_006998	7282	7282	+	13		
NC_006998	7283	7283	-	-2		
NC_006998	7283	7283	+	14		
NC_006998	7284	7284	-	-2		
NC_006998	7284	7284	+	18		
NC_006998	7285	7285	-	-2		
NC_006998	7285	7285	+	18		
NC_006998	7286	7286	-	-2		
NC_006998	7286	7286	+	19		
NC_006998	7287	7287	-	-2		
NC_006998	7287	7287	+	19		
NC_006998	7288	7288	-	-2		
NC_006998	7288	7288	+	21		
NC_006998	7289	7289	-	-2		
NC_006998	7289	7289	+	22		
NC_006998	7290	7290	-	-2		
NC_006998	7290	7290	+	24		
NC_006998	7291	7291	-	-2		
NC_006998	7291	7291	+	26		
NC_006998	7292	7292	-	-2		
NC_006998	7292	7292	+	27		
NC_006998	7293	7293	-	-2		
NC_006998	7293	7293	+	28		
NC_006998	7294	7294	-	-2		
NC_006998	7294	7294	+	31		
NC_006998	7295	7295	-	-2		
NC_006998	7295	7295	+	34		
NC_006998	7296	7296	-	-2		
NC_006998	7296	7296	+	40		
NC_006998	7297	7297	-	-2		
NC_006998	7297	7297	+	43		
NC_006998	7298	7298	-	-2		
NC_006998	7298	7298	+	47		
NC_006998	7299	7299	-	-2		
NC_006998	7299	7299	+	49		
NC_006998	7300	7300	-	-2		
NC_006998	7300	7300	+	89		
NC_006998	7301	7301	-	-2		
NC_006998	7301	7301	+	98		
NC_006998	7302	7302	-	-2		
NC_006998	7302	7302	+	106		
NC_006998	7303	7303	-	-2		
NC_006998	7303	7303	+	121		
NC_006998	7304	7304	-	-2		
NC_006998	7304	7304	+	150		
NC_006998	7305	7305	-	-2		
NC_006998	7305	7305	+	380		
NC_006998	7306	7306	-	-2		
NC_006998	7306	7306	+	438		
NC_006998	7307	7307	-	-2		
NC_006998	7307	7307	+	504		
NC_006998	7308	7308	-	-2		
NC_006998	7308	7308	+	527		
NC_006998	7309	7309	-	-2		
NC_006998	7309	7309	+	546		
NC_006998	7310	7310	-	-2		
NC_006998	7310	7310	+	548		
NC_006998	7311	7311	-	-2		
NC_006998	7311	7311	+	553		
NC_006998	7312	7312	-	-2		
NC_006998	7312	7312	+	554		
NC_006998	7313	7313	-	-2		
NC_006998	7313	7313	+	560		
NC_006998	7314	7314	-	-2		
NC_006998	7314	7314	+	561		
NC_006998	7315	7315	-	-2		
NC_006998	7315	7315	+	564		
NC_006998	7316	7316	-	-2		
NC_006998	7316	7316	+	568		
NC_006998	7317	7317	-	-2		
NC_006998	7317	7317	+	569		
NC_006998	7318	7318	-	-1		
NC_006998	7318	7318	+	571		
NC_006998	7319	7319	-	-1		
NC_006998	7319	7319	+	570		
NC_006998	7320	7320	-	-1		
NC_006998	7320	7320	+	572		
NC_006998	7321	7321	-	-1		
NC_006998	7321	7321	+	573		
NC_006998	7322	7322	-	-1		
NC_006998	7322	7322	+	572		
NC_006998	7323	7323	-	-1		
NC_006998	7323	7323	+	571		
NC_006998	7324	7324	-	-1		
NC_006998	7324	7324	+	572		
NC_006998	7325	7325	-	-1		
NC_006998	7325	7325	+	574		
NC_006998	7326	7326	-	-1		
NC_006998	7326	7326	+	568		
NC_006998	7327	7327	-	-1		
NC_006998	7327	7327	+	567		
NC_006998	7328	7328	-	-1		
NC_006998	7328	7328	+	568		
NC_006998	7329	7329	-	-1		
NC_006998	7329	7329	+	566		
NC_006998	7330	7330	-	-1		
NC_006998	7330	7330	+	563		
NC_006998	7331	7331	-	-1		
NC_006998	7331	7331	+	562		
NC_006998	7332	7332	-	-1		
NC_006998	7332	7332	+	564		
NC_006998	7333	7333	-	-1		
NC_006998	7333	7333	+	564		
NC_006998	7334	7334	-	-1		
NC_006998	7334	7334	+	564		
NC_006998	7335	7335	-	-1		
NC_006998	7335	7335	+	566		
NC_006998	7336	7336	-	-1		
NC_006998	7336	7336	+	566		
NC_006998	7337	7337	-	-1		
NC_006998	7337	7337	+	566		
NC_006998	7338	7338	-	-1		
NC_006998	7338	7338	+	564		
NC_006998	7339	7339	-	-1		
NC_006998	7339	7339	+	561		
NC_006998	7340	7340	-	-1		
NC_006998	7340	7340	+	556		
NC_006998	7341	7341	-	-1		
NC_006998	7341	7341	+	551		
NC_006998	7342	7342	-	-1		
NC_006998	7342	7342	+	546		
NC_006998	7343	7343	-	-1		
NC_006998	7343	7343	+	530		
NC_006998	7344	7344	-	-1		
NC_006998	7344	7344	+	505		
NC_006998	7345	7345	-	-1		
NC_006998	7345	7345	+	465		
NC_006998	7346	7346	-	-1		
NC_006998	7346	7346	+	430		
NC_006998	7347	7347	-	-1		
NC_006998	7347	7347	+	418		
NC_006998	7348	7348	-	-1		
NC_006998	7348	7348	+	386		
NC_006998	7349	7349	+	371		
NC_006998	7350	7350	+	73		
NC_006998	7351	7351	+	61		
NC_006998	7352	7352	+	55		
NC_006998	7353	7353	+	56		
NC_006998	7354	7354	+	56		
NC_006998	7355	7355	+	57		
NC_006998	7356	7356	+	57		
NC_006998	7357	7357	+	57		
NC_006998	7358	7358	+	57		
NC_006998	7359	7359	+	57		
NC_006998	7360	7360	+	59		
NC_006998	7361	7361	+	59		
NC_006998	7362	7362	+	59		
NC_006998	7363	7363	+	59		
NC_006998	7364	7364	+	59		
NC_006998	7365	7365	+	59		
NC_006998	7366	7366	+	88		
NC_006998	7367	7367	+	95		
NC_006998	7368	7368	+	99		
NC_006998	7369	7369	+	104		
NC_006998	7370	7370	+	116		
NC_006998	7371	7371	+	391		
NC_006998	7372	7372	+	463		
NC_006998	7373	7373	+	483		
NC_006998	7374	7374	+	528		
NC_006998	7375	7375	+	545		
NC_006998	7376	7376	+	589		
NC_006998	7377	7377	+	714		
NC_006998	7378	7378	+	817		
NC_006998	7379	7379	+	1263		
NC_006998	7380	7380	+	1387		
NC_006998	7381	7381	+	1467		
NC_006998	7382	7382	+	1502		
NC_006998	7383	7383	+	1607		
NC_006998	7384	7384	+	1604		
NC_006998	7385	7385	+	1611		
NC_006998	7386	7386	+	1619		
NC_006998	7387	7387	+	1625		
NC_006998	7388	7388	+	1632		
NC_006998	7389	7389	+	1638		
NC_006998	7390	7390	+	1646		
NC_006998	7391	7391	+	1654		
NC_006998	7392	7392	-	-1		
NC_006998	7392	7392	+	1683		
NC_006998	7393	7393	-	-1		
NC_006998	7393	7393	+	1741		
NC_006998	7394	7394	-	-2		
NC_006998	7394	7394	+	1775		
NC_006998	7395	7395	-	-2		
NC_006998	7395	7395	+	1971		
NC_006998	7396	7396	-	-2		
NC_006998	7396	7396	+	2141		
NC_006998	7397	7397	-	-2		
NC_006998	7397	7397	+	2249		
NC_006998	7398	7398	-	-2		
NC_006998	7398	7398	+	2516		
NC_006998	7399	7399	-	-2		
NC_006998	7399	7399	+	2863		
NC_006998	7400	7400	-	-2		
NC_006998	7400	7400	+	4108		
NC_006998	7401	7401	-	-2		
NC_006998	7401	7401	+	4781		
NC_006998	7402	7402	-	-2		
NC_006998	7402	7402	+	5185		
NC_006998	7403	7403	-	-2		
NC_006998	7403	7403	+	5268		
NC_006998	7404	7404	-	-2		
NC_006998	7404	7404	+	5288		
NC_006998	7405	7405	-	-2		
NC_006998	7405	7405	+	5308		
NC_006998	7406	7406	-	-2		
NC_006998	7406	7406	+	5327		
NC_006998	7407	7407	-	-2		
NC_006998	7407	7407	+	5399		
NC_006998	7408	7408	-	-2		
NC_006998	7408	7408	+	5449		
NC_006998	7409	7409	-	-2		
NC_006998	7409	7409	+	5471		
NC_006998	7410	7410	-	-2		
NC_006998	7410	7410	+	5483		
NC_006998	7411	7411	-	-2		
NC_006998	7411	7411	+	5510		
NC_006998	7412	7412	-	-2		
NC_006998	7412	7412	+	5538		
NC_006998	7413	7413	-	-2		
NC_006998	7413	7413	+	5544		
NC_006998	7414	7414	-	-2		
NC_006998	7414	7414	+	5532		
NC_006998	7415	7415	-	-2		
NC_006998	7415	7415	+	5511		
NC_006998	7416	7416	-	-2		
NC_006998	7416	7416	+	5176		
NC_006998	7417	7417	-	-2		
NC_006998	7417	7417	+	5107		
NC_006998	7418	7418	-	-2		
NC_006998	7418	7418	+	5079		
NC_006998	7419	7419	-	-2		
NC_006998	7419	7419	+	5060		
NC_006998	7420	7420	-	-2		
NC_006998	7420	7420	+	5034		
NC_006998	7421	7421	-	-2		
NC_006998	7421	7421	+	4972		
NC_006998	7422	7422	-	-2		
NC_006998	7422	7422	+	4839		
NC_006998	7423	7423	-	-1		
NC_006998	7423	7423	+	4811		
NC_006998	7424	7424	-	-1		
NC_006998	7424	7424	+	4320		
NC_006998	7425	7425	-	-1		
NC_006998	7425	7425	+	4161		
NC_006998	7426	7426	-	-1		
NC_006998	7426	7426	+	4015		
NC_006998	7427	7427	-	-1		
NC_006998	7427	7427	+	4001		
NC_006998	7428	7428	-	-1		
NC_006998	7428	7428	+	4004		
NC_006998	7429	7429	-	-1		
NC_006998	7429	7429	+	4006		
NC_006998	7430	7430	-	-1		
NC_006998	7430	7430	+	4005		
NC_006998	7431	7431	-	-1		
NC_006998	7431	7431	+	4000		
NC_006998	7432	7432	-	-1		
NC_006998	7432	7432	+	4005		
NC_006998	7433	7433	-	-1		
NC_006998	7433	7433	+	4008		
NC_006998	7434	7434	-	-1		
NC_006998	7434	7434	+	4034		
NC_006998	7435	7435	-	-1		
NC_006998	7435	7435	+	4043		
NC_006998	7436	7436	-	-1		
NC_006998	7436	7436	+	3942		
NC_006998	7437	7437	+	3785		
NC_006998	7438	7438	+	3659		
NC_006998	7439	7439	+	3615		
NC_006998	7440	7440	+	3325		
NC_006998	7441	7441	+	3139		
NC_006998	7442	7442	+	2908		
NC_006998	7443	7443	+	2734		
NC_006998	7444	7444	+	2977		
NC_006998	7445	7445	+	1520		
NC_006998	7446	7446	+	1278		
NC_006998	7447	7447	+	1234		
NC_006998	7448	7448	+	1222		
NC_006998	7449	7449	+	1223		
NC_006998	7450	7450	+	1201		
NC_006998	7451	7451	+	1198		
NC_006998	7452	7452	+	1160		
NC_006998	7453	7453	+	1152		
NC_006998	7454	7454	+	1157		
NC_006998	7455	7455	+	1164		
NC_006998	7456	7456	+	1198		
NC_006998	7457	7457	+	1225		
NC_006998	7458	7458	+	1256		
NC_006998	7459	7459	+	1303		
NC_006998	7460	7460	+	1360		
NC_006998	7461	7461	+	1723		
NC_006998	7462	7462	+	1821		
NC_006998	7463	7463	+	1992		
NC_006998	7464	7464	+	2010		
NC_006998	7465	7465	+	2023		
NC_006998	7466	7466	+	2036		
NC_006998	7467	7467	+	2042		
NC_006998	7468	7468	+	2045		
NC_006998	7469	7469	+	2044		
NC_006998	7470	7470	+	2049		
NC_006998	7471	7471	+	2067		
NC_006998	7472	7472	+	2073		
NC_006998	7473	7473	+	2068		
NC_006998	7474	7474	+	2084		
NC_006998	7475	7475	+	2088		
NC_006998	7476	7476	+	2127		
NC_006998	7477	7477	+	2141		
NC_006998	7478	7478	+	2134		
NC_006998	7479	7479	+	2032		
NC_006998	7480	7480	+	1970		
NC_006998	7481	7481	+	1938		
NC_006998	7482	7482	+	1842		
NC_006998	7483	7483	+	1825		
NC_006998	7484	7484	+	1354		
NC_006998	7485	7485	+	1265		
NC_006998	7486	7486	+	1278		
NC_006998	7487	7487	+	1284		
NC_006998	7488	7488	+	1294		
NC_006998	7489	7489	+	1297		
NC_006998	7490	7490	+	1305		
NC_006998	7491	7491	-	-1		
NC_006998	7491	7491	+	1307		
NC_006998	7492	7492	-	-1		
NC_006998	7492	7492	+	1317		
NC_006998	7493	7493	-	-1		
NC_006998	7493	7493	+	1322		
NC_006998	7494	7494	-	-1		
NC_006998	7494	7494	+	1328		
NC_006998	7495	7495	-	-1		
NC_006998	7495	7495	+	1340		
NC_006998	7496	7496	-	-1		
NC_006998	7496	7496	+	1334		
NC_006998	7497	7497	-	-1		
NC_006998	7497	7497	+	1322		
NC_006998	7498	7498	-	-1		
NC_006998	7498	7498	+	1310		
NC_006998	7499	7499	-	-1		
NC_006998	7499	7499	+	1268		
NC_006998	7500	7500	-	-1		
NC_006998	7500	7500	+	1213		
NC_006998	7501	7501	-	-1		
NC_006998	7501	7501	+	1173		
NC_006998	7502	7502	-	-1		
NC_006998	7502	7502	+	1121		
NC_006998	7503	7503	-	-1		
NC_006998	7503	7503	+	1048		
NC_006998	7504	7504	-	-1		
NC_006998	7504	7504	+	1009		
NC_006998	7505	7505	-	-1		
NC_006998	7505	7505	+	987		
NC_006998	7506	7506	-	-1		
NC_006998	7506	7506	+	444		
NC_006998	7507	7507	-	-1		
NC_006998	7507	7507	+	398		
NC_006998	7508	7508	-	-1		
NC_006998	7508	7508	+	398		
NC_006998	7509	7509	-	-1		
NC_006998	7509	7509	+	396		
NC_006998	7510	7510	-	-1		
NC_006998	7510	7510	+	413		
NC_006998	7511	7511	-	-1		
NC_006998	7511	7511	+	437		
NC_006998	7512	7512	-	-1		
NC_006998	7512	7512	+	469		
NC_006998	7513	7513	-	-1		
NC_006998	7513	7513	+	506		
NC_006998	7514	7514	-	-1		
NC_006998	7514	7514	+	536		
NC_006998	7515	7515	-	-1		
NC_006998	7515	7515	+	651		
NC_006998	7516	7516	-	-1		
NC_006998	7516	7516	+	859		
NC_006998	7517	7517	-	-1		
NC_006998	7517	7517	+	918		
NC_006998	7518	7518	-	-1		
NC_006998	7518	7518	+	962		
NC_006998	7519	7519	-	-1		
NC_006998	7519	7519	+	965		
NC_006998	7520	7520	-	-1		
NC_006998	7520	7520	+	956		
NC_006998	7521	7521	-	-1		
NC_006998	7521	7521	+	910		
NC_006998	7522	7522	-	-1		
NC_006998	7522	7522	+	899		
NC_006998	7523	7523	-	-1		
NC_006998	7523	7523	+	897		
NC_006998	7524	7524	-	-1		
NC_006998	7524	7524	+	897		
NC_006998	7525	7525	-	-1		
NC_006998	7525	7525	+	897		
NC_006998	7526	7526	-	-1		
NC_006998	7526	7526	+	898		
NC_006998	7527	7527	-	-1		
NC_006998	7527	7527	+	897		
NC_006998	7528	7528	-	-1		
NC_006998	7528	7528	+	896		
NC_006998	7529	7529	-	-1		
NC_006998	7529	7529	+	886		
NC_006998	7530	7530	-	-1		
NC_006998	7530	7530	+	864		
NC_006998	7531	7531	-	-1		
NC_006998	7531	7531	+	835		
NC_006998	7532	7532	-	-1		
NC_006998	7532	7532	+	831		
NC_006998	7533	7533	-	-1		
NC_006998	7533	7533	+	822		
NC_006998	7534	7534	-	-1		
NC_006998	7534	7534	+	831		
NC_006998	7535	7535	-	-1		
NC_006998	7535	7535	+	826		
NC_006998	7536	7536	-	-1		
NC_006998	7536	7536	+	838		
NC_006998	7537	7537	-	-1		
NC_006998	7537	7537	+	831		
NC_006998	7538	7538	-	-1		
NC_006998	7538	7538	+	852		
NC_006998	7539	7539	-	-1		
NC_006998	7539	7539	+	855		
NC_006998	7540	7540	-	-1		
NC_006998	7540	7540	+	850		
NC_006998	7541	7541	-	-1		
NC_006998	7541	7541	+	861		
NC_006998	7542	7542	-	-1		
NC_006998	7542	7542	+	863		
NC_006998	7543	7543	-	-1		
NC_006998	7543	7543	+	867		
NC_006998	7544	7544	-	-1		
NC_006998	7544	7544	+	868		
NC_006998	7545	7545	-	-1		
NC_006998	7545	7545	+	873		
NC_006998	7546	7546	-	-1		
NC_006998	7546	7546	+	875		
NC_006998	7547	7547	-	-1		
NC_006998	7547	7547	+	881		
NC_006998	7548	7548	-	-1		
NC_006998	7548	7548	+	884		
NC_006998	7549	7549	-	-1		
NC_006998	7549	7549	+	893		
NC_006998	7550	7550	-	-1		
NC_006998	7550	7550	+	979		
NC_006998	7551	7551	-	-1		
NC_006998	7551	7551	+	979		
NC_006998	7552	7552	-	-1		
NC_006998	7552	7552	+	976		
NC_006998	7553	7553	-	-1		
NC_006998	7553	7553	+	937		
NC_006998	7554	7554	-	-1		
NC_006998	7554	7554	+	889		
NC_006998	7555	7555	-	-1		
NC_006998	7555	7555	+	853		
NC_006998	7556	7556	-	-1		
NC_006998	7556	7556	+	787		
NC_006998	7557	7557	-	-1		
NC_006998	7557	7557	+	762		
NC_006998	7558	7558	-	-1		
NC_006998	7558	7558	+	713		
NC_006998	7559	7559	-	-1		
NC_006998	7559	7559	+	631		
NC_006998	7560	7560	-	-1		
NC_006998	7560	7560	+	587		
NC_006998	7561	7561	-	-1		
NC_006998	7561	7561	+	528		
NC_006998	7562	7562	-	-1		
NC_006998	7562	7562	+	508		
NC_006998	7563	7563	-	-1		
NC_006998	7563	7563	+	502		
NC_006998	7564	7564	-	-1		
NC_006998	7564	7564	+	501		
NC_006998	7565	7565	-	-1		
NC_006998	7565	7565	+	512		
NC_006998	7566	7566	-	-1		
NC_006998	7566	7566	+	528		
NC_006998	7567	7567	-	-1		
NC_006998	7567	7567	+	533		
NC_006998	7568	7568	-	-1		
NC_006998	7568	7568	+	551		
NC_006998	7569	7569	+	605		
NC_006998	7570	7570	+	675		
NC_006998	7571	7571	-	-1		
NC_006998	7571	7571	+	797		
NC_006998	7572	7572	-	-1		
NC_006998	7572	7572	+	818		
NC_006998	7573	7573	-	-1		
NC_006998	7573	7573	+	877		
NC_006998	7574	7574	-	-1		
NC_006998	7574	7574	+	896		
NC_006998	7575	7575	-	-1		
NC_006998	7575	7575	+	922		
NC_006998	7576	7576	-	-1		
NC_006998	7576	7576	+	961		
NC_006998	7577	7577	-	-1		
NC_006998	7577	7577	+	977		
NC_006998	7578	7578	-	-1		
NC_006998	7578	7578	+	1010		
NC_006998	7579	7579	-	-1		
NC_006998	7579	7579	+	1024		
NC_006998	7580	7580	-	-1		
NC_006998	7580	7580	+	1029		
NC_006998	7581	7581	-	-1		
NC_006998	7581	7581	+	1060		
NC_006998	7582	7582	-	-1		
NC_006998	7582	7582	+	1077		
NC_006998	7583	7583	-	-1		
NC_006998	7583	7583	+	1078		
NC_006998	7584	7584	-	-1		
NC_006998	7584	7584	+	1103		
NC_006998	7585	7585	-	-1		
NC_006998	7585	7585	+	1145		
NC_006998	7586	7586	-	-1		
NC_006998	7586	7586	+	1170		
NC_006998	7587	7587	-	-1		
NC_006998	7587	7587	+	1202		
NC_006998	7588	7588	-	-1		
NC_006998	7588	7588	+	1344		
NC_006998	7589	7589	-	-1		
NC_006998	7589	7589	+	1655		
NC_006998	7590	7590	-	-1		
NC_006998	7590	7590	+	1729		
NC_006998	7591	7591	-	-1		
NC_006998	7591	7591	+	1902		
NC_006998	7592	7592	-	-1		
NC_006998	7592	7592	+	2051		
NC_006998	7593	7593	-	-1		
NC_006998	7593	7593	+	3243		
NC_006998	7594	7594	-	-1		
NC_006998	7594	7594	+	7051		
NC_006998	7595	7595	-	-1		
NC_006998	7595	7595	+	7266		
NC_006998	7596	7596	-	-1		
NC_006998	7596	7596	+	7513		
NC_006998	7597	7597	-	-1		
NC_006998	7597	7597	+	7713		
NC_006998	7598	7598	-	-1		
NC_006998	7598	7598	+	8110		
NC_006998	7599	7599	-	-1		
NC_006998	7599	7599	+	8871		
NC_006998	7600	7600	-	-1		
NC_006998	7600	7600	+	9219		
NC_006998	7601	7601	-	-1		
NC_006998	7601	7601	+	9347		
NC_006998	7602	7602	-	-1		
NC_006998	7602	7602	+	9369		
NC_006998	7603	7603	-	-1		
NC_006998	7603	7603	+	9382		
NC_006998	7604	7604	-	-1		
NC_006998	7604	7604	+	9436		
NC_006998	7605	7605	-	-1		
NC_006998	7605	7605	+	9435		
NC_006998	7606	7606	-	-1		
NC_006998	7606	7606	+	9428		
NC_006998	7607	7607	-	-1		
NC_006998	7607	7607	+	9427		
NC_006998	7608	7608	-	-1		
NC_006998	7608	7608	+	9433		
NC_006998	7609	7609	-	-1		
NC_006998	7609	7609	+	9432		
NC_006998	7610	7610	-	-1		
NC_006998	7610	7610	+	9430		
NC_006998	7611	7611	+	9444		
NC_006998	7612	7612	+	9443		
NC_006998	7613	7613	+	9499		
NC_006998	7614	7614	+	9588		
NC_006998	7615	7615	+	9511		
NC_006998	7616	7616	+	9362		
NC_006998	7617	7617	+	9331		
NC_006998	7618	7618	+	9309		
NC_006998	7619	7619	+	9315		
NC_006998	7620	7620	+	9311		
NC_006998	7621	7621	+	9262		
NC_006998	7622	7622	+	9240		
NC_006998	7623	7623	+	9211		
NC_006998	7624	7624	+	9211		
NC_006998	7625	7625	+	9205		
NC_006998	7626	7626	+	9178		
NC_006998	7627	7627	+	9168		
NC_006998	7628	7628	+	9162		
NC_006998	7629	7629	+	9126		
NC_006998	7630	7630	+	8905		
NC_006998	7631	7631	+	8792		
NC_006998	7632	7632	+	8692		
NC_006998	7633	7633	+	8461		
NC_006998	7634	7634	+	8392		
NC_006998	7635	7635	+	8306		
NC_006998	7636	7636	+	8071		
NC_006998	7637	7637	+	7500		
NC_006998	7638	7638	+	6216		
NC_006998	7639	7639	+	2472		
NC_006998	7640	7640	+	2310		
NC_006998	7641	7641	+	1979		
NC_006998	7642	7642	+	1917		
NC_006998	7643	7643	+	1835		
NC_006998	7644	7644	+	1113		
NC_006998	7645	7645	+	798		
NC_006998	7646	7646	+	744		
NC_006998	7647	7647	+	728		
NC_006998	7648	7648	+	706		
NC_006998	7649	7649	+	705		
NC_006998	7650	7650	+	700		
NC_006998	7651	7651	+	692		
NC_006998	7652	7652	+	683		
NC_006998	7653	7653	-	-1		
NC_006998	7653	7653	+	680		
NC_006998	7654	7654	-	-1		
NC_006998	7654	7654	+	669		
NC_006998	7655	7655	-	-1		
NC_006998	7655	7655	+	671		
NC_006998	7656	7656	-	-1		
NC_006998	7656	7656	+	664		
NC_006998	7657	7657	-	-1		
NC_006998	7657	7657	+	700		
NC_006998	7658	7658	-	-1		
NC_006998	7658	7658	+	568		
NC_006998	7659	7659	-	-1		
NC_006998	7659	7659	+	508		
NC_006998	7660	7660	-	-1		
NC_006998	7660	7660	+	504		
NC_006998	7661	7661	-	-1		
NC_006998	7661	7661	+	502		
NC_006998	7662	7662	-	-1		
NC_006998	7662	7662	+	504		
NC_006998	7663	7663	-	-1		
NC_006998	7663	7663	+	531		
NC_006998	7664	7664	-	-1		
NC_006998	7664	7664	+	524		
NC_006998	7665	7665	-	-1		
NC_006998	7665	7665	+	531		
NC_006998	7666	7666	-	-1		
NC_006998	7666	7666	+	536		
NC_006998	7667	7667	-	-1		
NC_006998	7667	7667	+	536		
NC_006998	7668	7668	-	-1		
NC_006998	7668	7668	+	531		
NC_006998	7669	7669	-	-1		
NC_006998	7669	7669	+	526		
NC_006998	7670	7670	-	-1		
NC_006998	7670	7670	+	525		
NC_006998	7671	7671	-	-1		
NC_006998	7671	7671	+	530		
NC_006998	7672	7672	-	-1		
NC_006998	7672	7672	+	517		
NC_006998	7673	7673	-	-1		
NC_006998	7673	7673	+	529		
NC_006998	7674	7674	-	-1		
NC_006998	7674	7674	+	552		
NC_006998	7675	7675	-	-1		
NC_006998	7675	7675	+	598		
NC_006998	7676	7676	-	-1		
NC_006998	7676	7676	+	598		
NC_006998	7677	7677	-	-1		
NC_006998	7677	7677	+	633		
NC_006998	7678	7678	-	-1		
NC_006998	7678	7678	+	645		
NC_006998	7679	7679	-	-1		
NC_006998	7679	7679	+	644		
NC_006998	7680	7680	-	-1		
NC_006998	7680	7680	+	631		
NC_006998	7681	7681	-	-1		
NC_006998	7681	7681	+	674		
NC_006998	7682	7682	-	-1		
NC_006998	7682	7682	+	700		
NC_006998	7683	7683	-	-1		
NC_006998	7683	7683	+	709		
NC_006998	7684	7684	-	-1		
NC_006998	7684	7684	+	735		
NC_006998	7685	7685	-	-1		
NC_006998	7685	7685	+	747		
NC_006998	7686	7686	-	-1		
NC_006998	7686	7686	+	949		
NC_006998	7687	7687	-	-1		
NC_006998	7687	7687	+	1001		
NC_006998	7688	7688	-	-1		
NC_006998	7688	7688	+	1060		
NC_006998	7689	7689	-	-1		
NC_006998	7689	7689	+	1121		
NC_006998	7690	7690	-	-1		
NC_006998	7690	7690	+	1141		
NC_006998	7691	7691	-	-1		
NC_006998	7691	7691	+	1215		
NC_006998	7692	7692	-	-1		
NC_006998	7692	7692	+	1223		
NC_006998	7693	7693	-	-1		
NC_006998	7693	7693	+	1232		
NC_006998	7694	7694	-	-1		
NC_006998	7694	7694	+	1237		
NC_006998	7695	7695	-	-1		
NC_006998	7695	7695	+	1230		
NC_006998	7696	7696	-	-1		
NC_006998	7696	7696	+	1228		
NC_006998	7697	7697	-	-1		
NC_006998	7697	7697	+	1224		
NC_006998	7698	7698	+	1222		
NC_006998	7699	7699	+	1215		
NC_006998	7700	7700	+	1206		
NC_006998	7701	7701	+	1194		
NC_006998	7702	7702	+	1143		
NC_006998	7703	7703	+	1113		
NC_006998	7704	7704	+	1114		
NC_006998	7705	7705	+	1107		
NC_006998	7706	7706	+	1118		
NC_006998	7707	7707	+	1138		
NC_006998	7708	7708	+	1117		
NC_006998	7709	7709	+	1098		
NC_006998	7710	7710	+	1117		
NC_006998	7711	7711	+	1176		
NC_006998	7712	7712	+	1181		
NC_006998	7713	7713	-	-1		
NC_006998	7713	7713	+	1186		
NC_006998	7714	7714	-	-1		
NC_006998	7714	7714	+	1182		
NC_006998	7715	7715	-	-1		
NC_006998	7715	7715	+	1180		
NC_006998	7716	7716	-	-1		
NC_006998	7716	7716	+	1187		
NC_006998	7717	7717	-	-1		
NC_006998	7717	7717	+	1184		
NC_006998	7718	7718	-	-1		
NC_006998	7718	7718	+	1219		
NC_006998	7719	7719	-	-1		
NC_006998	7719	7719	+	1181		
NC_006998	7720	7720	-	-1		
NC_006998	7720	7720	+	1091		
NC_006998	7721	7721	-	-1		
NC_006998	7721	7721	+	1079		
NC_006998	7722	7722	-	-1		
NC_006998	7722	7722	+	1077		
NC_006998	7723	7723	-	-1		
NC_006998	7723	7723	+	1030		
NC_006998	7724	7724	-	-1		
NC_006998	7724	7724	+	1011		
NC_006998	7725	7725	-	-1		
NC_006998	7725	7725	+	981		
NC_006998	7726	7726	-	-1		
NC_006998	7726	7726	+	955		
NC_006998	7727	7727	-	-1		
NC_006998	7727	7727	+	952		
NC_006998	7728	7728	-	-1		
NC_006998	7728	7728	+	943		
NC_006998	7729	7729	-	-1		
NC_006998	7729	7729	+	927		
NC_006998	7730	7730	-	-1		
NC_006998	7730	7730	+	860		
NC_006998	7731	7731	-	-1		
NC_006998	7731	7731	+	637		
NC_006998	7732	7732	-	-1		
NC_006998	7732	7732	+	580		
NC_006998	7733	7733	-	-1		
NC_006998	7733	7733	+	544		
NC_006998	7734	7734	-	-1		
NC_006998	7734	7734	+	485		
NC_006998	7735	7735	-	-1		
NC_006998	7735	7735	+	475		
NC_006998	7736	7736	-	-1		
NC_006998	7736	7736	+	397		
NC_006998	7737	7737	-	-1		
NC_006998	7737	7737	+	390		
NC_006998	7738	7738	-	-1		
NC_006998	7738	7738	+	386		
NC_006998	7739	7739	-	-1		
NC_006998	7739	7739	+	375		
NC_006998	7740	7740	-	-1		
NC_006998	7740	7740	+	372		
NC_006998	7741	7741	-	-1		
NC_006998	7741	7741	+	370		
NC_006998	7742	7742	-	-1		
NC_006998	7742	7742	+	370		
NC_006998	7743	7743	-	-1		
NC_006998	7743	7743	+	369		
NC_006998	7744	7744	-	-1		
NC_006998	7744	7744	+	371		
NC_006998	7745	7745	-	-1		
NC_006998	7745	7745	+	371		
NC_006998	7746	7746	-	-1		
NC_006998	7746	7746	+	368		
NC_006998	7747	7747	-	-1		
NC_006998	7747	7747	+	368		
NC_006998	7748	7748	-	-1		
NC_006998	7748	7748	+	367		
NC_006998	7749	7749	-	-1		
NC_006998	7749	7749	+	360		
NC_006998	7750	7750	-	-1		
NC_006998	7750	7750	+	359		
NC_006998	7751	7751	-	-1		
NC_006998	7751	7751	+	348		
NC_006998	7752	7752	-	-1		
NC_006998	7752	7752	+	319		
NC_006998	7753	7753	-	-1		
NC_006998	7753	7753	+	296		
NC_006998	7754	7754	-	-1		
NC_006998	7754	7754	+	271		
NC_006998	7755	7755	-	-1		
NC_006998	7755	7755	+	229		
NC_006998	7756	7756	-	-1		
NC_006998	7756	7756	+	223		
NC_006998	7757	7757	-	-1		
NC_006998	7757	7757	+	215		
NC_006998	7758	7758	-	-1		
NC_006998	7758	7758	+	211		
NC_006998	7759	7759	-	-1		
NC_006998	7759	7759	+	205		
NC_006998	7760	7760	-	-1		
NC_006998	7760	7760	+	196		
NC_006998	7761	7761	-	-1		
NC_006998	7761	7761	+	186		
NC_006998	7762	7762	-	-1		
NC_006998	7762	7762	+	172		
NC_006998	7763	7763	-	-1		
NC_006998	7763	7763	+	63		
NC_006998	7764	7764	-	-1		
NC_006998	7764	7764	+	60		
NC_006998	7765	7765	-	-1		
NC_006998	7765	7765	+	58		
NC_006998	7766	7766	-	-1		
NC_006998	7766	7766	+	57		
NC_006998	7767	7767	-	-1		
NC_006998	7767	7767	+	55		
NC_006998	7768	7768	-	-1		
NC_006998	7768	7768	+	53		
NC_006998	7769	7769	-	-1		
NC_006998	7769	7769	+	54		
NC_006998	7770	7770	-	-2		
NC_006998	7770	7770	+	48		
NC_006998	7771	7771	-	-2		
NC_006998	7771	7771	+	47		
NC_006998	7772	7772	-	-2		
NC_006998	7772	7772	+	46		
NC_006998	7773	7773	-	-2		
NC_006998	7773	7773	+	47		
NC_006998	7774	7774	-	-2		
NC_006998	7774	7774	+	46		
NC_006998	7775	7775	-	-2		
NC_006998	7775	7775	+	46		
NC_006998	7776	7776	-	-2		
NC_006998	7776	7776	+	47		
NC_006998	7777	7777	-	-2		
NC_006998	7777	7777	+	48		
NC_006998	7778	7778	-	-2		
NC_006998	7778	7778	+	48		
NC_006998	7779	7779	-	-2		
NC_006998	7779	7779	+	48		
NC_006998	7780	7780	-	-2		
NC_006998	7780	7780	+	49		
NC_006998	7781	7781	-	-2		
NC_006998	7781	7781	+	50		
NC_006998	7782	7782	-	-2		
NC_006998	7782	7782	+	51		
NC_006998	7783	7783	-	-2		
NC_006998	7783	7783	+	50		
NC_006998	7784	7784	-	-2		
NC_006998	7784	7784	+	54		
NC_006998	7785	7785	-	-2		
NC_006998	7785	7785	+	54		
NC_006998	7786	7786	-	-2		
NC_006998	7786	7786	+	54		
NC_006998	7787	7787	-	-2		
NC_006998	7787	7787	+	54		
NC_006998	7788	7788	-	-1		
NC_006998	7788	7788	+	53		
NC_006998	7789	7789	-	-1		
NC_006998	7789	7789	+	49		
NC_006998	7790	7790	-	-1		
NC_006998	7790	7790	+	48		
NC_006998	7791	7791	-	-1		
NC_006998	7791	7791	+	48		
NC_006998	7792	7792	-	-2		
NC_006998	7792	7792	+	48		
NC_006998	7793	7793	-	-2		
NC_006998	7793	7793	+	50		
NC_006998	7794	7794	-	-2		
NC_006998	7794	7794	+	54		
NC_006998	7795	7795	-	-3		
NC_006998	7795	7795	+	56		
NC_006998	7796	7796	-	-3		
NC_006998	7796	7796	+	59		
NC_006998	7797	7797	-	-4		
NC_006998	7797	7797	+	56		
NC_006998	7798	7798	-	-4		
NC_006998	7798	7798	+	59		
NC_006998	7799	7799	-	-5		
NC_006998	7799	7799	+	60		
NC_006998	7800	7800	-	-6		
NC_006998	7800	7800	+	49		
NC_006998	7801	7801	-	-11		
NC_006998	7801	7801	+	51		
NC_006998	7802	7802	-	-12		
NC_006998	7802	7802	+	52		
NC_006998	7803	7803	-	-12		
NC_006998	7803	7803	+	60		
NC_006998	7804	7804	-	-13		
NC_006998	7804	7804	+	61		
NC_006998	7805	7805	-	-14		
NC_006998	7805	7805	+	61		
NC_006998	7806	7806	-	-14		
NC_006998	7806	7806	+	61		
NC_006998	7807	7807	-	-14		
NC_006998	7807	7807	+	62		
NC_006998	7808	7808	-	-14		
NC_006998	7808	7808	+	62		
NC_006998	7809	7809	-	-16		
NC_006998	7809	7809	+	63		
NC_006998	7810	7810	-	-16		
NC_006998	7810	7810	+	64		
NC_006998	7811	7811	-	-17		
NC_006998	7811	7811	+	63		
NC_006998	7812	7812	-	-17		
NC_006998	7812	7812	+	64		
NC_006998	7813	7813	-	-17		
NC_006998	7813	7813	+	63		
NC_006998	7814	7814	-	-18		
NC_006998	7814	7814	+	64		
NC_006998	7815	7815	-	-17		
NC_006998	7815	7815	+	65		
NC_006998	7816	7816	-	-18		
NC_006998	7816	7816	+	69		
NC_006998	7817	7817	-	-18		
NC_006998	7817	7817	+	78		
NC_006998	7818	7818	-	-18		
NC_006998	7818	7818	+	82		
NC_006998	7819	7819	-	-18		
NC_006998	7819	7819	+	81		
NC_006998	7820	7820	-	-18		
NC_006998	7820	7820	+	82		
NC_006998	7821	7821	-	-18		
NC_006998	7821	7821	+	82		
NC_006998	7822	7822	-	-19		
NC_006998	7822	7822	+	82		
NC_006998	7823	7823	-	-19		
NC_006998	7823	7823	+	81		
NC_006998	7824	7824	-	-20		
NC_006998	7824	7824	+	79		
NC_006998	7825	7825	-	-21		
NC_006998	7825	7825	+	77		
NC_006998	7826	7826	-	-21		
NC_006998	7826	7826	+	76		
NC_006998	7827	7827	-	-24		
NC_006998	7827	7827	+	76		
NC_006998	7828	7828	-	-23		
NC_006998	7828	7828	+	73		
NC_006998	7829	7829	-	-24		
NC_006998	7829	7829	+	72		
NC_006998	7830	7830	-	-24		
NC_006998	7830	7830	+	71		
NC_006998	7831	7831	-	-24		
NC_006998	7831	7831	+	70		
NC_006998	7832	7832	-	-25		
NC_006998	7832	7832	+	70		
NC_006998	7833	7833	-	-26		
NC_006998	7833	7833	+	66		
NC_006998	7834	7834	-	-26		
NC_006998	7834	7834	+	65		
NC_006998	7835	7835	-	-27		
NC_006998	7835	7835	+	64		
NC_006998	7836	7836	-	-28		
NC_006998	7836	7836	+	61		
NC_006998	7837	7837	-	-30		
NC_006998	7837	7837	+	58		
NC_006998	7838	7838	-	-30		
NC_006998	7838	7838	+	56		
NC_006998	7839	7839	-	-31		
NC_006998	7839	7839	+	57		
NC_006998	7840	7840	-	-32		
NC_006998	7840	7840	+	56		
NC_006998	7841	7841	-	-33		
NC_006998	7841	7841	+	56		
NC_006998	7842	7842	-	-37		
NC_006998	7842	7842	+	57		
NC_006998	7843	7843	-	-37		
NC_006998	7843	7843	+	55		
NC_006998	7844	7844	-	-36		
NC_006998	7844	7844	+	54		
NC_006998	7845	7845	-	-35		
NC_006998	7845	7845	+	53		
NC_006998	7846	7846	-	-32		
NC_006998	7846	7846	+	54		
NC_006998	7847	7847	-	-31		
NC_006998	7847	7847	+	52		
NC_006998	7848	7848	-	-32		
NC_006998	7848	7848	+	45		
NC_006998	7849	7849	-	-31		
NC_006998	7849	7849	+	45		
NC_006998	7850	7850	-	-31		
NC_006998	7850	7850	+	43		
NC_006998	7851	7851	-	-30		
NC_006998	7851	7851	+	44		
NC_006998	7852	7852	-	-31		
NC_006998	7852	7852	+	43		
NC_006998	7853	7853	-	-31		
NC_006998	7853	7853	+	42		
NC_006998	7854	7854	-	-31		
NC_006998	7854	7854	+	40		
NC_006998	7855	7855	-	-30		
NC_006998	7855	7855	+	39		
NC_006998	7856	7856	-	-30		
NC_006998	7856	7856	+	39		
NC_006998	7857	7857	-	-30		
NC_006998	7857	7857	+	38		
NC_006998	7858	7858	-	-30		
NC_006998	7858	7858	+	35		
NC_006998	7859	7859	-	-32		
NC_006998	7859	7859	+	34		
NC_006998	7860	7860	-	-32		
NC_006998	7860	7860	+	32		
NC_006998	7861	7861	-	-33		
NC_006998	7861	7861	+	31		
NC_006998	7862	7862	-	-33		
NC_006998	7862	7862	+	20		
NC_006998	7863	7863	-	-34		
NC_006998	7863	7863	+	18		
NC_006998	7864	7864	-	-34		
NC_006998	7864	7864	+	17		
NC_006998	7865	7865	-	-34		
NC_006998	7865	7865	+	18		
NC_006998	7866	7866	-	-34		
NC_006998	7866	7866	+	18		
NC_006998	7867	7867	-	-36		
NC_006998	7867	7867	+	18		
NC_006998	7868	7868	-	-36		
NC_006998	7868	7868	+	18		
NC_006998	7869	7869	-	-38		
NC_006998	7869	7869	+	18		
NC_006998	7870	7870	-	-37		
NC_006998	7870	7870	+	19		
NC_006998	7871	7871	-	-37		
NC_006998	7871	7871	+	19		
NC_006998	7872	7872	-	-36		
NC_006998	7872	7872	+	18		
NC_006998	7873	7873	-	-35		
NC_006998	7873	7873	+	18		
NC_006998	7874	7874	-	-35		
NC_006998	7874	7874	+	18		
NC_006998	7875	7875	-	-36		
NC_006998	7875	7875	+	18		
NC_006998	7876	7876	-	-35		
NC_006998	7876	7876	+	18		
NC_006998	7877	7877	-	-34		
NC_006998	7877	7877	+	18		
NC_006998	7878	7878	-	-34		
NC_006998	7878	7878	+	18		
NC_006998	7879	7879	-	-34		
NC_006998	7879	7879	+	18		
NC_006998	7880	7880	-	-34		
NC_006998	7880	7880	+	17		
NC_006998	7881	7881	-	-33		
NC_006998	7881	7881	+	17		
NC_006998	7882	7882	-	-32		
NC_006998	7882	7882	+	16		
NC_006998	7883	7883	-	-30		
NC_006998	7883	7883	+	15		
NC_006998	7884	7884	-	-31		
NC_006998	7884	7884	+	13		
NC_006998	7885	7885	-	-31		
NC_006998	7885	7885	+	12		
NC_006998	7886	7886	-	-29		
NC_006998	7886	7886	+	12		
NC_006998	7887	7887	-	-25		
NC_006998	7887	7887	+	8		
NC_006998	7888	7888	-	-25		
NC_006998	7888	7888	+	8		
NC_006998	7889	7889	-	-25		
NC_006998	7889	7889	+	7		
NC_006998	7890	7890	-	-24		
NC_006998	7890	7890	+	7		
NC_006998	7891	7891	-	-24		
NC_006998	7891	7891	+	6		
NC_006998	7892	7892	-	-24		
NC_006998	7892	7892	+	6		
NC_006998	7893	7893	-	-24		
NC_006998	7893	7893	+	6		
NC_006998	7894	7894	-	-24		
NC_006998	7894	7894	+	6		
NC_006998	7895	7895	-	-24		
NC_006998	7895	7895	+	5		
NC_006998	7896	7896	-	-23		
NC_006998	7896	7896	+	5		
NC_006998	7897	7897	-	-23		
NC_006998	7897	7897	+	6		
NC_006998	7898	7898	-	-21		
NC_006998	7898	7898	+	5		
NC_006998	7899	7899	-	-24		
NC_006998	7899	7899	+	5		
NC_006998	7900	7900	-	-24		
NC_006998	7900	7900	+	5		
NC_006998	7901	7901	-	-24		
NC_006998	7901	7901	+	3		
NC_006998	7902	7902	-	-24		
NC_006998	7902	7902	+	3		
NC_006998	7903	7903	-	-24		
NC_006998	7903	7903	+	3		
NC_006998	7904	7904	-	-26		
NC_006998	7904	7904	+	4		
NC_006998	7905	7905	-	-26		
NC_006998	7905	7905	+	4		
NC_006998	7906	7906	-	-26		
NC_006998	7906	7906	+	4		
NC_006998	7907	7907	-	-26		
NC_006998	7907	7907	+	4		
NC_006998	7908	7908	-	-26		
NC_006998	7908	7908	+	4		
NC_006998	7909	7909	-	-26		
NC_006998	7909	7909	+	3		
NC_006998	7910	7910	-	-25		
NC_006998	7910	7910	+	3		
NC_006998	7911	7911	-	-27		
NC_006998	7911	7911	+	4		
NC_006998	7912	7912	-	-29		
NC_006998	7912	7912	+	4		
NC_006998	7913	7913	-	-31		
NC_006998	7913	7913	+	4		
NC_006998	7914	7914	-	-38		
NC_006998	7914	7914	+	4		
NC_006998	7915	7915	-	-41		
NC_006998	7915	7915	+	4		
NC_006998	7916	7916	-	-44		
NC_006998	7916	7916	+	4		
NC_006998	7917	7917	-	-43		
NC_006998	7917	7917	+	4		
NC_006998	7918	7918	-	-43		
NC_006998	7918	7918	+	4		
NC_006998	7919	7919	-	-42		
NC_006998	7919	7919	+	4		
NC_006998	7920	7920	-	-42		
NC_006998	7920	7920	+	4		
NC_006998	7921	7921	-	-41		
NC_006998	7921	7921	+	4		
NC_006998	7922	7922	-	-41		
NC_006998	7922	7922	+	4		
NC_006998	7923	7923	-	-41		
NC_006998	7923	7923	+	4		
NC_006998	7924	7924	-	-40		
NC_006998	7924	7924	+	4		
NC_006998	7925	7925	-	-41		
NC_006998	7925	7925	+	4		
NC_006998	7926	7926	-	-41		
NC_006998	7926	7926	+	4		
NC_006998	7927	7927	-	-43		
NC_006998	7927	7927	+	6		
NC_006998	7928	7928	-	-44		
NC_006998	7928	7928	+	9		
NC_006998	7929	7929	-	-43		
NC_006998	7929	7929	+	9		
NC_006998	7930	7930	-	-42		
NC_006998	7930	7930	+	9		
NC_006998	7931	7931	-	-42		
NC_006998	7931	7931	+	9		
NC_006998	7932	7932	-	-42		
NC_006998	7932	7932	+	9		
NC_006998	7933	7933	-	-43		
NC_006998	7933	7933	+	9		
NC_006998	7934	7934	-	-43		
NC_006998	7934	7934	+	9		
NC_006998	7935	7935	-	-43		
NC_006998	7935	7935	+	9		
NC_006998	7936	7936	-	-44		
NC_006998	7936	7936	+	9		
NC_006998	7937	7937	-	-44		
NC_006998	7937	7937	+	9		
NC_006998	7938	7938	-	-45		
NC_006998	7938	7938	+	8		
NC_006998	7939	7939	-	-48		
NC_006998	7939	7939	+	8		
NC_006998	7940	7940	-	-49		
NC_006998	7940	7940	+	8		
NC_006998	7941	7941	-	-50		
NC_006998	7941	7941	+	8		
NC_006998	7942	7942	-	-51		
NC_006998	7942	7942	+	8		
NC_006998	7943	7943	-	-51		
NC_006998	7943	7943	+	8		
NC_006998	7944	7944	-	-50		
NC_006998	7944	7944	+	7		
NC_006998	7945	7945	-	-48		
NC_006998	7945	7945	+	7		
NC_006998	7946	7946	-	-47		
NC_006998	7946	7946	+	6		
NC_006998	7947	7947	-	-48		
NC_006998	7947	7947	+	6		
NC_006998	7948	7948	-	-47		
NC_006998	7948	7948	+	7		
NC_006998	7949	7949	-	-43		
NC_006998	7949	7949	+	6		
NC_006998	7950	7950	-	-42		
NC_006998	7950	7950	+	6		
NC_006998	7951	7951	-	-41		
NC_006998	7951	7951	+	6		
NC_006998	7952	7952	-	-43		
NC_006998	7952	7952	+	6		
NC_006998	7953	7953	-	-43		
NC_006998	7953	7953	+	6		
NC_006998	7954	7954	-	-43		
NC_006998	7954	7954	+	6		
NC_006998	7955	7955	-	-44		
NC_006998	7955	7955	+	6		
NC_006998	7956	7956	-	-49		
NC_006998	7956	7956	+	6		
NC_006998	7957	7957	-	-52		
NC_006998	7957	7957	+	6		
NC_006998	7958	7958	-	-54		
NC_006998	7958	7958	+	6		
NC_006998	7959	7959	-	-51		
NC_006998	7959	7959	+	6		
NC_006998	7960	7960	-	-53		
NC_006998	7960	7960	+	6		
NC_006998	7961	7961	-	-53		
NC_006998	7961	7961	+	6		
NC_006998	7962	7962	-	-55		
NC_006998	7962	7962	+	6		
NC_006998	7963	7963	-	-55		
NC_006998	7963	7963	+	6		
NC_006998	7964	7964	-	-59		
NC_006998	7964	7964	+	6		
NC_006998	7965	7965	-	-64		
NC_006998	7965	7965	+	6		
NC_006998	7966	7966	-	-68		
NC_006998	7966	7966	+	7		
NC_006998	7967	7967	-	-68		
NC_006998	7967	7967	+	7		
NC_006998	7968	7968	-	-69		
NC_006998	7968	7968	+	7		
NC_006998	7969	7969	-	-70		
NC_006998	7969	7969	+	7		
NC_006998	7970	7970	-	-71		
NC_006998	7970	7970	+	7		
NC_006998	7971	7971	-	-71		
NC_006998	7971	7971	+	6		
NC_006998	7972	7972	-	-69		
NC_006998	7972	7972	+	6		
NC_006998	7973	7973	-	-70		
NC_006998	7973	7973	+	3		
NC_006998	7974	7974	-	-70		
NC_006998	7974	7974	+	3		
NC_006998	7975	7975	-	-71		
NC_006998	7975	7975	+	3		
NC_006998	7976	7976	-	-71		
NC_006998	7976	7976	+	3		
NC_006998	7977	7977	-	-72		
NC_006998	7977	7977	+	3		
NC_006998	7978	7978	-	-70		
NC_006998	7978	7978	+	3		
NC_006998	7979	7979	-	-69		
NC_006998	7979	7979	+	3		
NC_006998	7980	7980	-	-69		
NC_006998	7980	7980	+	3		
NC_006998	7981	7981	-	-68		
NC_006998	7981	7981	+	3		
NC_006998	7982	7982	-	-67		
NC_006998	7982	7982	+	3		
NC_006998	7983	7983	-	-66		
NC_006998	7983	7983	+	4		
NC_006998	7984	7984	-	-65		
NC_006998	7984	7984	+	4		
NC_006998	7985	7985	-	-64		
NC_006998	7985	7985	+	4		
NC_006998	7986	7986	-	-63		
NC_006998	7986	7986	+	4		
NC_006998	7987	7987	-	-63		
NC_006998	7987	7987	+	4		
NC_006998	7988	7988	-	-63		
NC_006998	7988	7988	+	4		
NC_006998	7989	7989	-	-64		
NC_006998	7989	7989	+	4		
NC_006998	7990	7990	-	-63		
NC_006998	7990	7990	+	4		
NC_006998	7991	7991	-	-65		
NC_006998	7991	7991	+	4		
NC_006998	7992	7992	-	-64		
NC_006998	7992	7992	+	4		
NC_006998	7993	7993	-	-64		
NC_006998	7993	7993	+	4		
NC_006998	7994	7994	-	-63		
NC_006998	7994	7994	+	4		
NC_006998	7995	7995	-	-63		
NC_006998	7995	7995	+	4		
NC_006998	7996	7996	-	-60		
NC_006998	7996	7996	+	4		
NC_006998	7997	7997	-	-59		
NC_006998	7997	7997	+	4		
NC_006998	7998	7998	-	-57		
NC_006998	7998	7998	+	4		
NC_006998	7999	7999	-	-57		
NC_006998	7999	7999	+	4		
NC_006998	8000	8000	-	-56		
NC_006998	8000	8000	+	4		
NC_006998	8001	8001	-	-57		
NC_006998	8001	8001	+	4		
NC_006998	8002	8002	-	-54		
NC_006998	8002	8002	+	4		
NC_006998	8003	8003	-	-50		
NC_006998	8003	8003	+	4		
NC_006998	8004	8004	-	-46		
NC_006998	8004	8004	+	3		
NC_006998	8005	8005	-	-43		
NC_006998	8005	8005	+	3		
NC_006998	8006	8006	-	-40		
NC_006998	8006	8006	+	3		
NC_006998	8007	8007	-	-37		
NC_006998	8007	8007	+	3		
NC_006998	8008	8008	-	-37		
NC_006998	8008	8008	+	3		
NC_006998	8009	8009	-	-37		
NC_006998	8009	8009	+	3		
NC_006998	8010	8010	-	-35		
NC_006998	8010	8010	+	3		
NC_006998	8011	8011	-	-34		
NC_006998	8011	8011	+	2		
NC_006998	8012	8012	-	-35		
NC_006998	8012	8012	+	2		
NC_006998	8013	8013	-	-33		
NC_006998	8013	8013	+	2		
NC_006998	8014	8014	-	-34		
NC_006998	8014	8014	+	2		
NC_006998	8015	8015	-	-32		
NC_006998	8015	8015	+	2		
NC_006998	8016	8016	-	-30		
NC_006998	8016	8016	+	2		
NC_006998	8017	8017	-	-29		
NC_006998	8017	8017	+	2		
NC_006998	8018	8018	-	-32		
NC_006998	8018	8018	+	2		
NC_006998	8019	8019	-	-32		
NC_006998	8019	8019	+	2		
NC_006998	8020	8020	-	-36		
NC_006998	8020	8020	+	3		
NC_006998	8021	8021	-	-37		
NC_006998	8021	8021	+	3		
NC_006998	8022	8022	-	-45		
NC_006998	8022	8022	+	3		
NC_006998	8023	8023	-	-45		
NC_006998	8023	8023	+	2		
NC_006998	8024	8024	-	-46		
NC_006998	8024	8024	+	2		
NC_006998	8025	8025	-	-49		
NC_006998	8025	8025	+	2		
NC_006998	8026	8026	-	-50		
NC_006998	8026	8026	+	2		
NC_006998	8027	8027	-	-61		
NC_006998	8027	8027	+	2		
NC_006998	8028	8028	-	-61		
NC_006998	8028	8028	+	2		
NC_006998	8029	8029	-	-63		
NC_006998	8029	8029	+	1		
NC_006998	8030	8030	-	-64		
NC_006998	8030	8030	+	1		
NC_006998	8031	8031	-	-65		
NC_006998	8031	8031	+	1		
NC_006998	8032	8032	-	-67		
NC_006998	8032	8032	+	1		
NC_006998	8033	8033	-	-70		
NC_006998	8033	8033	+	1		
NC_006998	8034	8034	-	-71		
NC_006998	8034	8034	+	1		
NC_006998	8035	8035	-	-73		
NC_006998	8035	8035	+	1		
NC_006998	8036	8036	-	-73		
NC_006998	8036	8036	+	1		
NC_006998	8037	8037	-	-73		
NC_006998	8037	8037	+	1		
NC_006998	8038	8038	-	-73		
NC_006998	8038	8038	+	1		
NC_006998	8039	8039	-	-74		
NC_006998	8039	8039	+	1		
NC_006998	8040	8040	-	-75		
NC_006998	8040	8040	+	1		
NC_006998	8041	8041	-	-76		
NC_006998	8041	8041	+	1		
NC_006998	8042	8042	-	-76		
NC_006998	8042	8042	+	2		
NC_006998	8043	8043	-	-75		
NC_006998	8043	8043	+	2		
NC_006998	8044	8044	-	-74		
NC_006998	8044	8044	+	2		
NC_006998	8045	8045	-	-73		
NC_006998	8045	8045	+	2		
NC_006998	8046	8046	-	-71		
NC_006998	8046	8046	+	2		
NC_006998	8047	8047	-	-68		
NC_006998	8047	8047	+	2		
NC_006998	8048	8048	-	-68		
NC_006998	8048	8048	+	2		
NC_006998	8049	8049	-	-68		
NC_006998	8049	8049	+	2		
NC_006998	8050	8050	-	-68		
NC_006998	8050	8050	+	2		
NC_006998	8051	8051	-	-68		
NC_006998	8051	8051	+	2		
NC_006998	8052	8052	-	-67		
NC_006998	8052	8052	+	2		
NC_006998	8053	8053	-	-65		
NC_006998	8053	8053	+	2		
NC_006998	8054	8054	-	-62		
NC_006998	8054	8054	+	2		
NC_006998	8055	8055	-	-61		
NC_006998	8055	8055	+	2		
NC_006998	8056	8056	-	-61		
NC_006998	8056	8056	+	2		
NC_006998	8057	8057	-	-61		
NC_006998	8057	8057	+	2		
NC_006998	8058	8058	-	-55		
NC_006998	8058	8058	+	3		
NC_006998	8059	8059	-	-54		
NC_006998	8059	8059	+	3		
NC_006998	8060	8060	-	-51		
NC_006998	8060	8060	+	3		
NC_006998	8061	8061	-	-53		
NC_006998	8061	8061	+	3		
NC_006998	8062	8062	-	-54		
NC_006998	8062	8062	+	3		
NC_006998	8063	8063	-	-54		
NC_006998	8063	8063	+	3		
NC_006998	8064	8064	-	-55		
NC_006998	8064	8064	+	4		
NC_006998	8065	8065	-	-54		
NC_006998	8065	8065	+	3		
NC_006998	8066	8066	-	-53		
NC_006998	8066	8066	+	3		
NC_006998	8067	8067	-	-48		
NC_006998	8067	8067	+	3		
NC_006998	8068	8068	-	-50		
NC_006998	8068	8068	+	4		
NC_006998	8069	8069	-	-56		
NC_006998	8069	8069	+	4		
NC_006998	8070	8070	-	-53		
NC_006998	8070	8070	+	4		
NC_006998	8071	8071	-	-53		
NC_006998	8071	8071	+	4		
NC_006998	8072	8072	-	-39		
NC_006998	8072	8072	+	4		
NC_006998	8073	8073	-	-37		
NC_006998	8073	8073	+	4		
NC_006998	8074	8074	-	-36		
NC_006998	8074	8074	+	4		
NC_006998	8075	8075	-	-34		
NC_006998	8075	8075	+	4		
NC_006998	8076	8076	-	-33		
NC_006998	8076	8076	+	4		
NC_006998	8077	8077	-	-30		
NC_006998	8077	8077	+	4		
NC_006998	8078	8078	-	-29		
NC_006998	8078	8078	+	4		
NC_006998	8079	8079	-	-28		
NC_006998	8079	8079	+	4		
NC_006998	8080	8080	-	-27		
NC_006998	8080	8080	+	4		
NC_006998	8081	8081	-	-30		
NC_006998	8081	8081	+	4		
NC_006998	8082	8082	-	-40		
NC_006998	8082	8082	+	4		
NC_006998	8083	8083	-	-39		
NC_006998	8083	8083	+	5		
NC_006998	8084	8084	-	-39		
NC_006998	8084	8084	+	5		
NC_006998	8085	8085	-	-41		
NC_006998	8085	8085	+	5		
NC_006998	8086	8086	-	-42		
NC_006998	8086	8086	+	5		
NC_006998	8087	8087	-	-44		
NC_006998	8087	8087	+	4		
NC_006998	8088	8088	-	-45		
NC_006998	8088	8088	+	4		
NC_006998	8089	8089	-	-48		
NC_006998	8089	8089	+	4		
NC_006998	8090	8090	-	-49		
NC_006998	8090	8090	+	4		
NC_006998	8091	8091	-	-51		
NC_006998	8091	8091	+	4		
NC_006998	8092	8092	-	-56		
NC_006998	8092	8092	+	4		
NC_006998	8093	8093	-	-58		
NC_006998	8093	8093	+	4		
NC_006998	8094	8094	-	-60		
NC_006998	8094	8094	+	4		
NC_006998	8095	8095	-	-60		
NC_006998	8095	8095	+	4		
NC_006998	8096	8096	-	-61		
NC_006998	8096	8096	+	4		
NC_006998	8097	8097	-	-60		
NC_006998	8097	8097	+	4		
NC_006998	8098	8098	-	-60		
NC_006998	8098	8098	+	4		
NC_006998	8099	8099	-	-58		
NC_006998	8099	8099	+	4		
NC_006998	8100	8100	-	-57		
NC_006998	8100	8100	+	4		
NC_006998	8101	8101	-	-58		
NC_006998	8101	8101	+	4		
NC_006998	8102	8102	-	-58		
NC_006998	8102	8102	+	4		
NC_006998	8103	8103	-	-61		
NC_006998	8103	8103	+	4		
NC_006998	8104	8104	-	-62		
NC_006998	8104	8104	+	3		
NC_006998	8105	8105	-	-63		
NC_006998	8105	8105	+	3		
NC_006998	8106	8106	-	-63		
NC_006998	8106	8106	+	3		
NC_006998	8107	8107	-	-65		
NC_006998	8107	8107	+	3		
NC_006998	8108	8108	-	-65		
NC_006998	8108	8108	+	3		
NC_006998	8109	8109	-	-64		
NC_006998	8109	8109	+	3		
NC_006998	8110	8110	-	-70		
NC_006998	8110	8110	+	3		
NC_006998	8111	8111	-	-71		
NC_006998	8111	8111	+	3		
NC_006998	8112	8112	-	-71		
NC_006998	8112	8112	+	3		
NC_006998	8113	8113	-	-68		
NC_006998	8113	8113	+	3		
NC_006998	8114	8114	-	-63		
NC_006998	8114	8114	+	3		
NC_006998	8115	8115	-	-63		
NC_006998	8115	8115	+	3		
NC_006998	8116	8116	-	-65		
NC_006998	8116	8116	+	3		
NC_006998	8117	8117	-	-64		
NC_006998	8117	8117	+	3		
NC_006998	8118	8118	-	-64		
NC_006998	8118	8118	+	3		
NC_006998	8119	8119	-	-64		
NC_006998	8119	8119	+	3		
NC_006998	8120	8120	-	-66		
NC_006998	8120	8120	+	3		
NC_006998	8121	8121	-	-67		
NC_006998	8121	8121	+	3		
NC_006998	8122	8122	-	-67		
NC_006998	8122	8122	+	2		
NC_006998	8123	8123	-	-68		
NC_006998	8123	8123	+	2		
NC_006998	8124	8124	-	-67		
NC_006998	8124	8124	+	2		
NC_006998	8125	8125	-	-66		
NC_006998	8125	8125	+	2		
NC_006998	8126	8126	-	-64		
NC_006998	8126	8126	+	2		
NC_006998	8127	8127	-	-54		
NC_006998	8127	8127	+	2		
NC_006998	8128	8128	-	-53		
NC_006998	8128	8128	+	1		
NC_006998	8129	8129	-	-53		
NC_006998	8129	8129	+	1		
NC_006998	8130	8130	-	-49		
NC_006998	8130	8130	+	1		
NC_006998	8131	8131	-	-41		
NC_006998	8131	8131	+	1		
NC_006998	8132	8132	-	-40		
NC_006998	8132	8132	+	1		
NC_006998	8133	8133	-	-54		
NC_006998	8133	8133	+	1		
NC_006998	8134	8134	-	-53		
NC_006998	8134	8134	+	1		
NC_006998	8135	8135	-	-53		
NC_006998	8135	8135	+	1		
NC_006998	8136	8136	-	-53		
NC_006998	8136	8136	+	1		
NC_006998	8137	8137	-	-53		
NC_006998	8137	8137	+	1		
NC_006998	8138	8138	-	-54		
NC_006998	8138	8138	+	1		
NC_006998	8139	8139	-	-54		
NC_006998	8139	8139	+	2		
NC_006998	8140	8140	-	-56		
NC_006998	8140	8140	+	2		
NC_006998	8141	8141	-	-58		
NC_006998	8141	8141	+	2		
NC_006998	8142	8142	-	-60		
NC_006998	8142	8142	+	2		
NC_006998	8143	8143	-	-63		
NC_006998	8143	8143	+	2		
NC_006998	8144	8144	-	-67		
NC_006998	8144	8144	+	2		
NC_006998	8145	8145	-	-73		
NC_006998	8145	8145	+	2		
NC_006998	8146	8146	-	-77		
NC_006998	8146	8146	+	2		
NC_006998	8147	8147	-	-77		
NC_006998	8147	8147	+	3		
NC_006998	8148	8148	-	-76		
NC_006998	8148	8148	+	3		
NC_006998	8149	8149	-	-77		
NC_006998	8149	8149	+	3		
NC_006998	8150	8150	-	-77		
NC_006998	8150	8150	+	3		
NC_006998	8151	8151	-	-78		
NC_006998	8151	8151	+	3		
NC_006998	8152	8152	-	-78		
NC_006998	8152	8152	+	3		
NC_006998	8153	8153	-	-79		
NC_006998	8153	8153	+	3		
NC_006998	8154	8154	-	-80		
NC_006998	8154	8154	+	3		
NC_006998	8155	8155	-	-75		
NC_006998	8155	8155	+	3		
NC_006998	8156	8156	-	-77		
NC_006998	8156	8156	+	3		
NC_006998	8157	8157	-	-80		
NC_006998	8157	8157	+	3		
NC_006998	8158	8158	-	-83		
NC_006998	8158	8158	+	3		
NC_006998	8159	8159	-	-82		
NC_006998	8159	8159	+	3		
NC_006998	8160	8160	-	-81		
NC_006998	8160	8160	+	3		
NC_006998	8161	8161	-	-80		
NC_006998	8161	8161	+	3		
NC_006998	8162	8162	-	-82		
NC_006998	8162	8162	+	3		
NC_006998	8163	8163	-	-82		
NC_006998	8163	8163	+	3		
NC_006998	8164	8164	-	-84		
NC_006998	8164	8164	+	3		
NC_006998	8165	8165	-	-82		
NC_006998	8165	8165	+	3		
NC_006998	8166	8166	-	-82		
NC_006998	8166	8166	+	3		
NC_006998	8167	8167	-	-81		
NC_006998	8167	8167	+	3		
NC_006998	8168	8168	-	-80		
NC_006998	8168	8168	+	3		
NC_006998	8169	8169	-	-80		
NC_006998	8169	8169	+	3		
NC_006998	8170	8170	-	-81		
NC_006998	8170	8170	+	3		
NC_006998	8171	8171	-	-81		
NC_006998	8171	8171	+	3		
NC_006998	8172	8172	-	-80		
NC_006998	8172	8172	+	3		
NC_006998	8173	8173	-	-81		
NC_006998	8173	8173	+	3		
NC_006998	8174	8174	-	-81		
NC_006998	8174	8174	+	3		
NC_006998	8175	8175	-	-80		
NC_006998	8175	8175	+	3		
NC_006998	8176	8176	-	-80		
NC_006998	8176	8176	+	3		
NC_006998	8177	8177	-	-77		
NC_006998	8177	8177	+	3		
NC_006998	8178	8178	-	-67		
NC_006998	8178	8178	+	3		
NC_006998	8179	8179	-	-67		
NC_006998	8179	8179	+	3		
NC_006998	8180	8180	-	-66		
NC_006998	8180	8180	+	3		
NC_006998	8181	8181	-	-66		
NC_006998	8181	8181	+	3		
NC_006998	8182	8182	-	-62		
NC_006998	8182	8182	+	3		
NC_006998	8183	8183	-	-53		
NC_006998	8183	8183	+	2		
NC_006998	8184	8184	-	-50		
NC_006998	8184	8184	+	2		
NC_006998	8185	8185	-	-49		
NC_006998	8185	8185	+	2		
NC_006998	8186	8186	-	-48		
NC_006998	8186	8186	+	2		
NC_006998	8187	8187	-	-50		
NC_006998	8187	8187	+	2		
NC_006998	8188	8188	-	-49		
NC_006998	8188	8188	+	2		
NC_006998	8189	8189	-	-50		
NC_006998	8189	8189	+	2		
NC_006998	8190	8190	-	-56		
NC_006998	8190	8190	+	2		
NC_006998	8191	8191	-	-54		
NC_006998	8191	8191	+	1		
NC_006998	8192	8192	-	-66		
NC_006998	8192	8192	+	1		
NC_006998	8193	8193	-	-68		
NC_006998	8193	8193	+	1		
NC_006998	8194	8194	-	-69		
NC_006998	8194	8194	+	2		
NC_006998	8195	8195	-	-65		
NC_006998	8195	8195	+	2		
NC_006998	8196	8196	-	-66		
NC_006998	8196	8196	+	3		
NC_006998	8197	8197	-	-68		
NC_006998	8197	8197	+	3		
NC_006998	8198	8198	-	-69		
NC_006998	8198	8198	+	5		
NC_006998	8199	8199	-	-76		
NC_006998	8199	8199	+	6		
NC_006998	8200	8200	-	-80		
NC_006998	8200	8200	+	6		
NC_006998	8201	8201	-	-82		
NC_006998	8201	8201	+	6		
NC_006998	8202	8202	-	-81		
NC_006998	8202	8202	+	7		
NC_006998	8203	8203	-	-84		
NC_006998	8203	8203	+	7		
NC_006998	8204	8204	-	-84		
NC_006998	8204	8204	+	7		
NC_006998	8205	8205	-	-85		
NC_006998	8205	8205	+	7		
NC_006998	8206	8206	-	-83		
NC_006998	8206	8206	+	7		
NC_006998	8207	8207	-	-83		
NC_006998	8207	8207	+	7		
NC_006998	8208	8208	-	-84		
NC_006998	8208	8208	+	7		
NC_006998	8209	8209	-	-86		
NC_006998	8209	8209	+	7		
NC_006998	8210	8210	-	-87		
NC_006998	8210	8210	+	7		
NC_006998	8211	8211	-	-86		
NC_006998	8211	8211	+	7		
NC_006998	8212	8212	-	-87		
NC_006998	8212	8212	+	8		
NC_006998	8213	8213	-	-88		
NC_006998	8213	8213	+	8		
NC_006998	8214	8214	-	-88		
NC_006998	8214	8214	+	8		
NC_006998	8215	8215	-	-89		
NC_006998	8215	8215	+	8		
NC_006998	8216	8216	-	-90		
NC_006998	8216	8216	+	8		
NC_006998	8217	8217	-	-91		
NC_006998	8217	8217	+	9		
NC_006998	8218	8218	-	-91		
NC_006998	8218	8218	+	9		
NC_006998	8219	8219	-	-91		
NC_006998	8219	8219	+	9		
NC_006998	8220	8220	-	-91		
NC_006998	8220	8220	+	10		
NC_006998	8221	8221	-	-92		
NC_006998	8221	8221	+	10		
NC_006998	8222	8222	-	-91		
NC_006998	8222	8222	+	10		
NC_006998	8223	8223	-	-92		
NC_006998	8223	8223	+	11		
NC_006998	8224	8224	-	-93		
NC_006998	8224	8224	+	11		
NC_006998	8225	8225	-	-93		
NC_006998	8225	8225	+	12		
NC_006998	8226	8226	-	-92		
NC_006998	8226	8226	+	12		
NC_006998	8227	8227	-	-91		
NC_006998	8227	8227	+	12		
NC_006998	8228	8228	-	-91		
NC_006998	8228	8228	+	13		
NC_006998	8229	8229	-	-89		
NC_006998	8229	8229	+	14		
NC_006998	8230	8230	-	-88		
NC_006998	8230	8230	+	14		
NC_006998	8231	8231	-	-88		
NC_006998	8231	8231	+	14		
NC_006998	8232	8232	-	-87		
NC_006998	8232	8232	+	15		
NC_006998	8233	8233	-	-86		
NC_006998	8233	8233	+	15		
NC_006998	8234	8234	-	-83		
NC_006998	8234	8234	+	15		
NC_006998	8235	8235	-	-75		
NC_006998	8235	8235	+	15		
NC_006998	8236	8236	-	-73		
NC_006998	8236	8236	+	14		
NC_006998	8237	8237	-	-64		
NC_006998	8237	8237	+	14		
NC_006998	8238	8238	-	-61		
NC_006998	8238	8238	+	12		
NC_006998	8239	8239	-	-57		
NC_006998	8239	8239	+	11		
NC_006998	8240	8240	-	-55		
NC_006998	8240	8240	+	11		
NC_006998	8241	8241	-	-57		
NC_006998	8241	8241	+	11		
NC_006998	8242	8242	-	-53		
NC_006998	8242	8242	+	11		
NC_006998	8243	8243	-	-48		
NC_006998	8243	8243	+	10		
NC_006998	8244	8244	-	-44		
NC_006998	8244	8244	+	10		
NC_006998	8245	8245	-	-40		
NC_006998	8245	8245	+	10		
NC_006998	8246	8246	-	-39		
NC_006998	8246	8246	+	10		
NC_006998	8247	8247	-	-43		
NC_006998	8247	8247	+	9		
NC_006998	8248	8248	-	-44		
NC_006998	8248	8248	+	9		
NC_006998	8249	8249	-	-41		
NC_006998	8249	8249	+	9		
NC_006998	8250	8250	-	-40		
NC_006998	8250	8250	+	9		
NC_006998	8251	8251	-	-40		
NC_006998	8251	8251	+	9		
NC_006998	8252	8252	-	-41		
NC_006998	8252	8252	+	9		
NC_006998	8253	8253	-	-40		
NC_006998	8253	8253	+	9		
NC_006998	8254	8254	-	-40		
NC_006998	8254	8254	+	9		
NC_006998	8255	8255	-	-39		
NC_006998	8255	8255	+	8		
NC_006998	8256	8256	-	-40		
NC_006998	8256	8256	+	9		
NC_006998	8257	8257	-	-40		
NC_006998	8257	8257	+	8		
NC_006998	8258	8258	-	-39		
NC_006998	8258	8258	+	8		
NC_006998	8259	8259	-	-39		
NC_006998	8259	8259	+	8		
NC_006998	8260	8260	-	-39		
NC_006998	8260	8260	+	8		
NC_006998	8261	8261	-	-38		
NC_006998	8261	8261	+	8		
NC_006998	8262	8262	-	-37		
NC_006998	8262	8262	+	8		
NC_006998	8263	8263	-	-37		
NC_006998	8263	8263	+	7		
NC_006998	8264	8264	-	-37		
NC_006998	8264	8264	+	7		
NC_006998	8265	8265	-	-37		
NC_006998	8265	8265	+	7		
NC_006998	8266	8266	-	-37		
NC_006998	8266	8266	+	6		
NC_006998	8267	8267	-	-36		
NC_006998	8267	8267	+	5		
NC_006998	8268	8268	-	-36		
NC_006998	8268	8268	+	5		
NC_006998	8269	8269	-	-38		
NC_006998	8269	8269	+	5		
NC_006998	8270	8270	-	-39		
NC_006998	8270	8270	+	5		
NC_006998	8271	8271	-	-41		
NC_006998	8271	8271	+	6		
NC_006998	8272	8272	-	-41		
NC_006998	8272	8272	+	5		
NC_006998	8273	8273	-	-41		
NC_006998	8273	8273	+	5		
NC_006998	8274	8274	-	-41		
NC_006998	8274	8274	+	4		
NC_006998	8275	8275	-	-40		
NC_006998	8275	8275	+	4		
NC_006998	8276	8276	-	-44		
NC_006998	8276	8276	+	4		
NC_006998	8277	8277	-	-45		
NC_006998	8277	8277	+	4		
NC_006998	8278	8278	-	-46		
NC_006998	8278	8278	+	4		
NC_006998	8279	8279	-	-47		
NC_006998	8279	8279	+	3		
NC_006998	8280	8280	-	-48		
NC_006998	8280	8280	+	4		
NC_006998	8281	8281	-	-47		
NC_006998	8281	8281	+	4		
NC_006998	8282	8282	-	-48		
NC_006998	8282	8282	+	4		
NC_006998	8283	8283	-	-54		
NC_006998	8283	8283	+	5		
NC_006998	8284	8284	-	-58		
NC_006998	8284	8284	+	5		
NC_006998	8285	8285	-	-56		
NC_006998	8285	8285	+	5		
NC_006998	8286	8286	-	-55		
NC_006998	8286	8286	+	5		
NC_006998	8287	8287	-	-55		
NC_006998	8287	8287	+	5		
NC_006998	8288	8288	-	-59		
NC_006998	8288	8288	+	5		
NC_006998	8289	8289	-	-61		
NC_006998	8289	8289	+	5		
NC_006998	8290	8290	-	-64		
NC_006998	8290	8290	+	5		
NC_006998	8291	8291	-	-62		
NC_006998	8291	8291	+	5		
NC_006998	8292	8292	-	-63		
NC_006998	8292	8292	+	5		
NC_006998	8293	8293	-	-67		
NC_006998	8293	8293	+	5		
NC_006998	8294	8294	-	-68		
NC_006998	8294	8294	+	5		
NC_006998	8295	8295	-	-69		
NC_006998	8295	8295	+	4		
NC_006998	8296	8296	-	-69		
NC_006998	8296	8296	+	4		
NC_006998	8297	8297	-	-70		
NC_006998	8297	8297	+	4		
NC_006998	8298	8298	-	-72		
NC_006998	8298	8298	+	4		
NC_006998	8299	8299	-	-72		
NC_006998	8299	8299	+	4		
NC_006998	8300	8300	-	-73		
NC_006998	8300	8300	+	4		
NC_006998	8301	8301	-	-72		
NC_006998	8301	8301	+	5		
NC_006998	8302	8302	-	-72		
NC_006998	8302	8302	+	5		
NC_006998	8303	8303	-	-72		
NC_006998	8303	8303	+	5		
NC_006998	8304	8304	-	-72		
NC_006998	8304	8304	+	5		
NC_006998	8305	8305	-	-72		
NC_006998	8305	8305	+	5		
NC_006998	8306	8306	-	-72		
NC_006998	8306	8306	+	4		
NC_006998	8307	8307	-	-71		
NC_006998	8307	8307	+	4		
NC_006998	8308	8308	-	-70		
NC_006998	8308	8308	+	4		
NC_006998	8309	8309	-	-69		
NC_006998	8309	8309	+	4		
NC_006998	8310	8310	-	-70		
NC_006998	8310	8310	+	4		
NC_006998	8311	8311	-	-70		
NC_006998	8311	8311	+	4		
NC_006998	8312	8312	-	-70		
NC_006998	8312	8312	+	4		
NC_006998	8313	8313	-	-69		
NC_006998	8313	8313	+	4		
NC_006998	8314	8314	-	-67		
NC_006998	8314	8314	+	4		
NC_006998	8315	8315	-	-66		
NC_006998	8315	8315	+	4		
NC_006998	8316	8316	-	-65		
NC_006998	8316	8316	+	2		
NC_006998	8317	8317	-	-64		
NC_006998	8317	8317	+	2		
NC_006998	8318	8318	-	-62		
NC_006998	8318	8318	+	2		
NC_006998	8319	8319	-	-61		
NC_006998	8319	8319	+	2		
NC_006998	8320	8320	-	-60		
NC_006998	8320	8320	+	2		
NC_006998	8321	8321	-	-54		
NC_006998	8321	8321	+	1		
NC_006998	8322	8322	-	-52		
NC_006998	8322	8322	+	1		
NC_006998	8323	8323	-	-51		
NC_006998	8323	8323	+	1		
NC_006998	8324	8324	-	-48		
NC_006998	8324	8324	+	1		
NC_006998	8325	8325	-	-44		
NC_006998	8325	8325	+	1		
NC_006998	8326	8326	-	-41		
NC_006998	8326	8326	+	1		
NC_006998	8327	8327	-	-33		
NC_006998	8327	8327	+	1		
NC_006998	8328	8328	-	-23		
NC_006998	8328	8328	+	1		
NC_006998	8329	8329	-	-21		
NC_006998	8329	8329	+	1		
NC_006998	8330	8330	-	-19		
NC_006998	8330	8330	+	1		
NC_006998	8331	8331	-	-18		
NC_006998	8331	8331	+	1		
NC_006998	8332	8332	-	-15		
NC_006998	8332	8332	+	1		
NC_006998	8333	8333	-	-10		
NC_006998	8333	8333	+	1		
NC_006998	8334	8334	-	-8		
NC_006998	8334	8334	+	1		
NC_006998	8335	8335	-	-2		
NC_006998	8336	8336	-	-2		
NC_006998	8337	8337	-	-3		
NC_006998	8338	8338	-	-3		
NC_006998	8339	8339	-	-4		
NC_006998	8340	8340	-	-5		
NC_006998	8341	8341	-	-5		
NC_006998	8342	8342	-	-5		
NC_006998	8343	8343	-	-6		
NC_006998	8344	8344	-	-7		
NC_006998	8345	8345	-	-7		
NC_006998	8346	8346	-	-8		
NC_006998	8347	8347	-	-8		
NC_006998	8348	8348	-	-8		
NC_006998	8349	8349	-	-9		
NC_006998	8350	8350	-	-10		
NC_006998	8351	8351	-	-11		
NC_006998	8352	8352	-	-11		
NC_006998	8353	8353	-	-11		
NC_006998	8354	8354	-	-12		
NC_006998	8355	8355	-	-13		
NC_006998	8356	8356	-	-16		
NC_006998	8357	8357	-	-16		
NC_006998	8358	8358	-	-19		
NC_006998	8359	8359	-	-19		
NC_006998	8360	8360	-	-19		
NC_006998	8361	8361	-	-19		
NC_006998	8362	8362	-	-19		
NC_006998	8363	8363	-	-20		
NC_006998	8364	8364	-	-20		
NC_006998	8365	8365	-	-21		
NC_006998	8366	8366	-	-22		
NC_006998	8367	8367	-	-22		
NC_006998	8368	8368	-	-23		
NC_006998	8369	8369	-	-23		
NC_006998	8370	8370	-	-23		
NC_006998	8371	8371	-	-24		
NC_006998	8372	8372	-	-24		
NC_006998	8373	8373	-	-25		
NC_006998	8373	8373	+	1		
NC_006998	8374	8374	-	-26		
NC_006998	8374	8374	+	1		
NC_006998	8375	8375	-	-26		
NC_006998	8375	8375	+	1		
NC_006998	8376	8376	-	-25		
NC_006998	8376	8376	+	1		
NC_006998	8377	8377	-	-25		
NC_006998	8377	8377	+	1		
NC_006998	8378	8378	-	-26		
NC_006998	8378	8378	+	1		
NC_006998	8379	8379	-	-26		
NC_006998	8379	8379	+	1		
NC_006998	8380	8380	-	-28		
NC_006998	8380	8380	+	1		
NC_006998	8381	8381	-	-26		
NC_006998	8381	8381	+	1		
NC_006998	8382	8382	-	-25		
NC_006998	8382	8382	+	1		
NC_006998	8383	8383	-	-25		
NC_006998	8383	8383	+	1		
NC_006998	8384	8384	-	-25		
NC_006998	8384	8384	+	1		
NC_006998	8385	8385	-	-24		
NC_006998	8385	8385	+	1		
NC_006998	8386	8386	-	-24		
NC_006998	8386	8386	+	1		
NC_006998	8387	8387	-	-25		
NC_006998	8387	8387	+	1		
NC_006998	8388	8388	-	-25		
NC_006998	8388	8388	+	1		
NC_006998	8389	8389	-	-24		
NC_006998	8389	8389	+	1		
NC_006998	8390	8390	-	-24		
NC_006998	8390	8390	+	1		
NC_006998	8391	8391	-	-24		
NC_006998	8391	8391	+	1		
NC_006998	8392	8392	-	-24		
NC_006998	8392	8392	+	1		
NC_006998	8393	8393	-	-23		
NC_006998	8393	8393	+	1		
NC_006998	8394	8394	-	-23		
NC_006998	8394	8394	+	1		
NC_006998	8395	8395	-	-23		
NC_006998	8395	8395	+	1		
NC_006998	8396	8396	-	-22		
NC_006998	8396	8396	+	1		
NC_006998	8397	8397	-	-22		
NC_006998	8397	8397	+	1		
NC_006998	8398	8398	-	-21		
NC_006998	8398	8398	+	1		
NC_006998	8399	8399	-	-20		
NC_006998	8399	8399	+	1		
NC_006998	8400	8400	-	-20		
NC_006998	8400	8400	+	1		
NC_006998	8401	8401	-	-17		
NC_006998	8401	8401	+	1		
NC_006998	8402	8402	-	-26		
NC_006998	8402	8402	+	2		
NC_006998	8403	8403	-	-24		
NC_006998	8403	8403	+	2		
NC_006998	8404	8404	-	-24		
NC_006998	8404	8404	+	2		
NC_006998	8405	8405	-	-24		
NC_006998	8405	8405	+	2		
NC_006998	8406	8406	-	-25		
NC_006998	8406	8406	+	2		
NC_006998	8407	8407	-	-27		
NC_006998	8407	8407	+	2		
NC_006998	8408	8408	-	-29		
NC_006998	8408	8408	+	2		
NC_006998	8409	8409	-	-28		
NC_006998	8409	8409	+	2		
NC_006998	8410	8410	-	-28		
NC_006998	8410	8410	+	2		
NC_006998	8411	8411	-	-29		
NC_006998	8411	8411	+	2		
NC_006998	8412	8412	-	-31		
NC_006998	8412	8412	+	2		
NC_006998	8413	8413	-	-33		
NC_006998	8413	8413	+	2		
NC_006998	8414	8414	-	-37		
NC_006998	8414	8414	+	2		
NC_006998	8415	8415	-	-37		
NC_006998	8415	8415	+	2		
NC_006998	8416	8416	-	-39		
NC_006998	8416	8416	+	2		
NC_006998	8417	8417	-	-41		
NC_006998	8417	8417	+	1		
NC_006998	8418	8418	-	-51		
NC_006998	8418	8418	+	1		
NC_006998	8419	8419	-	-51		
NC_006998	8419	8419	+	1		
NC_006998	8420	8420	-	-51		
NC_006998	8420	8420	+	1		
NC_006998	8421	8421	-	-55		
NC_006998	8421	8421	+	1		
NC_006998	8422	8422	-	-54		
NC_006998	8422	8422	+	1		
NC_006998	8423	8423	-	-54		
NC_006998	8423	8423	+	1		
NC_006998	8424	8424	-	-54		
NC_006998	8424	8424	+	1		
NC_006998	8425	8425	-	-55		
NC_006998	8425	8425	+	1		
NC_006998	8426	8426	-	-57		
NC_006998	8426	8426	+	1		
NC_006998	8427	8427	-	-59		
NC_006998	8427	8427	+	1		
NC_006998	8428	8428	-	-60		
NC_006998	8428	8428	+	1		
NC_006998	8429	8429	-	-66		
NC_006998	8429	8429	+	1		
NC_006998	8430	8430	-	-99		
NC_006998	8430	8430	+	1		
NC_006998	8431	8431	-	-101		
NC_006998	8431	8431	+	1		
NC_006998	8432	8432	-	-104		
NC_006998	8432	8432	+	1		
NC_006998	8433	8433	-	-106		
NC_006998	8433	8433	+	1		
NC_006998	8434	8434	-	-108		
NC_006998	8434	8434	+	1		
NC_006998	8435	8435	-	-112		
NC_006998	8435	8435	+	1		
NC_006998	8436	8436	-	-113		
NC_006998	8436	8436	+	1		
NC_006998	8437	8437	-	-115		
NC_006998	8437	8437	+	1		
NC_006998	8438	8438	-	-118		
NC_006998	8438	8438	+	1		
NC_006998	8439	8439	-	-121		
NC_006998	8439	8439	+	1		
NC_006998	8440	8440	-	-123		
NC_006998	8440	8440	+	1		
NC_006998	8441	8441	-	-126		
NC_006998	8441	8441	+	1		
NC_006998	8442	8442	-	-128		
NC_006998	8442	8442	+	1		
NC_006998	8443	8443	-	-130		
NC_006998	8443	8443	+	1		
NC_006998	8444	8444	-	-131		
NC_006998	8444	8444	+	1		
NC_006998	8445	8445	-	-131		
NC_006998	8445	8445	+	1		
NC_006998	8446	8446	-	-130		
NC_006998	8446	8446	+	1		
NC_006998	8447	8447	-	-123		
NC_006998	8448	8448	-	-123		
NC_006998	8449	8449	-	-123		
NC_006998	8450	8450	-	-123		
NC_006998	8451	8451	-	-120		
NC_006998	8452	8452	-	-115		
NC_006998	8453	8453	-	-114		
NC_006998	8454	8454	-	-112		
NC_006998	8455	8455	-	-112		
NC_006998	8456	8456	-	-111		
NC_006998	8457	8457	-	-110		
NC_006998	8458	8458	-	-109		
NC_006998	8459	8459	-	-109		
NC_006998	8460	8460	-	-109		
NC_006998	8461	8461	-	-108		
NC_006998	8462	8462	-	-107		
NC_006998	8462	8462	+	1		
NC_006998	8463	8463	-	-98		
NC_006998	8463	8463	+	1		
NC_006998	8464	8464	-	-99		
NC_006998	8464	8464	+	1		
NC_006998	8465	8465	-	-99		
NC_006998	8465	8465	+	1		
NC_006998	8466	8466	-	-96		
NC_006998	8466	8466	+	2		
NC_006998	8467	8467	-	-94		
NC_006998	8467	8467	+	2		
NC_006998	8468	8468	-	-89		
NC_006998	8468	8468	+	2		
NC_006998	8469	8469	-	-87		
NC_006998	8469	8469	+	2		
NC_006998	8470	8470	-	-85		
NC_006998	8470	8470	+	2		
NC_006998	8471	8471	-	-83		
NC_006998	8471	8471	+	2		
NC_006998	8472	8472	-	-80		
NC_006998	8472	8472	+	2		
NC_006998	8473	8473	-	-74		
NC_006998	8473	8473	+	2		
NC_006998	8474	8474	-	-69		
NC_006998	8474	8474	+	2		
NC_006998	8475	8475	-	-45		
NC_006998	8475	8475	+	2		
NC_006998	8476	8476	-	-45		
NC_006998	8476	8476	+	2		
NC_006998	8477	8477	-	-43		
NC_006998	8477	8477	+	2		
NC_006998	8478	8478	-	-41		
NC_006998	8478	8478	+	2		
NC_006998	8479	8479	-	-36		
NC_006998	8479	8479	+	2		
NC_006998	8480	8480	-	-30		
NC_006998	8480	8480	+	2		
NC_006998	8481	8481	-	-26		
NC_006998	8481	8481	+	2		
NC_006998	8482	8482	-	-25		
NC_006998	8482	8482	+	2		
NC_006998	8483	8483	-	-24		
NC_006998	8483	8483	+	2		
NC_006998	8484	8484	-	-22		
NC_006998	8484	8484	+	2		
NC_006998	8485	8485	-	-20		
NC_006998	8485	8485	+	2		
NC_006998	8486	8486	-	-18		
NC_006998	8486	8486	+	2		
NC_006998	8487	8487	-	-18		
NC_006998	8487	8487	+	2		
NC_006998	8488	8488	-	-17		
NC_006998	8488	8488	+	2		
NC_006998	8489	8489	-	-16		
NC_006998	8489	8489	+	2		
NC_006998	8490	8490	-	-15		
NC_006998	8490	8490	+	2		
NC_006998	8491	8491	-	-14		
NC_006998	8491	8491	+	2		
NC_006998	8492	8492	-	-14		
NC_006998	8492	8492	+	2		
NC_006998	8493	8493	-	-14		
NC_006998	8493	8493	+	2		
NC_006998	8494	8494	-	-14		
NC_006998	8494	8494	+	2		
NC_006998	8495	8495	-	-14		
NC_006998	8495	8495	+	2		
NC_006998	8496	8496	-	-14		
NC_006998	8496	8496	+	2		
NC_006998	8497	8497	-	-14		
NC_006998	8497	8497	+	2		
NC_006998	8498	8498	-	-15		
NC_006998	8498	8498	+	2		
NC_006998	8499	8499	-	-14		
NC_006998	8499	8499	+	2		
NC_006998	8500	8500	-	-15		
NC_006998	8500	8500	+	2		
NC_006998	8501	8501	-	-15		
NC_006998	8501	8501	+	2		
NC_006998	8502	8502	-	-15		
NC_006998	8502	8502	+	2		
NC_006998	8503	8503	-	-16		
NC_006998	8503	8503	+	2		
NC_006998	8504	8504	-	-18		
NC_006998	8504	8504	+	2		
NC_006998	8505	8505	-	-20		
NC_006998	8505	8505	+	1		
NC_006998	8506	8506	-	-21		
NC_006998	8506	8506	+	1		
NC_006998	8507	8507	-	-20		
NC_006998	8507	8507	+	1		
NC_006998	8508	8508	-	-20		
NC_006998	8508	8508	+	1		
NC_006998	8509	8509	-	-18		
NC_006998	8509	8509	+	1		
NC_006998	8510	8510	-	-19		
NC_006998	8510	8510	+	1		
NC_006998	8511	8511	-	-18		
NC_006998	8511	8511	+	1		
NC_006998	8512	8512	-	-17		
NC_006998	8512	8512	+	1		
NC_006998	8513	8513	-	-16		
NC_006998	8513	8513	+	1		
NC_006998	8514	8514	-	-16		
NC_006998	8514	8514	+	1		
NC_006998	8515	8515	-	-16		
NC_006998	8515	8515	+	1		
NC_006998	8516	8516	-	-17		
NC_006998	8516	8516	+	1		
NC_006998	8517	8517	-	-18		
NC_006998	8517	8517	+	1		
NC_006998	8518	8518	-	-20		
NC_006998	8518	8518	+	1		
NC_006998	8519	8519	-	-21		
NC_006998	8519	8519	+	1		
NC_006998	8520	8520	-	-21		
NC_006998	8520	8520	+	1		
NC_006998	8521	8521	-	-22		
NC_006998	8521	8521	+	1		
NC_006998	8522	8522	-	-22		
NC_006998	8522	8522	+	1		
NC_006998	8523	8523	-	-24		
NC_006998	8523	8523	+	1		
NC_006998	8524	8524	-	-23		
NC_006998	8524	8524	+	1		
NC_006998	8525	8525	-	-25		
NC_006998	8525	8525	+	1		
NC_006998	8526	8526	-	-26		
NC_006998	8526	8526	+	1		
NC_006998	8527	8527	-	-26		
NC_006998	8527	8527	+	1		
NC_006998	8528	8528	-	-28		
NC_006998	8528	8528	+	1		
NC_006998	8529	8529	-	-29		
NC_006998	8530	8530	-	-29		
NC_006998	8531	8531	-	-32		
NC_006998	8532	8532	-	-32		
NC_006998	8533	8533	-	-32		
NC_006998	8534	8534	-	-32		
NC_006998	8535	8535	-	-32		
NC_006998	8536	8536	-	-33		
NC_006998	8536	8536	+	1		
NC_006998	8537	8537	-	-36		
NC_006998	8537	8537	+	1		
NC_006998	8538	8538	-	-37		
NC_006998	8538	8538	+	1		
NC_006998	8539	8539	-	-36		
NC_006998	8539	8539	+	1		
NC_006998	8540	8540	-	-38		
NC_006998	8540	8540	+	1		
NC_006998	8541	8541	-	-39		
NC_006998	8541	8541	+	3		
NC_006998	8542	8542	-	-39		
NC_006998	8542	8542	+	4		
NC_006998	8543	8543	-	-43		
NC_006998	8543	8543	+	4		
NC_006998	8544	8544	-	-45		
NC_006998	8544	8544	+	4		
NC_006998	8545	8545	-	-48		
NC_006998	8545	8545	+	4		
NC_006998	8546	8546	-	-48		
NC_006998	8546	8546	+	4		
NC_006998	8547	8547	-	-49		
NC_006998	8547	8547	+	4		
NC_006998	8548	8548	-	-48		
NC_006998	8548	8548	+	4		
NC_006998	8549	8549	-	-47		
NC_006998	8549	8549	+	4		
NC_006998	8550	8550	-	-44		
NC_006998	8550	8550	+	4		
NC_006998	8551	8551	-	-44		
NC_006998	8551	8551	+	4		
NC_006998	8552	8552	-	-44		
NC_006998	8552	8552	+	4		
NC_006998	8553	8553	-	-45		
NC_006998	8553	8553	+	4		
NC_006998	8554	8554	-	-43		
NC_006998	8554	8554	+	4		
NC_006998	8555	8555	-	-40		
NC_006998	8555	8555	+	4		
NC_006998	8556	8556	-	-40		
NC_006998	8556	8556	+	4		
NC_006998	8557	8557	-	-40		
NC_006998	8557	8557	+	4		
NC_006998	8558	8558	-	-40		
NC_006998	8558	8558	+	4		
NC_006998	8559	8559	-	-39		
NC_006998	8559	8559	+	4		
NC_006998	8560	8560	-	-39		
NC_006998	8560	8560	+	4		
NC_006998	8561	8561	-	-39		
NC_006998	8561	8561	+	4		
NC_006998	8562	8562	-	-39		
NC_006998	8562	8562	+	4		
NC_006998	8563	8563	-	-38		
NC_006998	8563	8563	+	4		
NC_006998	8564	8564	-	-38		
NC_006998	8564	8564	+	4		
NC_006998	8565	8565	-	-38		
NC_006998	8565	8565	+	4		
NC_006998	8566	8566	-	-38		
NC_006998	8566	8566	+	4		
NC_006998	8567	8567	-	-38		
NC_006998	8567	8567	+	4		
NC_006998	8568	8568	-	-36		
NC_006998	8568	8568	+	4		
NC_006998	8569	8569	-	-36		
NC_006998	8569	8569	+	4		
NC_006998	8570	8570	-	-34		
NC_006998	8570	8570	+	4		
NC_006998	8571	8571	-	-35		
NC_006998	8571	8571	+	4		
NC_006998	8572	8572	-	-35		
NC_006998	8572	8572	+	4		
NC_006998	8573	8573	-	-33		
NC_006998	8573	8573	+	4		
NC_006998	8574	8574	-	-34		
NC_006998	8574	8574	+	4		
NC_006998	8575	8575	-	-37		
NC_006998	8575	8575	+	4		
NC_006998	8576	8576	-	-38		
NC_006998	8576	8576	+	4		
NC_006998	8577	8577	-	-39		
NC_006998	8577	8577	+	4		
NC_006998	8578	8578	-	-39		
NC_006998	8578	8578	+	4		
NC_006998	8579	8579	-	-38		
NC_006998	8579	8579	+	4		
NC_006998	8580	8580	-	-39		
NC_006998	8580	8580	+	4		
NC_006998	8581	8581	-	-43		
NC_006998	8581	8581	+	4		
NC_006998	8582	8582	-	-46		
NC_006998	8582	8582	+	4		
NC_006998	8583	8583	-	-50		
NC_006998	8583	8583	+	4		
NC_006998	8584	8584	-	-54		
NC_006998	8584	8584	+	4		
NC_006998	8585	8585	-	-53		
NC_006998	8585	8585	+	4		
NC_006998	8586	8586	-	-51		
NC_006998	8586	8586	+	1		
NC_006998	8587	8587	-	-50		
NC_006998	8588	8588	-	-48		
NC_006998	8589	8589	-	-46		
NC_006998	8590	8590	-	-44		
NC_006998	8591	8591	-	-44		
NC_006998	8592	8592	-	-44		
NC_006998	8593	8593	-	-44		
NC_006998	8594	8594	-	-46		
NC_006998	8595	8595	-	-47		
NC_006998	8596	8596	-	-57		
NC_006998	8597	8597	-	-58		
NC_006998	8598	8598	-	-59		
NC_006998	8599	8599	-	-59		
NC_006998	8600	8600	-	-59		
NC_006998	8601	8601	-	-60		
NC_006998	8602	8602	-	-60		
NC_006998	8603	8603	-	-60		
NC_006998	8604	8604	-	-60		
NC_006998	8605	8605	-	-61		
NC_006998	8606	8606	-	-61		
NC_006998	8607	8607	-	-64		
NC_006998	8608	8608	-	-73		
NC_006998	8609	8609	-	-71		
NC_006998	8610	8610	-	-72		
NC_006998	8611	8611	-	-73		
NC_006998	8612	8612	-	-74		
NC_006998	8613	8613	-	-75		
NC_006998	8614	8614	-	-77		
NC_006998	8615	8615	-	-84		
NC_006998	8616	8616	-	-84		
NC_006998	8617	8617	-	-85		
NC_006998	8618	8618	-	-85		
NC_006998	8619	8619	-	-85		
NC_006998	8620	8620	-	-84		
NC_006998	8621	8621	-	-91		
NC_006998	8622	8622	-	-95		
NC_006998	8623	8623	-	-94		
NC_006998	8624	8624	-	-95		
NC_006998	8625	8625	-	-95		
NC_006998	8626	8626	-	-99		
NC_006998	8627	8627	-	-101		
NC_006998	8628	8628	-	-101		
NC_006998	8629	8629	-	-101		
NC_006998	8630	8630	-	-102		
NC_006998	8631	8631	-	-104		
NC_006998	8632	8632	-	-105		
NC_006998	8633	8633	-	-103		
NC_006998	8634	8634	-	-103		
NC_006998	8635	8635	-	-102		
NC_006998	8636	8636	-	-101		
NC_006998	8637	8637	-	-101		
NC_006998	8638	8638	-	-100		
NC_006998	8639	8639	-	-99		
NC_006998	8640	8640	-	-98		
NC_006998	8641	8641	-	-91		
NC_006998	8642	8642	-	-91		
NC_006998	8643	8643	-	-91		
NC_006998	8644	8644	-	-89		
NC_006998	8645	8645	-	-89		
NC_006998	8646	8646	-	-88		
NC_006998	8647	8647	-	-89		
NC_006998	8648	8648	-	-88		
NC_006998	8649	8649	-	-87		
NC_006998	8650	8650	-	-86		
NC_006998	8651	8651	-	-84		
NC_006998	8652	8652	-	-83		
NC_006998	8653	8653	-	-74		
NC_006998	8654	8654	-	-72		
NC_006998	8655	8655	-	-72		
NC_006998	8656	8656	-	-67		
NC_006998	8657	8657	-	-67		
NC_006998	8658	8658	-	-65		
NC_006998	8659	8659	-	-58		
NC_006998	8660	8660	-	-50		
NC_006998	8661	8661	-	-52		
NC_006998	8662	8662	-	-56		
NC_006998	8663	8663	-	-56		
NC_006998	8664	8664	-	-52		
NC_006998	8665	8665	-	-50		
NC_006998	8666	8666	-	-68		
NC_006998	8666	8666	+	1		
NC_006998	8667	8667	-	-81		
NC_006998	8667	8667	+	1		
NC_006998	8668	8668	-	-82		
NC_006998	8668	8668	+	1		
NC_006998	8669	8669	-	-84		
NC_006998	8669	8669	+	1		
NC_006998	8670	8670	-	-84		
NC_006998	8670	8670	+	1		
NC_006998	8671	8671	-	-88		
NC_006998	8671	8671	+	1		
NC_006998	8672	8672	-	-93		
NC_006998	8672	8672	+	1		
NC_006998	8673	8673	-	-93		
NC_006998	8673	8673	+	1		
NC_006998	8674	8674	-	-95		
NC_006998	8674	8674	+	1		
NC_006998	8675	8675	-	-96		
NC_006998	8675	8675	+	1		
NC_006998	8676	8676	-	-101		
NC_006998	8676	8676	+	1		
NC_006998	8677	8677	-	-106		
NC_006998	8677	8677	+	1		
NC_006998	8678	8678	-	-107		
NC_006998	8678	8678	+	1		
NC_006998	8679	8679	-	-109		
NC_006998	8679	8679	+	1		
NC_006998	8680	8680	-	-111		
NC_006998	8680	8680	+	1		
NC_006998	8681	8681	-	-114		
NC_006998	8681	8681	+	1		
NC_006998	8682	8682	-	-118		
NC_006998	8682	8682	+	1		
NC_006998	8683	8683	-	-121		
NC_006998	8683	8683	+	1		
NC_006998	8684	8684	-	-134		
NC_006998	8684	8684	+	1		
NC_006998	8685	8685	-	-136		
NC_006998	8685	8685	+	1		
NC_006998	8686	8686	-	-153		
NC_006998	8686	8686	+	1		
NC_006998	8687	8687	-	-157		
NC_006998	8687	8687	+	1		
NC_006998	8688	8688	-	-159		
NC_006998	8688	8688	+	1		
NC_006998	8689	8689	-	-161		
NC_006998	8689	8689	+	1		
NC_006998	8690	8690	-	-165		
NC_006998	8690	8690	+	1		
NC_006998	8691	8691	-	-169		
NC_006998	8691	8691	+	1		
NC_006998	8692	8692	-	-178		
NC_006998	8692	8692	+	1		
NC_006998	8693	8693	-	-183		
NC_006998	8693	8693	+	1		
NC_006998	8694	8694	-	-201		
NC_006998	8694	8694	+	1		
NC_006998	8695	8695	-	-204		
NC_006998	8695	8695	+	1		
NC_006998	8696	8696	-	-212		
NC_006998	8696	8696	+	1		
NC_006998	8697	8697	-	-218		
NC_006998	8697	8697	+	1		
NC_006998	8698	8698	-	-245		
NC_006998	8698	8698	+	1		
NC_006998	8699	8699	-	-246		
NC_006998	8699	8699	+	1		
NC_006998	8700	8700	-	-246		
NC_006998	8700	8700	+	1		
NC_006998	8701	8701	-	-248		
NC_006998	8701	8701	+	1		
NC_006998	8702	8702	-	-257		
NC_006998	8702	8702	+	1		
NC_006998	8703	8703	-	-261		
NC_006998	8703	8703	+	1		
NC_006998	8704	8704	-	-265		
NC_006998	8704	8704	+	1		
NC_006998	8705	8705	-	-263		
NC_006998	8705	8705	+	1		
NC_006998	8706	8706	-	-267		
NC_006998	8706	8706	+	1		
NC_006998	8707	8707	-	-266		
NC_006998	8707	8707	+	1		
NC_006998	8708	8708	-	-267		
NC_006998	8708	8708	+	1		
NC_006998	8709	8709	-	-267		
NC_006998	8709	8709	+	1		
NC_006998	8710	8710	-	-266		
NC_006998	8710	8710	+	1		
NC_006998	8711	8711	-	-242		
NC_006998	8712	8712	-	-222		
NC_006998	8713	8713	-	-221		
NC_006998	8714	8714	-	-219		
NC_006998	8715	8715	-	-217		
NC_006998	8716	8716	-	-209		
NC_006998	8717	8717	-	-201		
NC_006998	8718	8718	-	-198		
NC_006998	8719	8719	-	-196		
NC_006998	8720	8720	-	-195		
NC_006998	8721	8721	-	-193		
NC_006998	8722	8722	-	-191		
NC_006998	8723	8723	-	-191		
NC_006998	8724	8724	-	-191		
NC_006998	8725	8725	-	-190		
NC_006998	8726	8726	-	-188		
NC_006998	8727	8727	-	-185		
NC_006998	8728	8728	-	-183		
NC_006998	8729	8729	-	-171		
NC_006998	8730	8730	-	-167		
NC_006998	8731	8731	-	-152		
NC_006998	8732	8732	-	-147		
NC_006998	8733	8733	-	-141		
NC_006998	8734	8734	-	-135		
NC_006998	8735	8735	-	-129		
NC_006998	8736	8736	-	-112		
NC_006998	8737	8737	-	-104		
NC_006998	8738	8738	-	-91		
NC_006998	8739	8739	-	-84		
NC_006998	8740	8740	-	-77		
NC_006998	8741	8741	-	-62		
NC_006998	8742	8742	-	-54		
NC_006998	8743	8743	-	-39		
NC_006998	8744	8744	-	-37		
NC_006998	8745	8745	-	-37		
NC_006998	8746	8746	-	-32		
NC_006998	8747	8747	-	-23		
NC_006998	8748	8748	-	-15		
NC_006998	8749	8749	-	-16		
NC_006998	8750	8750	-	-16		
NC_006998	8751	8751	-	-17		
NC_006998	8752	8752	-	-18		
NC_006998	8753	8753	-	-17		
NC_006998	8754	8754	-	-19		
NC_006998	8755	8755	-	-23		
NC_006998	8756	8756	-	-24		
NC_006998	8757	8757	-	-27		
NC_006998	8758	8758	-	-30		
NC_006998	8759	8759	-	-31		
NC_006998	8759	8759	+	1		
NC_006998	8760	8760	-	-33		
NC_006998	8760	8760	+	1		
NC_006998	8761	8761	-	-45		
NC_006998	8761	8761	+	1		
NC_006998	8762	8762	-	-50		
NC_006998	8762	8762	+	1		
NC_006998	8763	8763	-	-131		
NC_006998	8763	8763	+	1		
NC_006998	8764	8764	-	-157		
NC_006998	8764	8764	+	1		
NC_006998	8765	8765	-	-165		
NC_006998	8765	8765	+	1		
NC_006998	8766	8766	-	-172		
NC_006998	8766	8766	+	2		
NC_006998	8767	8767	-	-177		
NC_006998	8767	8767	+	2		
NC_006998	8768	8768	-	-186		
NC_006998	8768	8768	+	2		
NC_006998	8769	8769	-	-192		
NC_006998	8769	8769	+	2		
NC_006998	8770	8770	-	-202		
NC_006998	8770	8770	+	2		
NC_006998	8771	8771	-	-207		
NC_006998	8771	8771	+	2		
NC_006998	8772	8772	-	-211		
NC_006998	8772	8772	+	2		
NC_006998	8773	8773	-	-217		
NC_006998	8773	8773	+	2		
NC_006998	8774	8774	-	-228		
NC_006998	8774	8774	+	2		
NC_006998	8775	8775	-	-248		
NC_006998	8775	8775	+	2		
NC_006998	8776	8776	-	-267		
NC_006998	8776	8776	+	2		
NC_006998	8777	8777	-	-286		
NC_006998	8777	8777	+	2		
NC_006998	8778	8778	-	-289		
NC_006998	8778	8778	+	2		
NC_006998	8779	8779	-	-297		
NC_006998	8779	8779	+	2		
NC_006998	8780	8780	-	-357		
NC_006998	8780	8780	+	2		
NC_006998	8781	8781	-	-360		
NC_006998	8781	8781	+	2		
NC_006998	8782	8782	-	-360		
NC_006998	8782	8782	+	2		
NC_006998	8783	8783	-	-361		
NC_006998	8783	8783	+	2		
NC_006998	8784	8784	-	-364		
NC_006998	8784	8784	+	2		
NC_006998	8785	8785	-	-372		
NC_006998	8785	8785	+	2		
NC_006998	8786	8786	-	-373		
NC_006998	8786	8786	+	2		
NC_006998	8787	8787	-	-375		
NC_006998	8787	8787	+	2		
NC_006998	8788	8788	-	-375		
NC_006998	8788	8788	+	2		
NC_006998	8789	8789	-	-382		
NC_006998	8789	8789	+	2		
NC_006998	8790	8790	-	-384		
NC_006998	8790	8790	+	2		
NC_006998	8791	8791	-	-388		
NC_006998	8791	8791	+	2		
NC_006998	8792	8792	-	-395		
NC_006998	8792	8792	+	2		
NC_006998	8793	8793	-	-401		
NC_006998	8793	8793	+	2		
NC_006998	8794	8794	-	-396		
NC_006998	8794	8794	+	2		
NC_006998	8795	8795	-	-397		
NC_006998	8795	8795	+	2		
NC_006998	8796	8796	-	-396		
NC_006998	8796	8796	+	2		
NC_006998	8797	8797	-	-391		
NC_006998	8797	8797	+	2		
NC_006998	8798	8798	-	-392		
NC_006998	8798	8798	+	2		
NC_006998	8799	8799	-	-390		
NC_006998	8799	8799	+	2		
NC_006998	8800	8800	-	-385		
NC_006998	8800	8800	+	2		
NC_006998	8801	8801	-	-385		
NC_006998	8801	8801	+	1		
NC_006998	8802	8802	-	-383		
NC_006998	8802	8802	+	1		
NC_006998	8803	8803	-	-383		
NC_006998	8803	8803	+	1		
NC_006998	8804	8804	-	-380		
NC_006998	8804	8804	+	1		
NC_006998	8805	8805	-	-378		
NC_006998	8805	8805	+	1		
NC_006998	8806	8806	-	-366		
NC_006998	8806	8806	+	1		
NC_006998	8807	8807	-	-358		
NC_006998	8807	8807	+	1		
NC_006998	8808	8808	-	-311		
NC_006998	8808	8808	+	1		
NC_006998	8809	8809	-	-290		
NC_006998	8809	8809	+	1		
NC_006998	8810	8810	-	-279		
NC_006998	8810	8810	+	1		
NC_006998	8811	8811	-	-269		
NC_006998	8811	8811	+	1		
NC_006998	8812	8812	-	-258		
NC_006998	8812	8812	+	1		
NC_006998	8813	8813	-	-200		
NC_006998	8813	8813	+	1		
NC_006998	8814	8814	-	-165		
NC_006998	8814	8814	+	2		
NC_006998	8815	8815	-	-148		
NC_006998	8815	8815	+	2		
NC_006998	8816	8816	-	-145		
NC_006998	8816	8816	+	2		
NC_006998	8817	8817	-	-139		
NC_006998	8817	8817	+	2		
NC_006998	8818	8818	-	-135		
NC_006998	8818	8818	+	2		
NC_006998	8819	8819	-	-136		
NC_006998	8819	8819	+	2		
NC_006998	8820	8820	-	-135		
NC_006998	8820	8820	+	2		
NC_006998	8821	8821	-	-133		
NC_006998	8821	8821	+	2		
NC_006998	8822	8822	-	-129		
NC_006998	8822	8822	+	2		
NC_006998	8823	8823	-	-123		
NC_006998	8823	8823	+	2		
NC_006998	8824	8824	-	-115		
NC_006998	8824	8824	+	2		
NC_006998	8825	8825	-	-72		
NC_006998	8825	8825	+	2		
NC_006998	8826	8826	-	-68		
NC_006998	8826	8826	+	2		
NC_006998	8827	8827	-	-68		
NC_006998	8827	8827	+	2		
NC_006998	8828	8828	-	-69		
NC_006998	8828	8828	+	2		
NC_006998	8829	8829	-	-47		
NC_006998	8829	8829	+	2		
NC_006998	8830	8830	-	-33		
NC_006998	8830	8830	+	2		
NC_006998	8831	8831	-	-30		
NC_006998	8831	8831	+	2		
NC_006998	8832	8832	-	-28		
NC_006998	8832	8832	+	2		
NC_006998	8833	8833	-	-28		
NC_006998	8833	8833	+	2		
NC_006998	8834	8834	-	-29		
NC_006998	8834	8834	+	2		
NC_006998	8835	8835	-	-28		
NC_006998	8835	8835	+	2		
NC_006998	8836	8836	-	-28		
NC_006998	8836	8836	+	2		
NC_006998	8837	8837	-	-27		
NC_006998	8837	8837	+	2		
NC_006998	8838	8838	-	-24		
NC_006998	8838	8838	+	2		
NC_006998	8839	8839	-	-23		
NC_006998	8839	8839	+	2		
NC_006998	8840	8840	-	-22		
NC_006998	8840	8840	+	2		
NC_006998	8841	8841	-	-21		
NC_006998	8841	8841	+	2		
NC_006998	8842	8842	-	-20		
NC_006998	8842	8842	+	2		
NC_006998	8843	8843	-	-19		
NC_006998	8843	8843	+	2		
NC_006998	8844	8844	-	-20		
NC_006998	8844	8844	+	2		
NC_006998	8845	8845	-	-20		
NC_006998	8845	8845	+	2		
NC_006998	8846	8846	-	-19		
NC_006998	8846	8846	+	2		
NC_006998	8847	8847	-	-19		
NC_006998	8847	8847	+	2		
NC_006998	8848	8848	-	-19		
NC_006998	8848	8848	+	2		
NC_006998	8849	8849	-	-18		
NC_006998	8849	8849	+	2		
NC_006998	8850	8850	-	-18		
NC_006998	8850	8850	+	1		
NC_006998	8851	8851	-	-16		
NC_006998	8851	8851	+	1		
NC_006998	8852	8852	-	-16		
NC_006998	8852	8852	+	1		
NC_006998	8853	8853	-	-16		
NC_006998	8853	8853	+	1		
NC_006998	8854	8854	-	-16		
NC_006998	8854	8854	+	1		
NC_006998	8855	8855	-	-13		
NC_006998	8855	8855	+	1		
NC_006998	8856	8856	-	-13		
NC_006998	8857	8857	-	-12		
NC_006998	8858	8858	-	-12		
NC_006998	8859	8859	-	-9		
NC_006998	8860	8860	-	-8		
NC_006998	8861	8861	-	-9		
NC_006998	8862	8862	-	-8		
NC_006998	8863	8863	-	-8		
NC_006998	8864	8864	-	-9		
NC_006998	8865	8865	-	-7		
NC_006998	8866	8866	-	-6		
NC_006998	8867	8867	-	-6		
NC_006998	8868	8868	-	-5		
NC_006998	8869	8869	-	-5		
NC_006998	8870	8870	-	-5		
NC_006998	8871	8871	-	-7		
NC_006998	8872	8872	-	-6		
NC_006998	8873	8873	-	-6		
NC_006998	8874	8874	-	-8		
NC_006998	8875	8875	-	-8		
NC_006998	8875	8875	+	1		
NC_006998	8876	8876	-	-8		
NC_006998	8876	8876	+	2		
NC_006998	8877	8877	-	-8		
NC_006998	8877	8877	+	2		
NC_006998	8878	8878	-	-9		
NC_006998	8878	8878	+	2		
NC_006998	8879	8879	-	-9		
NC_006998	8879	8879	+	2		
NC_006998	8880	8880	-	-9		
NC_006998	8880	8880	+	2		
NC_006998	8881	8881	-	-9		
NC_006998	8881	8881	+	2		
NC_006998	8882	8882	-	-9		
NC_006998	8882	8882	+	2		
NC_006998	8883	8883	-	-9		
NC_006998	8883	8883	+	2		
NC_006998	8884	8884	-	-9		
NC_006998	8884	8884	+	2		
NC_006998	8885	8885	-	-9		
NC_006998	8885	8885	+	2		
NC_006998	8886	8886	-	-9		
NC_006998	8886	8886	+	2		
NC_006998	8887	8887	-	-9		
NC_006998	8887	8887	+	2		
NC_006998	8888	8888	-	-9		
NC_006998	8888	8888	+	2		
NC_006998	8889	8889	-	-9		
NC_006998	8889	8889	+	2		
NC_006998	8890	8890	-	-11		
NC_006998	8890	8890	+	2		
NC_006998	8891	8891	-	-11		
NC_006998	8891	8891	+	2		
NC_006998	8892	8892	-	-11		
NC_006998	8892	8892	+	2		
NC_006998	8893	8893	-	-12		
NC_006998	8893	8893	+	2		
NC_006998	8894	8894	-	-12		
NC_006998	8894	8894	+	2		
NC_006998	8895	8895	-	-12		
NC_006998	8895	8895	+	2		
NC_006998	8896	8896	-	-12		
NC_006998	8896	8896	+	2		
NC_006998	8897	8897	-	-12		
NC_006998	8897	8897	+	2		
NC_006998	8898	8898	-	-13		
NC_006998	8898	8898	+	2		
NC_006998	8899	8899	-	-14		
NC_006998	8899	8899	+	2		
NC_006998	8900	8900	-	-14		
NC_006998	8900	8900	+	2		
NC_006998	8901	8901	-	-15		
NC_006998	8901	8901	+	2		
NC_006998	8902	8902	-	-14		
NC_006998	8902	8902	+	2		
NC_006998	8903	8903	-	-14		
NC_006998	8903	8903	+	2		
NC_006998	8904	8904	-	-15		
NC_006998	8904	8904	+	2		
NC_006998	8905	8905	-	-15		
NC_006998	8905	8905	+	2		
NC_006998	8906	8906	-	-15		
NC_006998	8906	8906	+	2		
NC_006998	8907	8907	-	-15		
NC_006998	8907	8907	+	2		
NC_006998	8908	8908	-	-14		
NC_006998	8908	8908	+	2		
NC_006998	8909	8909	-	-14		
NC_006998	8909	8909	+	2		
NC_006998	8910	8910	-	-13		
NC_006998	8910	8910	+	2		
NC_006998	8911	8911	-	-12		
NC_006998	8912	8912	-	-21		
NC_006998	8913	8913	-	-84		
NC_006998	8914	8914	-	-87		
NC_006998	8915	8915	-	-89		
NC_006998	8916	8916	-	-92		
NC_006998	8917	8917	-	-94		
NC_006998	8918	8918	-	-97		
NC_006998	8919	8919	-	-100		
NC_006998	8920	8920	-	-101		
NC_006998	8921	8921	-	-102		
NC_006998	8922	8922	-	-105		
NC_006998	8923	8923	-	-106		
NC_006998	8924	8924	-	-110		
NC_006998	8925	8925	-	-110		
NC_006998	8926	8926	-	-116		
NC_006998	8927	8927	-	-117		
NC_006998	8928	8928	-	-118		
NC_006998	8929	8929	-	-119		
NC_006998	8930	8930	-	-119		
NC_006998	8931	8931	-	-119		
NC_006998	8932	8932	-	-121		
NC_006998	8933	8933	-	-122		
NC_006998	8934	8934	-	-122		
NC_006998	8935	8935	-	-121		
NC_006998	8936	8936	-	-121		
NC_006998	8936	8936	+	1		
NC_006998	8937	8937	-	-122		
NC_006998	8937	8937	+	1		
NC_006998	8938	8938	-	-123		
NC_006998	8938	8938	+	1		
NC_006998	8939	8939	-	-125		
NC_006998	8939	8939	+	1		
NC_006998	8940	8940	-	-126		
NC_006998	8940	8940	+	1		
NC_006998	8941	8941	-	-132		
NC_006998	8941	8941	+	1		
NC_006998	8942	8942	-	-135		
NC_006998	8942	8942	+	1		
NC_006998	8943	8943	-	-134		
NC_006998	8943	8943	+	1		
NC_006998	8944	8944	-	-135		
NC_006998	8944	8944	+	1		
NC_006998	8945	8945	-	-136		
NC_006998	8945	8945	+	1		
NC_006998	8946	8946	-	-136		
NC_006998	8946	8946	+	1		
NC_006998	8947	8947	-	-137		
NC_006998	8947	8947	+	1		
NC_006998	8948	8948	-	-137		
NC_006998	8948	8948	+	1		
NC_006998	8949	8949	-	-136		
NC_006998	8949	8949	+	1		
NC_006998	8950	8950	-	-138		
NC_006998	8950	8950	+	1		
NC_006998	8951	8951	-	-138		
NC_006998	8951	8951	+	1		
NC_006998	8952	8952	-	-137		
NC_006998	8952	8952	+	1		
NC_006998	8953	8953	-	-137		
NC_006998	8953	8953	+	1		
NC_006998	8954	8954	-	-137		
NC_006998	8954	8954	+	1		
NC_006998	8955	8955	-	-137		
NC_006998	8955	8955	+	1		
NC_006998	8956	8956	-	-136		
NC_006998	8956	8956	+	1		
NC_006998	8957	8957	-	-127		
NC_006998	8957	8957	+	1		
NC_006998	8958	8958	-	-69		
NC_006998	8958	8958	+	1		
NC_006998	8959	8959	-	-65		
NC_006998	8959	8959	+	1		
NC_006998	8960	8960	-	-64		
NC_006998	8960	8960	+	1		
NC_006998	8961	8961	-	-57		
NC_006998	8961	8961	+	1		
NC_006998	8962	8962	-	-50		
NC_006998	8962	8962	+	1		
NC_006998	8963	8963	-	-45		
NC_006998	8963	8963	+	1		
NC_006998	8964	8964	-	-40		
NC_006998	8964	8964	+	1		
NC_006998	8965	8965	-	-38		
NC_006998	8965	8965	+	1		
NC_006998	8966	8966	-	-35		
NC_006998	8966	8966	+	1		
NC_006998	8967	8967	-	-34		
NC_006998	8967	8967	+	1		
NC_006998	8968	8968	-	-33		
NC_006998	8968	8968	+	1		
NC_006998	8969	8969	-	-33		
NC_006998	8969	8969	+	1		
NC_006998	8970	8970	-	-34		
NC_006998	8970	8970	+	1		
NC_006998	8971	8971	-	-38		
NC_006998	8971	8971	+	1		
NC_006998	8972	8972	-	-38		
NC_006998	8972	8972	+	1		
NC_006998	8973	8973	-	-38		
NC_006998	8973	8973	+	1		
NC_006998	8974	8974	-	-40		
NC_006998	8974	8974	+	1		
NC_006998	8975	8975	-	-42		
NC_006998	8975	8975	+	1		
NC_006998	8976	8976	-	-42		
NC_006998	8976	8976	+	1		
NC_006998	8977	8977	-	-40		
NC_006998	8977	8977	+	1		
NC_006998	8978	8978	-	-40		
NC_006998	8978	8978	+	1		
NC_006998	8979	8979	-	-40		
NC_006998	8979	8979	+	1		
NC_006998	8980	8980	-	-41		
NC_006998	8980	8980	+	1		
NC_006998	8981	8981	-	-41		
NC_006998	8982	8982	-	-42		
NC_006998	8983	8983	-	-43		
NC_006998	8984	8984	-	-43		
NC_006998	8985	8985	-	-45		
NC_006998	8986	8986	-	-39		
NC_006998	8987	8987	-	-38		
NC_006998	8987	8987	+	1		
NC_006998	8988	8988	-	-38		
NC_006998	8988	8988	+	1		
NC_006998	8989	8989	-	-38		
NC_006998	8989	8989	+	1		
NC_006998	8990	8990	-	-39		
NC_006998	8990	8990	+	1		
NC_006998	8991	8991	-	-39		
NC_006998	8991	8991	+	1		
NC_006998	8992	8992	-	-39		
NC_006998	8992	8992	+	1		
NC_006998	8993	8993	-	-43		
NC_006998	8993	8993	+	1		
NC_006998	8994	8994	-	-43		
NC_006998	8994	8994	+	1		
NC_006998	8995	8995	-	-42		
NC_006998	8995	8995	+	1		
NC_006998	8996	8996	-	-42		
NC_006998	8996	8996	+	1		
NC_006998	8997	8997	-	-44		
NC_006998	8997	8997	+	1		
NC_006998	8998	8998	-	-46		
NC_006998	8998	8998	+	1		
NC_006998	8999	8999	-	-46		
NC_006998	8999	8999	+	1		
NC_006998	9000	9000	-	-47		
NC_006998	9000	9000	+	1		
NC_006998	9001	9001	-	-47		
NC_006998	9001	9001	+	1		
NC_006998	9002	9002	-	-46		
NC_006998	9002	9002	+	1		
NC_006998	9003	9003	-	-46		
NC_006998	9003	9003	+	1		
NC_006998	9004	9004	-	-46		
NC_006998	9004	9004	+	1		
NC_006998	9005	9005	-	-45		
NC_006998	9005	9005	+	1		
NC_006998	9006	9006	-	-46		
NC_006998	9006	9006	+	1		
NC_006998	9007	9007	-	-46		
NC_006998	9007	9007	+	1		
NC_006998	9008	9008	-	-46		
NC_006998	9008	9008	+	1		
NC_006998	9009	9009	-	-47		
NC_006998	9009	9009	+	1		
NC_006998	9010	9010	-	-47		
NC_006998	9010	9010	+	1		
NC_006998	9011	9011	-	-47		
NC_006998	9011	9011	+	1		
NC_006998	9012	9012	-	-46		
NC_006998	9012	9012	+	1		
NC_006998	9013	9013	-	-45		
NC_006998	9013	9013	+	1		
NC_006998	9014	9014	-	-43		
NC_006998	9014	9014	+	1		
NC_006998	9015	9015	-	-42		
NC_006998	9015	9015	+	1		
NC_006998	9016	9016	-	-38		
NC_006998	9016	9016	+	1		
NC_006998	9017	9017	-	-38		
NC_006998	9017	9017	+	1		
NC_006998	9018	9018	-	-38		
NC_006998	9018	9018	+	1		
NC_006998	9019	9019	-	-35		
NC_006998	9019	9019	+	1		
NC_006998	9020	9020	-	-34		
NC_006998	9020	9020	+	1		
NC_006998	9021	9021	-	-33		
NC_006998	9021	9021	+	1		
NC_006998	9022	9022	-	-33		
NC_006998	9022	9022	+	1		
NC_006998	9023	9023	-	-29		
NC_006998	9023	9023	+	1		
NC_006998	9024	9024	-	-28		
NC_006998	9024	9024	+	1		
NC_006998	9025	9025	-	-27		
NC_006998	9025	9025	+	1		
NC_006998	9026	9026	-	-23		
NC_006998	9026	9026	+	1		
NC_006998	9027	9027	-	-23		
NC_006998	9027	9027	+	1		
NC_006998	9028	9028	-	-22		
NC_006998	9028	9028	+	1		
NC_006998	9029	9029	-	-18		
NC_006998	9029	9029	+	1		
NC_006998	9030	9030	-	-17		
NC_006998	9030	9030	+	1		
NC_006998	9031	9031	-	-16		
NC_006998	9031	9031	+	1		
NC_006998	9032	9032	-	-15		
NC_006998	9032	9032	+	1		
NC_006998	9033	9033	-	-11		
NC_006998	9034	9034	-	-10		
NC_006998	9035	9035	-	-9		
NC_006998	9036	9036	-	-10		
NC_006998	9037	9037	-	-10		
NC_006998	9038	9038	-	-16		
NC_006998	9039	9039	-	-30		
NC_006998	9040	9040	-	-34		
NC_006998	9041	9041	-	-35		
NC_006998	9042	9042	-	-43		
NC_006998	9043	9043	-	-54		
NC_006998	9044	9044	-	-60		
NC_006998	9045	9045	-	-96		
NC_006998	9046	9046	-	-105		
NC_006998	9047	9047	-	-125		
NC_006998	9048	9048	-	-139		
NC_006998	9049	9049	-	-160		
NC_006998	9050	9050	-	-171		
NC_006998	9051	9051	-	-181		
NC_006998	9052	9052	-	-200		
NC_006998	9053	9053	-	-209		
NC_006998	9054	9054	-	-223		
NC_006998	9055	9055	-	-233		
NC_006998	9056	9056	-	-247		
NC_006998	9057	9057	-	-262		
NC_006998	9058	9058	-	-270		
NC_006998	9059	9059	-	-283		
NC_006998	9060	9060	-	-288		
NC_006998	9061	9061	-	-292		
NC_006998	9062	9062	-	-295		
NC_006998	9062	9062	+	1		
NC_006998	9063	9063	-	-298		
NC_006998	9063	9063	+	1		
NC_006998	9064	9064	-	-301		
NC_006998	9064	9064	+	1		
NC_006998	9065	9065	-	-304		
NC_006998	9065	9065	+	1		
NC_006998	9066	9066	-	-306		
NC_006998	9066	9066	+	1		
NC_006998	9067	9067	-	-307		
NC_006998	9067	9067	+	1		
NC_006998	9068	9068	-	-309		
NC_006998	9068	9068	+	1		
NC_006998	9069	9069	-	-310		
NC_006998	9069	9069	+	1		
NC_006998	9070	9070	-	-310		
NC_006998	9070	9070	+	1		
NC_006998	9071	9071	-	-311		
NC_006998	9071	9071	+	1		
NC_006998	9072	9072	-	-311		
NC_006998	9072	9072	+	1		
NC_006998	9073	9073	-	-311		
NC_006998	9073	9073	+	1		
NC_006998	9074	9074	-	-311		
NC_006998	9074	9074	+	1		
NC_006998	9075	9075	-	-311		
NC_006998	9075	9075	+	1		
NC_006998	9076	9076	-	-310		
NC_006998	9076	9076	+	1		
NC_006998	9077	9077	-	-313		
NC_006998	9077	9077	+	1		
NC_006998	9078	9078	-	-310		
NC_006998	9078	9078	+	1		
NC_006998	9079	9079	-	-309		
NC_006998	9079	9079	+	1		
NC_006998	9080	9080	-	-309		
NC_006998	9080	9080	+	1		
NC_006998	9081	9081	-	-308		
NC_006998	9081	9081	+	1		
NC_006998	9082	9082	-	-305		
NC_006998	9082	9082	+	1		
NC_006998	9083	9083	-	-294		
NC_006998	9083	9083	+	1		
NC_006998	9084	9084	-	-289		
NC_006998	9084	9084	+	1		
NC_006998	9085	9085	-	-287		
NC_006998	9085	9085	+	1		
NC_006998	9086	9086	-	-283		
NC_006998	9086	9086	+	1		
NC_006998	9087	9087	-	-277		
NC_006998	9087	9087	+	1		
NC_006998	9088	9088	-	-252		
NC_006998	9088	9088	+	1		
NC_006998	9089	9089	-	-236		
NC_006998	9089	9089	+	1		
NC_006998	9090	9090	-	-210		
NC_006998	9090	9090	+	1		
NC_006998	9091	9091	-	-197		
NC_006998	9091	9091	+	1		
NC_006998	9092	9092	-	-172		
NC_006998	9092	9092	+	1		
NC_006998	9093	9093	-	-141		
NC_006998	9093	9093	+	1		
NC_006998	9094	9094	-	-115		
NC_006998	9094	9094	+	1		
NC_006998	9095	9095	-	-90		
NC_006998	9095	9095	+	1		
NC_006998	9096	9096	-	-72		
NC_006998	9096	9096	+	1		
NC_006998	9097	9097	-	-58		
NC_006998	9097	9097	+	1		
NC_006998	9098	9098	-	-51		
NC_006998	9098	9098	+	1		
NC_006998	9099	9099	-	-50		
NC_006998	9099	9099	+	1		
NC_006998	9100	9100	-	-53		
NC_006998	9100	9100	+	1		
NC_006998	9101	9101	-	-50		
NC_006998	9101	9101	+	1		
NC_006998	9102	9102	-	-70		
NC_006998	9102	9102	+	1		
NC_006998	9103	9103	-	-265		
NC_006998	9103	9103	+	1		
NC_006998	9104	9104	-	-365		
NC_006998	9104	9104	+	1		
NC_006998	9105	9105	-	-413		
NC_006998	9105	9105	+	1		
NC_006998	9106	9106	-	-420		
NC_006998	9106	9106	+	1		
NC_006998	9107	9107	-	-434		
NC_006998	9108	9108	-	-449		
NC_006998	9109	9109	-	-490		
NC_006998	9110	9110	-	-568		
NC_006998	9111	9111	-	-589		
NC_006998	9112	9112	-	-609		
NC_006998	9113	9113	-	-638		
NC_006998	9114	9114	-	-692		
NC_006998	9115	9115	-	-750		
NC_006998	9116	9116	-	-827		
NC_006998	9117	9117	-	-867		
NC_006998	9118	9118	-	-876		
NC_006998	9119	9119	-	-889		
NC_006998	9120	9120	-	-908		
NC_006998	9121	9121	-	-926		
NC_006998	9122	9122	-	-939		
NC_006998	9123	9123	-	-947		
NC_006998	9124	9124	-	-956		
NC_006998	9125	9125	-	-963		
NC_006998	9126	9126	-	-969		
NC_006998	9127	9127	-	-980		
NC_006998	9128	9128	-	-988		
NC_006998	9129	9129	-	-992		
NC_006998	9130	9130	-	-1005		
NC_006998	9131	9131	-	-1013		
NC_006998	9132	9132	-	-1020		
NC_006998	9133	9133	-	-1024		
NC_006998	9134	9134	-	-1031		
NC_006998	9135	9135	-	-1044		
NC_006998	9136	9136	-	-1055		
NC_006998	9137	9137	-	-1072		
NC_006998	9138	9138	-	-1085		
NC_006998	9139	9139	-	-1099		
NC_006998	9140	9140	-	-1121		
NC_006998	9141	9141	-	-1127		
NC_006998	9142	9142	-	-1133		
NC_006998	9143	9143	-	-1136		
NC_006998	9144	9144	-	-1145		
NC_006998	9145	9145	-	-1169		
NC_006998	9146	9146	-	-1236		
NC_006998	9147	9147	-	-1291		
NC_006998	9148	9148	-	-1199		
NC_006998	9149	9149	-	-1169		
NC_006998	9150	9150	-	-1146		
NC_006998	9151	9151	-	-1156		
NC_006998	9152	9152	-	-1138		
NC_006998	9153	9153	-	-1063		
NC_006998	9153	9153	+	1		
NC_006998	9154	9154	-	-984		
NC_006998	9154	9154	+	1		
NC_006998	9155	9155	-	-1202		
NC_006998	9155	9155	+	1		
NC_006998	9156	9156	-	-1213		
NC_006998	9156	9156	+	1		
NC_006998	9157	9157	-	-1221		
NC_006998	9157	9157	+	1		
NC_006998	9158	9158	-	-1224		
NC_006998	9158	9158	+	1		
NC_006998	9159	9159	-	-1213		
NC_006998	9159	9159	+	1		
NC_006998	9160	9160	-	-1205		
NC_006998	9160	9160	+	1		
NC_006998	9161	9161	-	-1210		
NC_006998	9161	9161	+	1		
NC_006998	9162	9162	-	-1214		
NC_006998	9162	9162	+	1		
NC_006998	9163	9163	-	-1217		
NC_006998	9163	9163	+	1		
NC_006998	9164	9164	-	-1215		
NC_006998	9164	9164	+	1		
NC_006998	9165	9165	-	-1213		
NC_006998	9165	9165	+	1		
NC_006998	9166	9166	-	-1214		
NC_006998	9166	9166	+	1		
NC_006998	9167	9167	-	-1215		
NC_006998	9167	9167	+	1		
NC_006998	9168	9168	-	-1219		
NC_006998	9168	9168	+	1		
NC_006998	9169	9169	-	-1218		
NC_006998	9169	9169	+	1		
NC_006998	9170	9170	-	-1217		
NC_006998	9170	9170	+	1		
NC_006998	9171	9171	-	-1210		
NC_006998	9171	9171	+	1		
NC_006998	9172	9172	-	-1202		
NC_006998	9172	9172	+	1		
NC_006998	9173	9173	-	-1193		
NC_006998	9173	9173	+	1		
NC_006998	9174	9174	-	-1192		
NC_006998	9174	9174	+	1		
NC_006998	9175	9175	-	-1182		
NC_006998	9175	9175	+	1		
NC_006998	9176	9176	-	-1175		
NC_006998	9176	9176	+	1		
NC_006998	9177	9177	-	-1168		
NC_006998	9177	9177	+	1		
NC_006998	9178	9178	-	-1163		
NC_006998	9178	9178	+	1		
NC_006998	9179	9179	-	-1147		
NC_006998	9179	9179	+	1		
NC_006998	9180	9180	-	-1137		
NC_006998	9180	9180	+	1		
NC_006998	9181	9181	-	-1126		
NC_006998	9181	9181	+	1		
NC_006998	9182	9182	-	-1109		
NC_006998	9182	9182	+	1		
NC_006998	9183	9183	-	-1094		
NC_006998	9183	9183	+	1		
NC_006998	9184	9184	-	-1079		
NC_006998	9184	9184	+	1		
NC_006998	9185	9185	-	-1060		
NC_006998	9185	9185	+	1		
NC_006998	9186	9186	-	-1055		
NC_006998	9186	9186	+	1		
NC_006998	9187	9187	-	-1037		
NC_006998	9187	9187	+	1		
NC_006998	9188	9188	-	-1021		
NC_006998	9188	9188	+	1		
NC_006998	9189	9189	-	-999		
NC_006998	9189	9189	+	1		
NC_006998	9190	9190	-	-969		
NC_006998	9190	9190	+	1		
NC_006998	9191	9191	-	-880		
NC_006998	9191	9191	+	1		
NC_006998	9192	9192	-	-802		
NC_006998	9192	9192	+	1		
NC_006998	9193	9193	-	-672		
NC_006998	9193	9193	+	1		
NC_006998	9194	9194	-	-507		
NC_006998	9194	9194	+	1		
NC_006998	9195	9195	-	-476		
NC_006998	9195	9195	+	1		
NC_006998	9196	9196	-	-400		
NC_006998	9196	9196	+	1		
NC_006998	9197	9197	-	-241		
NC_006998	9197	9197	+	1		
NC_006998	9198	9198	-	-178		
NC_006998	9199	9199	-	-140		
NC_006998	9200	9200	-	-91		
NC_006998	9201	9201	-	-70		
NC_006998	9202	9202	-	-58		
NC_006998	9203	9203	-	-46		
NC_006998	9204	9204	-	-31		
NC_006998	9205	9205	-	-18		
NC_006998	9206	9206	-	-10		
NC_006998	9207	9207	-	-10		
NC_006998	9208	9208	-	-9		
NC_006998	9209	9209	-	-9		
NC_006998	9210	9210	-	-8		
NC_006998	9211	9211	-	-7		
NC_006998	9212	9212	-	-7		
NC_006998	9213	9213	-	-7		
NC_006998	9214	9214	-	-9		
NC_006998	9215	9215	-	-8		
NC_006998	9216	9216	-	-7		
NC_006998	9217	9217	-	-7		
NC_006998	9218	9218	-	-8		
NC_006998	9219	9219	-	-7		
NC_006998	9220	9220	-	-7		
NC_006998	9221	9221	-	-8		
NC_006998	9222	9222	-	-7		
NC_006998	9223	9223	-	-7		
NC_006998	9224	9224	-	-7		
NC_006998	9225	9225	-	-7		
NC_006998	9226	9226	-	-9		
NC_006998	9227	9227	-	-10		
NC_006998	9228	9228	-	-10		
NC_006998	9229	9229	-	-11		
NC_006998	9230	9230	-	-16		
NC_006998	9231	9231	-	-16		
NC_006998	9232	9232	-	-17		
NC_006998	9233	9233	-	-17		
NC_006998	9234	9234	-	-17		
NC_006998	9235	9235	-	-17		
NC_006998	9236	9236	-	-19		
NC_006998	9237	9237	-	-19		
NC_006998	9238	9238	-	-20		
NC_006998	9239	9239	-	-20		
NC_006998	9240	9240	-	-22		
NC_006998	9241	9241	-	-22		
NC_006998	9242	9242	-	-23		
NC_006998	9243	9243	-	-23		
NC_006998	9244	9244	-	-23		
NC_006998	9245	9245	-	-24		
NC_006998	9246	9246	-	-26		
NC_006998	9247	9247	-	-26		
NC_006998	9248	9248	-	-26		
NC_006998	9249	9249	-	-27		
NC_006998	9250	9250	-	-27		
NC_006998	9251	9251	-	-25		
NC_006998	9252	9252	-	-28		
NC_006998	9253	9253	-	-28		
NC_006998	9254	9254	-	-29		
NC_006998	9255	9255	-	-30		
NC_006998	9256	9256	-	-30		
NC_006998	9257	9257	-	-30		
NC_006998	9258	9258	-	-30		
NC_006998	9259	9259	-	-30		
NC_006998	9260	9260	-	-29		
NC_006998	9261	9261	-	-29		
NC_006998	9262	9262	-	-30		
NC_006998	9263	9263	-	-30		
NC_006998	9264	9264	-	-30		
NC_006998	9265	9265	-	-30		
NC_006998	9265	9265	+	1		
NC_006998	9266	9266	-	-30		
NC_006998	9266	9266	+	1		
NC_006998	9267	9267	-	-30		
NC_006998	9267	9267	+	1		
NC_006998	9268	9268	-	-30		
NC_006998	9268	9268	+	1		
NC_006998	9269	9269	-	-31		
NC_006998	9269	9269	+	1		
NC_006998	9270	9270	-	-31		
NC_006998	9270	9270	+	1		
NC_006998	9271	9271	-	-31		
NC_006998	9271	9271	+	1		
NC_006998	9272	9272	-	-30		
NC_006998	9272	9272	+	1		
NC_006998	9273	9273	-	-29		
NC_006998	9273	9273	+	1		
NC_006998	9274	9274	-	-27		
NC_006998	9274	9274	+	1		
NC_006998	9275	9275	-	-23		
NC_006998	9275	9275	+	1		
NC_006998	9276	9276	-	-23		
NC_006998	9276	9276	+	1		
NC_006998	9277	9277	-	-23		
NC_006998	9277	9277	+	1		
NC_006998	9278	9278	-	-21		
NC_006998	9278	9278	+	1		
NC_006998	9279	9279	-	-19		
NC_006998	9279	9279	+	1		
NC_006998	9280	9280	-	-15		
NC_006998	9280	9280	+	1		
NC_006998	9281	9281	-	-14		
NC_006998	9281	9281	+	1		
NC_006998	9282	9282	-	-15		
NC_006998	9282	9282	+	1		
NC_006998	9283	9283	-	-16		
NC_006998	9283	9283	+	1		
NC_006998	9284	9284	-	-16		
NC_006998	9284	9284	+	1		
NC_006998	9285	9285	-	-16		
NC_006998	9285	9285	+	1		
NC_006998	9286	9286	-	-15		
NC_006998	9286	9286	+	1		
NC_006998	9287	9287	-	-15		
NC_006998	9287	9287	+	1		
NC_006998	9288	9288	-	-15		
NC_006998	9288	9288	+	1		
NC_006998	9289	9289	-	-15		
NC_006998	9289	9289	+	1		
NC_006998	9290	9290	-	-14		
NC_006998	9290	9290	+	1		
NC_006998	9291	9291	-	-14		
NC_006998	9291	9291	+	1		
NC_006998	9292	9292	-	-14		
NC_006998	9292	9292	+	1		
NC_006998	9293	9293	-	-13		
NC_006998	9293	9293	+	1		
NC_006998	9294	9294	-	-12		
NC_006998	9294	9294	+	1		
NC_006998	9295	9295	-	-11		
NC_006998	9295	9295	+	1		
NC_006998	9296	9296	-	-11		
NC_006998	9296	9296	+	1		
NC_006998	9297	9297	-	-7		
NC_006998	9297	9297	+	1		
NC_006998	9298	9298	-	-8		
NC_006998	9298	9298	+	1		
NC_006998	9299	9299	-	-8		
NC_006998	9299	9299	+	1		
NC_006998	9300	9300	-	-7		
NC_006998	9300	9300	+	1		
NC_006998	9301	9301	-	-6		
NC_006998	9301	9301	+	1		
NC_006998	9302	9302	-	-5		
NC_006998	9302	9302	+	1		
NC_006998	9303	9303	-	-4		
NC_006998	9303	9303	+	1		
NC_006998	9304	9304	-	-4		
NC_006998	9304	9304	+	1		
NC_006998	9305	9305	-	-4		
NC_006998	9306	9306	-	-3		
NC_006998	9307	9307	-	-3		
NC_006998	9308	9308	-	-3		
NC_006998	9309	9309	-	-3		
NC_006998	9310	9310	-	-4		
NC_006998	9311	9311	-	-4		
NC_006998	9312	9312	-	-3		
NC_006998	9313	9313	-	-3		
NC_006998	9314	9314	-	-3		
NC_006998	9315	9315	-	-3		
NC_006998	9316	9316	-	-3		
NC_006998	9317	9317	-	-3		
NC_006998	9318	9318	-	-3		
NC_006998	9319	9319	-	-3		
NC_006998	9320	9320	-	-3		
NC_006998	9321	9321	-	-3		
NC_006998	9322	9322	-	-3		
NC_006998	9323	9323	-	-3		
NC_006998	9324	9324	-	-3		
NC_006998	9325	9325	-	-3		
NC_006998	9326	9326	-	-3		
NC_006998	9327	9327	-	-3		
NC_006998	9328	9328	-	-2		
NC_006998	9329	9329	-	-2		
NC_006998	9330	9330	-	-2		
NC_006998	9331	9331	-	-2		
NC_006998	9332	9332	-	-2		
NC_006998	9333	9333	-	-1		
NC_006998	9334	9334	-	-1		
NC_006998	9335	9335	-	-1		
NC_006998	9336	9336	-	-1		
NC_006998	9337	9337	-	-1		
NC_006998	9338	9338	-	-1		
NC_006998	9339	9339	-	-1		
NC_006998	9340	9340	-	-1		
NC_006998	9341	9341	-	-1		
NC_006998	9342	9342	-	-1		
NC_006998	9343	9343	-	-1		
NC_006998	9344	9344	-	-1		
NC_006998	9345	9345	-	-1		
NC_006998	9346	9346	-	-1		
NC_006998	9347	9347	-	-1		
NC_006998	9348	9348	-	-1		
NC_006998	9349	9349	-	-1		
NC_006998	9350	9350	-	-1		
NC_006998	9351	9351	-	-1		
NC_006998	9352	9352	-	-1		
NC_006998	9353	9353	-	-1		
NC_006998	9354	9354	-	-1		
NC_006998	9382	9382	+	1		
NC_006998	9383	9383	+	1		
NC_006998	9384	9384	+	1		
NC_006998	9385	9385	+	1		
NC_006998	9386	9386	+	1		
NC_006998	9387	9387	+	1		
NC_006998	9388	9388	+	1		
NC_006998	9389	9389	+	1		
NC_006998	9390	9390	+	1		
NC_006998	9391	9391	+	1		
NC_006998	9392	9392	+	1		
NC_006998	9393	9393	+	1		
NC_006998	9394	9394	+	1		
NC_006998	9395	9395	+	1		
NC_006998	9396	9396	+	1		
NC_006998	9397	9397	+	1		
NC_006998	9398	9398	-	-1		
NC_006998	9398	9398	+	1		
NC_006998	9399	9399	-	-1		
NC_006998	9399	9399	+	1		
NC_006998	9400	9400	-	-1		
NC_006998	9400	9400	+	2		
NC_006998	9401	9401	-	-1		
NC_006998	9401	9401	+	3		
NC_006998	9402	9402	-	-1		
NC_006998	9402	9402	+	3		
NC_006998	9403	9403	-	-1		
NC_006998	9403	9403	+	3		
NC_006998	9404	9404	-	-1		
NC_006998	9404	9404	+	3		
NC_006998	9405	9405	-	-1		
NC_006998	9405	9405	+	4		
NC_006998	9406	9406	-	-1		
NC_006998	9406	9406	+	5		
NC_006998	9407	9407	-	-1		
NC_006998	9407	9407	+	7		
NC_006998	9408	9408	-	-1		
NC_006998	9408	9408	+	7		
NC_006998	9409	9409	-	-1		
NC_006998	9409	9409	+	7		
NC_006998	9410	9410	-	-1		
NC_006998	9410	9410	+	7		
NC_006998	9411	9411	-	-1		
NC_006998	9411	9411	+	7		
NC_006998	9412	9412	-	-1		
NC_006998	9412	9412	+	7		
NC_006998	9413	9413	-	-1		
NC_006998	9413	9413	+	7		
NC_006998	9414	9414	-	-1		
NC_006998	9414	9414	+	7		
NC_006998	9415	9415	-	-1		
NC_006998	9415	9415	+	7		
NC_006998	9416	9416	-	-1		
NC_006998	9416	9416	+	7		
NC_006998	9417	9417	-	-2		
NC_006998	9417	9417	+	7		
NC_006998	9418	9418	-	-2		
NC_006998	9418	9418	+	7		
NC_006998	9419	9419	-	-2		
NC_006998	9419	9419	+	7		
NC_006998	9420	9420	-	-3		
NC_006998	9420	9420	+	7		
NC_006998	9421	9421	-	-3		
NC_006998	9421	9421	+	7		
NC_006998	9422	9422	-	-3		
NC_006998	9422	9422	+	7		
NC_006998	9423	9423	-	-3		
NC_006998	9423	9423	+	7		
NC_006998	9424	9424	-	-3		
NC_006998	9424	9424	+	8		
NC_006998	9425	9425	-	-3		
NC_006998	9425	9425	+	8		
NC_006998	9426	9426	-	-3		
NC_006998	9426	9426	+	8		
NC_006998	9427	9427	-	-3		
NC_006998	9427	9427	+	7		
NC_006998	9428	9428	-	-3		
NC_006998	9428	9428	+	7		
NC_006998	9429	9429	-	-3		
NC_006998	9429	9429	+	7		
NC_006998	9430	9430	-	-3		
NC_006998	9430	9430	+	7		
NC_006998	9431	9431	-	-3		
NC_006998	9431	9431	+	7		
NC_006998	9432	9432	-	-3		
NC_006998	9432	9432	+	7		
NC_006998	9433	9433	-	-3		
NC_006998	9433	9433	+	6		
NC_006998	9434	9434	-	-3		
NC_006998	9434	9434	+	6		
NC_006998	9435	9435	-	-3		
NC_006998	9435	9435	+	6		
NC_006998	9436	9436	-	-3		
NC_006998	9436	9436	+	6		
NC_006998	9437	9437	-	-3		
NC_006998	9437	9437	+	6		
NC_006998	9438	9438	-	-3		
NC_006998	9438	9438	+	6		
NC_006998	9439	9439	-	-3		
NC_006998	9439	9439	+	6		
NC_006998	9440	9440	-	-3		
NC_006998	9440	9440	+	6		
NC_006998	9441	9441	-	-3		
NC_006998	9441	9441	+	7		
NC_006998	9442	9442	-	-3		
NC_006998	9442	9442	+	6		
NC_006998	9443	9443	-	-2		
NC_006998	9443	9443	+	6		
NC_006998	9444	9444	-	-2		
NC_006998	9444	9444	+	6		
NC_006998	9445	9445	-	-2		
NC_006998	9445	9445	+	6		
NC_006998	9446	9446	-	-2		
NC_006998	9446	9446	+	6		
NC_006998	9447	9447	-	-2		
NC_006998	9447	9447	+	7		
NC_006998	9448	9448	-	-2		
NC_006998	9448	9448	+	6		
NC_006998	9449	9449	-	-2		
NC_006998	9449	9449	+	9		
NC_006998	9450	9450	-	-1		
NC_006998	9450	9450	+	8		
NC_006998	9451	9451	-	-1		
NC_006998	9451	9451	+	8		
NC_006998	9452	9452	-	-1		
NC_006998	9452	9452	+	17		
NC_006998	9453	9453	-	-1		
NC_006998	9453	9453	+	17		
NC_006998	9454	9454	-	-1		
NC_006998	9454	9454	+	18		
NC_006998	9455	9455	-	-2		
NC_006998	9455	9455	+	18		
NC_006998	9456	9456	-	-2		
NC_006998	9456	9456	+	18		
NC_006998	9457	9457	-	-2		
NC_006998	9457	9457	+	19		
NC_006998	9458	9458	-	-1		
NC_006998	9458	9458	+	19		
NC_006998	9459	9459	-	-1		
NC_006998	9459	9459	+	19		
NC_006998	9460	9460	-	-1		
NC_006998	9460	9460	+	19		
NC_006998	9461	9461	-	-2		
NC_006998	9461	9461	+	20		
NC_006998	9462	9462	-	-2		
NC_006998	9462	9462	+	21		
NC_006998	9463	9463	-	-2		
NC_006998	9463	9463	+	21		
NC_006998	9464	9464	-	-2		
NC_006998	9464	9464	+	21		
NC_006998	9465	9465	-	-1		
NC_006998	9465	9465	+	22		
NC_006998	9466	9466	-	-1		
NC_006998	9466	9466	+	23		
NC_006998	9467	9467	-	-1		
NC_006998	9467	9467	+	24		
NC_006998	9468	9468	-	-1		
NC_006998	9468	9468	+	24		
NC_006998	9469	9469	-	-1		
NC_006998	9469	9469	+	24		
NC_006998	9470	9470	-	-1		
NC_006998	9470	9470	+	24		
NC_006998	9471	9471	-	-1		
NC_006998	9471	9471	+	28		
NC_006998	9472	9472	-	-1		
NC_006998	9472	9472	+	30		
NC_006998	9473	9473	-	-1		
NC_006998	9473	9473	+	31		
NC_006998	9474	9474	-	-1		
NC_006998	9474	9474	+	31		
NC_006998	9475	9475	-	-1		
NC_006998	9475	9475	+	32		
NC_006998	9476	9476	-	-1		
NC_006998	9476	9476	+	32		
NC_006998	9477	9477	-	-1		
NC_006998	9477	9477	+	32		
NC_006998	9478	9478	-	-1		
NC_006998	9478	9478	+	38		
NC_006998	9479	9479	-	-1		
NC_006998	9479	9479	+	45		
NC_006998	9480	9480	-	-1		
NC_006998	9480	9480	+	49		
NC_006998	9481	9481	-	-1		
NC_006998	9481	9481	+	52		
NC_006998	9482	9482	-	-1		
NC_006998	9482	9482	+	53		
NC_006998	9483	9483	-	-1		
NC_006998	9483	9483	+	55		
NC_006998	9484	9484	-	-1		
NC_006998	9484	9484	+	55		
NC_006998	9485	9485	-	-1		
NC_006998	9485	9485	+	64		
NC_006998	9486	9486	-	-1		
NC_006998	9486	9486	+	68		
NC_006998	9487	9487	-	-1		
NC_006998	9487	9487	+	69		
NC_006998	9488	9488	-	-1		
NC_006998	9488	9488	+	70		
NC_006998	9489	9489	-	-1		
NC_006998	9489	9489	+	71		
NC_006998	9490	9490	-	-1		
NC_006998	9490	9490	+	72		
NC_006998	9491	9491	-	-1		
NC_006998	9491	9491	+	65		
NC_006998	9492	9492	-	-1		
NC_006998	9492	9492	+	63		
NC_006998	9493	9493	-	-1		
NC_006998	9493	9493	+	60		
NC_006998	9494	9494	-	-1		
NC_006998	9494	9494	+	61		
NC_006998	9495	9495	-	-1		
NC_006998	9495	9495	+	61		
NC_006998	9496	9496	-	-1		
NC_006998	9496	9496	+	61		
NC_006998	9497	9497	-	-1		
NC_006998	9497	9497	+	60		
NC_006998	9498	9498	-	-1		
NC_006998	9498	9498	+	61		
NC_006998	9499	9499	-	-1		
NC_006998	9499	9499	+	61		
NC_006998	9500	9500	+	62		
NC_006998	9501	9501	+	64		
NC_006998	9502	9502	+	65		
NC_006998	9503	9503	+	65		
NC_006998	9504	9504	+	67		
NC_006998	9505	9505	+	69		
NC_006998	9506	9506	+	70		
NC_006998	9507	9507	+	71		
NC_006998	9508	9508	+	73		
NC_006998	9509	9509	+	73		
NC_006998	9510	9510	+	82		
NC_006998	9511	9511	+	84		
NC_006998	9512	9512	+	85		
NC_006998	9513	9513	+	84		
NC_006998	9514	9514	+	87		
NC_006998	9515	9515	+	90		
NC_006998	9516	9516	+	94		
NC_006998	9517	9517	+	95		
NC_006998	9518	9518	+	102		
NC_006998	9519	9519	+	108		
NC_006998	9520	9520	+	114		
NC_006998	9521	9521	+	128		
NC_006998	9522	9522	+	129		
NC_006998	9523	9523	+	123		
NC_006998	9524	9524	+	112		
NC_006998	9525	9525	+	109		
NC_006998	9526	9526	+	110		
NC_006998	9527	9527	+	110		
NC_006998	9528	9528	+	109		
NC_006998	9529	9529	+	119		
NC_006998	9530	9530	+	130		
NC_006998	9531	9531	+	132		
NC_006998	9532	9532	+	135		
NC_006998	9533	9533	+	135		
NC_006998	9534	9534	+	135		
NC_006998	9535	9535	+	139		
NC_006998	9536	9536	+	143		
NC_006998	9537	9537	+	145		
NC_006998	9538	9538	+	146		
NC_006998	9539	9539	+	149		
NC_006998	9540	9540	+	149		
NC_006998	9541	9541	+	151		
NC_006998	9542	9542	+	153		
NC_006998	9543	9543	+	154		
NC_006998	9544	9544	+	153		
NC_006998	9545	9545	+	152		
NC_006998	9546	9546	+	151		
NC_006998	9547	9547	+	152		
NC_006998	9548	9548	+	152		
NC_006998	9549	9549	+	152		
NC_006998	9550	9550	+	154		
NC_006998	9551	9551	+	155		
NC_006998	9552	9552	+	153		
NC_006998	9553	9553	+	153		
NC_006998	9554	9554	+	153		
NC_006998	9555	9555	+	148		
NC_006998	9556	9556	+	150		
NC_006998	9557	9557	+	149		
NC_006998	9558	9558	+	146		
NC_006998	9559	9559	+	142		
NC_006998	9560	9560	+	136		
NC_006998	9561	9561	+	128		
NC_006998	9562	9562	+	125		
NC_006998	9563	9563	+	116		
NC_006998	9564	9564	+	115		
NC_006998	9565	9565	+	109		
NC_006998	9566	9566	+	105		
NC_006998	9567	9567	+	105		
NC_006998	9568	9568	+	106		
NC_006998	9569	9569	+	106		
NC_006998	9570	9570	+	105		
NC_006998	9571	9571	+	105		
NC_006998	9572	9572	+	103		
NC_006998	9573	9573	+	99		
NC_006998	9574	9574	+	83		
NC_006998	9575	9575	+	70		
NC_006998	9576	9576	+	69		
NC_006998	9577	9577	+	70		
NC_006998	9578	9578	+	70		
NC_006998	9579	9579	+	71		
NC_006998	9580	9580	+	67		
NC_006998	9581	9581	+	67		
NC_006998	9582	9582	+	67		
NC_006998	9583	9583	+	66		
NC_006998	9584	9584	+	65		
NC_006998	9585	9585	+	66		
NC_006998	9586	9586	+	64		
NC_006998	9587	9587	+	61		
NC_006998	9588	9588	+	63		
NC_006998	9589	9589	+	64		
NC_006998	9590	9590	+	66		
NC_006998	9591	9591	+	70		
NC_006998	9592	9592	+	79		
NC_006998	9593	9593	+	87		
NC_006998	9594	9594	+	88		
NC_006998	9595	9595	+	88		
NC_006998	9596	9596	+	91		
NC_006998	9597	9597	+	91		
NC_006998	9598	9598	+	92		
NC_006998	9599	9599	+	92		
NC_006998	9600	9600	+	80		
NC_006998	9601	9601	+	81		
NC_006998	9602	9602	+	82		
NC_006998	9603	9603	+	83		
NC_006998	9604	9604	+	83		
NC_006998	9605	9605	+	83		
NC_006998	9606	9606	+	82		
NC_006998	9607	9607	+	83		
NC_006998	9608	9608	+	86		
NC_006998	9609	9609	+	77		
NC_006998	9610	9610	+	78		
NC_006998	9611	9611	+	80		
NC_006998	9612	9612	+	81		
NC_006998	9613	9613	+	81		
NC_006998	9614	9614	+	80		
NC_006998	9615	9615	+	81		
NC_006998	9616	9616	+	83		
NC_006998	9617	9617	+	95		
NC_006998	9618	9618	+	101		
NC_006998	9619	9619	+	104		
NC_006998	9620	9620	+	115		
NC_006998	9621	9621	+	117		
NC_006998	9622	9622	+	116		
NC_006998	9623	9623	+	115		
NC_006998	9624	9624	+	114		
NC_006998	9625	9625	+	110		
NC_006998	9626	9626	+	108		
NC_006998	9627	9627	+	107		
NC_006998	9628	9628	+	106		
NC_006998	9629	9629	+	108		
NC_006998	9630	9630	+	106		
NC_006998	9631	9631	+	103		
NC_006998	9632	9632	+	102		
NC_006998	9633	9633	+	103		
NC_006998	9634	9634	-	-1		
NC_006998	9634	9634	+	103		
NC_006998	9635	9635	-	-1		
NC_006998	9635	9635	+	100		
NC_006998	9636	9636	-	-1		
NC_006998	9636	9636	+	101		
NC_006998	9637	9637	-	-1		
NC_006998	9637	9637	+	92		
NC_006998	9638	9638	-	-1		
NC_006998	9638	9638	+	87		
NC_006998	9639	9639	-	-1		
NC_006998	9639	9639	+	88		
NC_006998	9640	9640	-	-1		
NC_006998	9640	9640	+	86		
NC_006998	9641	9641	-	-1		
NC_006998	9641	9641	+	84		
NC_006998	9642	9642	-	-1		
NC_006998	9642	9642	+	85		
NC_006998	9643	9643	-	-1		
NC_006998	9643	9643	+	85		
NC_006998	9644	9644	-	-1		
NC_006998	9644	9644	+	84		
NC_006998	9645	9645	-	-1		
NC_006998	9645	9645	+	84		
NC_006998	9646	9646	-	-1		
NC_006998	9646	9646	+	85		
NC_006998	9647	9647	-	-1		
NC_006998	9647	9647	+	84		
NC_006998	9648	9648	-	-1		
NC_006998	9648	9648	+	84		
NC_006998	9649	9649	-	-1		
NC_006998	9649	9649	+	84		
NC_006998	9650	9650	-	-1		
NC_006998	9650	9650	+	84		
NC_006998	9651	9651	-	-1		
NC_006998	9651	9651	+	82		
NC_006998	9652	9652	-	-1		
NC_006998	9652	9652	+	80		
NC_006998	9653	9653	-	-1		
NC_006998	9653	9653	+	76		
NC_006998	9654	9654	-	-1		
NC_006998	9654	9654	+	70		
NC_006998	9655	9655	-	-1		
NC_006998	9655	9655	+	67		
NC_006998	9656	9656	-	-1		
NC_006998	9656	9656	+	63		
NC_006998	9657	9657	-	-1		
NC_006998	9657	9657	+	61		
NC_006998	9658	9658	-	-1		
NC_006998	9658	9658	+	59		
NC_006998	9659	9659	-	-1		
NC_006998	9659	9659	+	58		
NC_006998	9660	9660	-	-1		
NC_006998	9660	9660	+	56		
NC_006998	9661	9661	-	-1		
NC_006998	9661	9661	+	54		
NC_006998	9662	9662	-	-1		
NC_006998	9662	9662	+	41		
NC_006998	9663	9663	-	-1		
NC_006998	9663	9663	+	40		
NC_006998	9664	9664	-	-1		
NC_006998	9664	9664	+	39		
NC_006998	9665	9665	-	-1		
NC_006998	9665	9665	+	30		
NC_006998	9666	9666	-	-1		
NC_006998	9666	9666	+	28		
NC_006998	9667	9667	-	-1		
NC_006998	9667	9667	+	28		
NC_006998	9668	9668	-	-1		
NC_006998	9668	9668	+	29		
NC_006998	9669	9669	-	-1		
NC_006998	9669	9669	+	28		
NC_006998	9670	9670	-	-1		
NC_006998	9670	9670	+	28		
NC_006998	9671	9671	-	-1		
NC_006998	9671	9671	+	29		
NC_006998	9672	9672	+	29		
NC_006998	9673	9673	+	29		
NC_006998	9674	9674	+	27		
NC_006998	9675	9675	+	27		
NC_006998	9676	9676	+	25		
NC_006998	9677	9677	+	24		
NC_006998	9678	9678	+	22		
NC_006998	9679	9679	+	21		
NC_006998	9680	9680	+	21		
NC_006998	9681	9681	+	18		
NC_006998	9682	9682	+	18		
NC_006998	9683	9683	+	17		
NC_006998	9684	9684	+	15		
NC_006998	9685	9685	+	15		
NC_006998	9686	9686	+	15		
NC_006998	9687	9687	+	15		
NC_006998	9688	9688	+	15		
NC_006998	9689	9689	+	16		
NC_006998	9690	9690	+	16		
NC_006998	9691	9691	+	15		
NC_006998	9692	9692	+	14		
NC_006998	9693	9693	+	14		
NC_006998	9694	9694	+	14		
NC_006998	9695	9695	+	13		
NC_006998	9696	9696	+	14		
NC_006998	9697	9697	+	14		
NC_006998	9698	9698	+	14		
NC_006998	9699	9699	+	14		
NC_006998	9700	9700	+	14		
NC_006998	9701	9701	+	14		
NC_006998	9702	9702	+	14		
NC_006998	9703	9703	+	14		
NC_006998	9704	9704	+	14		
NC_006998	9705	9705	+	14		
NC_006998	9706	9706	+	14		
NC_006998	9707	9707	+	15		
NC_006998	9708	9708	+	15		
NC_006998	9709	9709	+	13		
NC_006998	9710	9710	+	14		
NC_006998	9711	9711	+	16		
NC_006998	9712	9712	+	20		
NC_006998	9713	9713	+	28		
NC_006998	9714	9714	+	32		
NC_006998	9715	9715	+	33		
NC_006998	9716	9716	+	33		
NC_006998	9717	9717	+	34		
NC_006998	9718	9718	+	37		
NC_006998	9719	9719	+	37		
NC_006998	9720	9720	+	36		
NC_006998	9721	9721	+	36		
NC_006998	9722	9722	+	36		
NC_006998	9723	9723	+	36		
NC_006998	9724	9724	+	36		
NC_006998	9725	9725	+	36		
NC_006998	9726	9726	+	36		
NC_006998	9727	9727	+	36		
NC_006998	9728	9728	+	36		
NC_006998	9729	9729	+	36		
NC_006998	9730	9730	+	36		
NC_006998	9731	9731	+	35		
NC_006998	9732	9732	+	35		
NC_006998	9733	9733	+	35		
NC_006998	9734	9734	+	35		
NC_006998	9735	9735	+	35		
NC_006998	9736	9736	+	35		
NC_006998	9737	9737	+	36		
NC_006998	9738	9738	+	37		
NC_006998	9739	9739	+	38		
NC_006998	9740	9740	+	40		
NC_006998	9741	9741	+	40		
NC_006998	9742	9742	+	40		
NC_006998	9743	9743	+	40		
NC_006998	9744	9744	+	43		
NC_006998	9745	9745	+	43		
NC_006998	9746	9746	+	42		
NC_006998	9747	9747	+	42		
NC_006998	9748	9748	+	42		
NC_006998	9749	9749	+	42		
NC_006998	9750	9750	+	40		
NC_006998	9751	9751	+	40		
NC_006998	9752	9752	+	40		
NC_006998	9753	9753	+	38		
NC_006998	9754	9754	+	37		
NC_006998	9755	9755	+	35		
NC_006998	9756	9756	+	34		
NC_006998	9757	9757	+	27		
NC_006998	9758	9758	+	15		
NC_006998	9759	9759	+	15		
NC_006998	9760	9760	+	15		
NC_006998	9761	9761	+	15		
NC_006998	9762	9762	+	12		
NC_006998	9763	9763	+	12		
NC_006998	9764	9764	+	12		
NC_006998	9765	9765	+	12		
NC_006998	9766	9766	+	12		
NC_006998	9767	9767	+	11		
NC_006998	9768	9768	+	12		
NC_006998	9769	9769	+	12		
NC_006998	9770	9770	+	13		
NC_006998	9771	9771	+	13		
NC_006998	9772	9772	+	14		
NC_006998	9773	9773	+	17		
NC_006998	9774	9774	+	19		
NC_006998	9775	9775	+	17		
NC_006998	9776	9776	+	18		
NC_006998	9777	9777	+	18		
NC_006998	9778	9778	+	17		
NC_006998	9779	9779	+	18		
NC_006998	9780	9780	+	17		
NC_006998	9781	9781	+	15		
NC_006998	9782	9782	+	13		
NC_006998	9783	9783	+	14		
NC_006998	9784	9784	+	16		
NC_006998	9785	9785	+	17		
NC_006998	9786	9786	+	18		
NC_006998	9787	9787	+	19		
NC_006998	9788	9788	+	19		
NC_006998	9789	9789	+	19		
NC_006998	9790	9790	+	21		
NC_006998	9791	9791	+	21		
NC_006998	9792	9792	+	23		
NC_006998	9793	9793	+	25		
NC_006998	9794	9794	+	25		
NC_006998	9795	9795	+	26		
NC_006998	9796	9796	+	26		
NC_006998	9797	9797	+	26		
NC_006998	9798	9798	+	26		
NC_006998	9799	9799	+	26		
NC_006998	9800	9800	+	27		
NC_006998	9801	9801	+	28		
NC_006998	9802	9802	+	32		
NC_006998	9803	9803	+	35		
NC_006998	9804	9804	+	45		
NC_006998	9805	9805	+	46		
NC_006998	9806	9806	+	55		
NC_006998	9807	9807	+	56		
NC_006998	9808	9808	+	59		
NC_006998	9809	9809	+	59		
NC_006998	9810	9810	+	62		
NC_006998	9811	9811	+	63		
NC_006998	9812	9812	+	64		
NC_006998	9813	9813	+	64		
NC_006998	9814	9814	+	63		
NC_006998	9815	9815	+	63		
NC_006998	9816	9816	+	62		
NC_006998	9817	9817	+	60		
NC_006998	9818	9818	+	54		
NC_006998	9819	9819	+	53		
NC_006998	9820	9820	+	53		
NC_006998	9821	9821	+	53		
NC_006998	9822	9822	+	54		
NC_006998	9823	9823	+	53		
NC_006998	9824	9824	+	55		
NC_006998	9825	9825	+	55		
NC_006998	9826	9826	+	57		
NC_006998	9827	9827	+	59		
NC_006998	9828	9828	+	65		
NC_006998	9829	9829	+	214		
NC_006998	9830	9830	+	262		
NC_006998	9831	9831	-	-1		
NC_006998	9831	9831	+	377		
NC_006998	9832	9832	-	-1		
NC_006998	9832	9832	+	395		
NC_006998	9833	9833	-	-1		
NC_006998	9833	9833	+	398		
NC_006998	9834	9834	-	-1		
NC_006998	9834	9834	+	402		
NC_006998	9835	9835	-	-1		
NC_006998	9835	9835	+	402		
NC_006998	9836	9836	-	-1		
NC_006998	9836	9836	+	404		
NC_006998	9837	9837	-	-1		
NC_006998	9837	9837	+	404		
NC_006998	9838	9838	-	-1		
NC_006998	9838	9838	+	408		
NC_006998	9839	9839	-	-1		
NC_006998	9839	9839	+	410		
NC_006998	9840	9840	-	-1		
NC_006998	9840	9840	+	382		
NC_006998	9841	9841	-	-1		
NC_006998	9841	9841	+	388		
NC_006998	9842	9842	-	-1		
NC_006998	9842	9842	+	392		
NC_006998	9843	9843	-	-1		
NC_006998	9843	9843	+	393		
NC_006998	9844	9844	-	-1		
NC_006998	9844	9844	+	394		
NC_006998	9845	9845	-	-1		
NC_006998	9845	9845	+	396		
NC_006998	9846	9846	-	-1		
NC_006998	9846	9846	+	399		
NC_006998	9847	9847	-	-1		
NC_006998	9847	9847	+	418		
NC_006998	9848	9848	-	-1		
NC_006998	9848	9848	+	423		
NC_006998	9849	9849	-	-1		
NC_006998	9849	9849	+	423		
NC_006998	9850	9850	-	-1		
NC_006998	9850	9850	+	425		
NC_006998	9851	9851	-	-1		
NC_006998	9851	9851	+	427		
NC_006998	9852	9852	-	-1		
NC_006998	9852	9852	+	427		
NC_006998	9853	9853	-	-1		
NC_006998	9853	9853	+	428		
NC_006998	9854	9854	-	-1		
NC_006998	9854	9854	+	432		
NC_006998	9855	9855	-	-1		
NC_006998	9855	9855	+	431		
NC_006998	9856	9856	-	-1		
NC_006998	9856	9856	+	434		
NC_006998	9857	9857	-	-1		
NC_006998	9857	9857	+	435		
NC_006998	9858	9858	-	-1		
NC_006998	9858	9858	+	435		
NC_006998	9859	9859	-	-1		
NC_006998	9859	9859	+	432		
NC_006998	9860	9860	-	-1		
NC_006998	9860	9860	+	433		
NC_006998	9861	9861	-	-1		
NC_006998	9861	9861	+	432		
NC_006998	9862	9862	-	-1		
NC_006998	9862	9862	+	430		
NC_006998	9863	9863	-	-1		
NC_006998	9863	9863	+	430		
NC_006998	9864	9864	-	-1		
NC_006998	9864	9864	+	430		
NC_006998	9865	9865	-	-1		
NC_006998	9865	9865	+	428		
NC_006998	9866	9866	-	-1		
NC_006998	9866	9866	+	424		
NC_006998	9867	9867	-	-1		
NC_006998	9867	9867	+	363		
NC_006998	9868	9868	-	-1		
NC_006998	9868	9868	+	359		
NC_006998	9869	9869	-	-1		
NC_006998	9869	9869	+	357		
NC_006998	9870	9870	-	-1		
NC_006998	9870	9870	+	321		
NC_006998	9871	9871	-	-1		
NC_006998	9871	9871	+	114		
NC_006998	9872	9872	-	-1		
NC_006998	9872	9872	+	110		
NC_006998	9873	9873	-	-1		
NC_006998	9873	9873	+	109		
NC_006998	9874	9874	-	-1		
NC_006998	9874	9874	+	103		
NC_006998	9875	9875	-	-1		
NC_006998	9875	9875	+	101		
NC_006998	9876	9876	+	100		
NC_006998	9877	9877	+	100		
NC_006998	9878	9878	+	99		
NC_006998	9879	9879	+	97		
NC_006998	9880	9880	+	95		
NC_006998	9881	9881	+	94		
NC_006998	9882	9882	+	94		
NC_006998	9883	9883	+	85		
NC_006998	9884	9884	+	73		
NC_006998	9885	9885	+	68		
NC_006998	9886	9886	+	67		
NC_006998	9887	9887	+	65		
NC_006998	9888	9888	+	64		
NC_006998	9889	9889	+	66		
NC_006998	9890	9890	+	67		
NC_006998	9891	9891	+	96		
NC_006998	9892	9892	+	81		
NC_006998	9893	9893	-	-1		
NC_006998	9893	9893	+	85		
NC_006998	9894	9894	-	-1		
NC_006998	9894	9894	+	85		
NC_006998	9895	9895	-	-1		
NC_006998	9895	9895	+	83		
NC_006998	9896	9896	-	-1		
NC_006998	9896	9896	+	82		
NC_006998	9897	9897	-	-1		
NC_006998	9897	9897	+	81		
NC_006998	9898	9898	-	-1		
NC_006998	9898	9898	+	79		
NC_006998	9899	9899	-	-1		
NC_006998	9899	9899	+	76		
NC_006998	9900	9900	-	-1		
NC_006998	9900	9900	+	77		
NC_006998	9901	9901	-	-1		
NC_006998	9901	9901	+	78		
NC_006998	9902	9902	-	-1		
NC_006998	9902	9902	+	77		
NC_006998	9903	9903	-	-1		
NC_006998	9903	9903	+	77		
NC_006998	9904	9904	-	-1		
NC_006998	9904	9904	+	76		
NC_006998	9905	9905	-	-1		
NC_006998	9905	9905	+	74		
NC_006998	9906	9906	-	-1		
NC_006998	9906	9906	+	74		
NC_006998	9907	9907	-	-1		
NC_006998	9907	9907	+	74		
NC_006998	9908	9908	-	-1		
NC_006998	9908	9908	+	75		
NC_006998	9909	9909	-	-1		
NC_006998	9909	9909	+	74		
NC_006998	9910	9910	-	-1		
NC_006998	9910	9910	+	75		
NC_006998	9911	9911	-	-1		
NC_006998	9911	9911	+	74		
NC_006998	9912	9912	-	-1		
NC_006998	9912	9912	+	74		
NC_006998	9913	9913	-	-1		
NC_006998	9913	9913	+	74		
NC_006998	9914	9914	-	-1		
NC_006998	9914	9914	+	73		
NC_006998	9915	9915	-	-1		
NC_006998	9915	9915	+	72		
NC_006998	9916	9916	-	-1		
NC_006998	9916	9916	+	69		
NC_006998	9917	9917	-	-1		
NC_006998	9917	9917	+	69		
NC_006998	9918	9918	-	-1		
NC_006998	9918	9918	+	69		
NC_006998	9919	9919	-	-1		
NC_006998	9919	9919	+	67		
NC_006998	9920	9920	-	-1		
NC_006998	9920	9920	+	67		
NC_006998	9921	9921	-	-1		
NC_006998	9921	9921	+	66		
NC_006998	9922	9922	-	-1		
NC_006998	9922	9922	+	66		
NC_006998	9923	9923	-	-1		
NC_006998	9923	9923	+	67		
NC_006998	9924	9924	-	-1		
NC_006998	9924	9924	+	67		
NC_006998	9925	9925	-	-1		
NC_006998	9925	9925	+	68		
NC_006998	9926	9926	-	-1		
NC_006998	9926	9926	+	68		
NC_006998	9927	9927	-	-1		
NC_006998	9927	9927	+	66		
NC_006998	9928	9928	-	-1		
NC_006998	9928	9928	+	66		
NC_006998	9929	9929	-	-1		
NC_006998	9929	9929	+	64		
NC_006998	9930	9930	-	-1		
NC_006998	9930	9930	+	63		
NC_006998	9931	9931	-	-1		
NC_006998	9931	9931	+	56		
NC_006998	9932	9932	-	-1		
NC_006998	9932	9932	+	51		
NC_006998	9933	9933	-	-1		
NC_006998	9933	9933	+	51		
NC_006998	9934	9934	-	-1		
NC_006998	9934	9934	+	50		
NC_006998	9935	9935	-	-1		
NC_006998	9935	9935	+	46		
NC_006998	9936	9936	-	-1		
NC_006998	9936	9936	+	17		
NC_006998	9937	9937	-	-1		
NC_006998	9937	9937	+	17		
NC_006998	9938	9938	+	19		
NC_006998	9939	9939	+	18		
NC_006998	9940	9940	+	27		
NC_006998	9941	9941	+	29		
NC_006998	9942	9942	+	30		
NC_006998	9943	9943	+	30		
NC_006998	9944	9944	+	30		
NC_006998	9945	9945	+	28		
NC_006998	9946	9946	+	24		
NC_006998	9947	9947	+	25		
NC_006998	9948	9948	+	26		
NC_006998	9949	9949	+	27		
NC_006998	9950	9950	+	28		
NC_006998	9951	9951	+	28		
NC_006998	9952	9952	+	29		
NC_006998	9953	9953	+	27		
NC_006998	9954	9954	+	28		
NC_006998	9955	9955	+	28		
NC_006998	9956	9956	+	28		
NC_006998	9957	9957	+	28		
NC_006998	9958	9958	+	28		
NC_006998	9959	9959	+	28		
NC_006998	9960	9960	+	28		
NC_006998	9961	9961	+	28		
NC_006998	9962	9962	+	28		
NC_006998	9963	9963	+	27		
NC_006998	9964	9964	+	27		
NC_006998	9965	9965	+	27		
NC_006998	9966	9966	+	26		
NC_006998	9967	9967	+	26		
NC_006998	9968	9968	+	26		
NC_006998	9969	9969	+	25		
NC_006998	9970	9970	+	25		
NC_006998	9971	9971	+	25		
NC_006998	9972	9972	+	25		
NC_006998	9973	9973	+	25		
NC_006998	9974	9974	+	26		
NC_006998	9975	9975	+	26		
NC_006998	9976	9976	+	26		
NC_006998	9977	9977	+	25		
NC_006998	9978	9978	+	25		
NC_006998	9979	9979	+	24		
NC_006998	9980	9980	+	23		
NC_006998	9981	9981	+	20		
NC_006998	9982	9982	+	20		
NC_006998	9983	9983	+	19		
NC_006998	9984	9984	+	19		
NC_006998	9985	9985	+	9		
NC_006998	9986	9986	+	9		
NC_006998	9987	9987	+	9		
NC_006998	9988	9988	+	8		
NC_006998	9989	9989	+	8		
NC_006998	9990	9990	+	8		
NC_006998	9991	9991	+	8		
NC_006998	9992	9992	+	7		
NC_006998	9993	9993	+	6		
NC_006998	9994	9994	+	5		
NC_006998	9995	9995	+	4		
NC_006998	9996	9996	+	4		
NC_006998	9997	9997	+	4		
NC_006998	9998	9998	+	5		
NC_006998	9999	9999	+	5		
NC_006998	10000	10000	+	6		
NC_006998	10001	10001	+	7		
NC_006998	10002	10002	+	8		
NC_006998	10003	10003	+	8		
NC_006998	10004	10004	+	9		
NC_006998	10005	10005	+	10		
NC_006998	10006	10006	+	10		
NC_006998	10007	10007	+	10		
NC_006998	10008	10008	+	11		
NC_006998	10009	10009	+	11		
NC_006998	10010	10010	+	11		
NC_006998	10011	10011	+	11		
NC_006998	10012	10012	+	12		
NC_006998	10013	10013	+	13		
NC_006998	10014	10014	+	13		
NC_006998	10015	10015	+	13		
NC_006998	10016	10016	+	14		
NC_006998	10017	10017	+	13		
NC_006998	10018	10018	+	13		
NC_006998	10019	10019	+	13		
NC_006998	10020	10020	+	13		
NC_006998	10021	10021	-	-1		
NC_006998	10021	10021	+	13		
NC_006998	10022	10022	-	-1		
NC_006998	10022	10022	+	13		
NC_006998	10023	10023	-	-1		
NC_006998	10023	10023	+	13		
NC_006998	10024	10024	-	-1		
NC_006998	10024	10024	+	13		
NC_006998	10025	10025	-	-1		
NC_006998	10025	10025	+	13		
NC_006998	10026	10026	-	-1		
NC_006998	10026	10026	+	13		
NC_006998	10027	10027	-	-1		
NC_006998	10027	10027	+	13		
NC_006998	10028	10028	-	-1		
NC_006998	10028	10028	+	13		
NC_006998	10029	10029	-	-1		
NC_006998	10029	10029	+	13		
NC_006998	10030	10030	-	-1		
NC_006998	10030	10030	+	13		
NC_006998	10031	10031	-	-1		
NC_006998	10031	10031	+	13		
NC_006998	10032	10032	-	-1		
NC_006998	10032	10032	+	13		
NC_006998	10033	10033	-	-1		
NC_006998	10033	10033	+	14		
NC_006998	10034	10034	-	-1		
NC_006998	10034	10034	+	16		
NC_006998	10035	10035	-	-1		
NC_006998	10035	10035	+	17		
NC_006998	10036	10036	-	-1		
NC_006998	10036	10036	+	18		
NC_006998	10037	10037	-	-1		
NC_006998	10037	10037	+	18		
NC_006998	10038	10038	-	-1		
NC_006998	10038	10038	+	18		
NC_006998	10039	10039	-	-1		
NC_006998	10039	10039	+	18		
NC_006998	10040	10040	-	-1		
NC_006998	10040	10040	+	16		
NC_006998	10041	10041	-	-1		
NC_006998	10041	10041	+	15		
NC_006998	10042	10042	-	-1		
NC_006998	10042	10042	+	15		
NC_006998	10043	10043	-	-1		
NC_006998	10043	10043	+	15		
NC_006998	10044	10044	-	-1		
NC_006998	10044	10044	+	15		
NC_006998	10045	10045	-	-1		
NC_006998	10045	10045	+	15		
NC_006998	10046	10046	-	-1		
NC_006998	10046	10046	+	14		
NC_006998	10047	10047	-	-1		
NC_006998	10047	10047	+	10		
NC_006998	10048	10048	-	-1		
NC_006998	10048	10048	+	8		
NC_006998	10049	10049	-	-2		
NC_006998	10049	10049	+	9		
NC_006998	10050	10050	-	-2		
NC_006998	10050	10050	+	13		
NC_006998	10051	10051	-	-2		
NC_006998	10051	10051	+	14		
NC_006998	10052	10052	-	-2		
NC_006998	10052	10052	+	28		
NC_006998	10053	10053	-	-2		
NC_006998	10053	10053	+	32		
NC_006998	10054	10054	-	-2		
NC_006998	10054	10054	+	35		
NC_006998	10055	10055	-	-2		
NC_006998	10055	10055	+	56		
NC_006998	10056	10056	-	-2		
NC_006998	10056	10056	+	106		
NC_006998	10057	10057	-	-2		
NC_006998	10057	10057	+	188		
NC_006998	10058	10058	-	-2		
NC_006998	10058	10058	+	216		
NC_006998	10059	10059	-	-2		
NC_006998	10059	10059	+	260		
NC_006998	10060	10060	-	-2		
NC_006998	10060	10060	+	273		
NC_006998	10061	10061	-	-2		
NC_006998	10061	10061	+	273		
NC_006998	10062	10062	-	-2		
NC_006998	10062	10062	+	274		
NC_006998	10063	10063	-	-2		
NC_006998	10063	10063	+	274		
NC_006998	10064	10064	-	-1		
NC_006998	10064	10064	+	276		
NC_006998	10065	10065	-	-1		
NC_006998	10065	10065	+	277		
NC_006998	10066	10066	-	-1		
NC_006998	10066	10066	+	277		
NC_006998	10067	10067	-	-1		
NC_006998	10067	10067	+	278		
NC_006998	10068	10068	-	-1		
NC_006998	10068	10068	+	278		
NC_006998	10069	10069	-	-1		
NC_006998	10069	10069	+	279		
NC_006998	10070	10070	-	-1		
NC_006998	10070	10070	+	279		
NC_006998	10071	10071	-	-1		
NC_006998	10071	10071	+	279		
NC_006998	10072	10072	-	-1		
NC_006998	10072	10072	+	278		
NC_006998	10073	10073	-	-1		
NC_006998	10073	10073	+	278		
NC_006998	10074	10074	-	-1		
NC_006998	10074	10074	+	278		
NC_006998	10075	10075	-	-1		
NC_006998	10075	10075	+	278		
NC_006998	10076	10076	-	-1		
NC_006998	10076	10076	+	278		
NC_006998	10077	10077	-	-1		
NC_006998	10077	10077	+	278		
NC_006998	10078	10078	-	-1		
NC_006998	10078	10078	+	276		
NC_006998	10079	10079	-	-1		
NC_006998	10079	10079	+	276		
NC_006998	10080	10080	-	-1		
NC_006998	10080	10080	+	274		
NC_006998	10081	10081	-	-1		
NC_006998	10081	10081	+	274		
NC_006998	10082	10082	-	-1		
NC_006998	10082	10082	+	274		
NC_006998	10083	10083	-	-1		
NC_006998	10083	10083	+	274		
NC_006998	10084	10084	-	-1		
NC_006998	10084	10084	+	274		
NC_006998	10085	10085	-	-1		
NC_006998	10085	10085	+	274		
NC_006998	10086	10086	-	-1		
NC_006998	10086	10086	+	274		
NC_006998	10087	10087	-	-1		
NC_006998	10087	10087	+	274		
NC_006998	10088	10088	-	-1		
NC_006998	10088	10088	+	274		
NC_006998	10089	10089	-	-1		
NC_006998	10089	10089	+	273		
NC_006998	10090	10090	-	-1		
NC_006998	10090	10090	+	273		
NC_006998	10091	10091	-	-1		
NC_006998	10091	10091	+	272		
NC_006998	10092	10092	-	-1		
NC_006998	10092	10092	+	272		
NC_006998	10093	10093	-	-1		
NC_006998	10093	10093	+	270		
NC_006998	10094	10094	-	-3		
NC_006998	10094	10094	+	245		
NC_006998	10095	10095	-	-3		
NC_006998	10095	10095	+	223		
NC_006998	10096	10096	-	-3		
NC_006998	10096	10096	+	198		
NC_006998	10097	10097	-	-3		
NC_006998	10097	10097	+	181		
NC_006998	10098	10098	-	-4		
NC_006998	10098	10098	+	170		
NC_006998	10099	10099	-	-4		
NC_006998	10099	10099	+	158		
NC_006998	10100	10100	-	-4		
NC_006998	10100	10100	+	136		
NC_006998	10101	10101	-	-4		
NC_006998	10101	10101	+	129		
NC_006998	10102	10102	-	-4		
NC_006998	10102	10102	+	13		
NC_006998	10103	10103	-	-4		
NC_006998	10103	10103	+	8		
NC_006998	10104	10104	-	-4		
NC_006998	10104	10104	+	5		
NC_006998	10105	10105	-	-4		
NC_006998	10105	10105	+	5		
NC_006998	10106	10106	-	-4		
NC_006998	10106	10106	+	5		
NC_006998	10107	10107	-	-4		
NC_006998	10107	10107	+	5		
NC_006998	10108	10108	-	-4		
NC_006998	10108	10108	+	5		
NC_006998	10109	10109	-	-4		
NC_006998	10109	10109	+	5		
NC_006998	10110	10110	-	-4		
NC_006998	10110	10110	+	11		
NC_006998	10111	10111	-	-4		
NC_006998	10111	10111	+	15		
NC_006998	10112	10112	-	-4		
NC_006998	10112	10112	+	18		
NC_006998	10113	10113	-	-4		
NC_006998	10113	10113	+	18		
NC_006998	10114	10114	-	-4		
NC_006998	10114	10114	+	19		
NC_006998	10115	10115	-	-4		
NC_006998	10115	10115	+	19		
NC_006998	10116	10116	-	-4		
NC_006998	10116	10116	+	19		
NC_006998	10117	10117	-	-4		
NC_006998	10117	10117	+	22		
NC_006998	10118	10118	-	-4		
NC_006998	10118	10118	+	23		
NC_006998	10119	10119	-	-4		
NC_006998	10119	10119	+	24		
NC_006998	10120	10120	-	-4		
NC_006998	10120	10120	+	25		
NC_006998	10121	10121	-	-4		
NC_006998	10121	10121	+	25		
NC_006998	10122	10122	-	-4		
NC_006998	10122	10122	+	27		
NC_006998	10123	10123	-	-4		
NC_006998	10123	10123	+	28		
NC_006998	10124	10124	-	-4		
NC_006998	10124	10124	+	41		
NC_006998	10125	10125	-	-4		
NC_006998	10125	10125	+	41		
NC_006998	10126	10126	-	-5		
NC_006998	10126	10126	+	41		
NC_006998	10127	10127	-	-5		
NC_006998	10127	10127	+	46		
NC_006998	10128	10128	-	-5		
NC_006998	10128	10128	+	47		
NC_006998	10129	10129	-	-4		
NC_006998	10129	10129	+	98		
NC_006998	10130	10130	-	-4		
NC_006998	10130	10130	+	104		
NC_006998	10131	10131	-	-4		
NC_006998	10131	10131	+	115		
NC_006998	10132	10132	-	-4		
NC_006998	10132	10132	+	121		
NC_006998	10133	10133	-	-4		
NC_006998	10133	10133	+	123		
NC_006998	10134	10134	-	-4		
NC_006998	10134	10134	+	123		
NC_006998	10135	10135	-	-4		
NC_006998	10135	10135	+	124		
NC_006998	10136	10136	-	-2		
NC_006998	10136	10136	+	123		
NC_006998	10137	10137	-	-2		
NC_006998	10137	10137	+	124		
NC_006998	10138	10138	-	-2		
NC_006998	10138	10138	+	124		
NC_006998	10139	10139	-	-2		
NC_006998	10139	10139	+	124		
NC_006998	10140	10140	-	-2		
NC_006998	10140	10140	+	127		
NC_006998	10141	10141	-	-2		
NC_006998	10141	10141	+	127		
NC_006998	10142	10142	-	-2		
NC_006998	10142	10142	+	127		
NC_006998	10143	10143	-	-2		
NC_006998	10143	10143	+	127		
NC_006998	10144	10144	-	-2		
NC_006998	10144	10144	+	128		
NC_006998	10145	10145	-	-2		
NC_006998	10145	10145	+	128		
NC_006998	10146	10146	-	-2		
NC_006998	10146	10146	+	128		
NC_006998	10147	10147	-	-2		
NC_006998	10147	10147	+	128		
NC_006998	10148	10148	-	-2		
NC_006998	10148	10148	+	127		
NC_006998	10149	10149	-	-2		
NC_006998	10149	10149	+	128		
NC_006998	10150	10150	-	-2		
NC_006998	10150	10150	+	127		
NC_006998	10151	10151	-	-2		
NC_006998	10151	10151	+	128		
NC_006998	10152	10152	-	-2		
NC_006998	10152	10152	+	126		
NC_006998	10153	10153	-	-2		
NC_006998	10153	10153	+	129		
NC_006998	10154	10154	-	-2		
NC_006998	10154	10154	+	128		
NC_006998	10155	10155	-	-2		
NC_006998	10155	10155	+	125		
NC_006998	10156	10156	-	-2		
NC_006998	10156	10156	+	119		
NC_006998	10157	10157	-	-2		
NC_006998	10157	10157	+	119		
NC_006998	10158	10158	-	-2		
NC_006998	10158	10158	+	120		
NC_006998	10159	10159	-	-2		
NC_006998	10159	10159	+	121		
NC_006998	10160	10160	-	-2		
NC_006998	10160	10160	+	121		
NC_006998	10161	10161	-	-2		
NC_006998	10161	10161	+	121		
NC_006998	10162	10162	-	-2		
NC_006998	10162	10162	+	118		
NC_006998	10163	10163	-	-2		
NC_006998	10163	10163	+	118		
NC_006998	10164	10164	-	-2		
NC_006998	10164	10164	+	117		
NC_006998	10165	10165	-	-2		
NC_006998	10165	10165	+	119		
NC_006998	10166	10166	-	-2		
NC_006998	10166	10166	+	120		
NC_006998	10167	10167	-	-3		
NC_006998	10167	10167	+	121		
NC_006998	10168	10168	-	-3		
NC_006998	10168	10168	+	119		
NC_006998	10169	10169	-	-3		
NC_006998	10169	10169	+	118		
NC_006998	10170	10170	-	-5		
NC_006998	10170	10170	+	115		
NC_006998	10171	10171	-	-4		
NC_006998	10171	10171	+	113		
NC_006998	10172	10172	-	-4		
NC_006998	10172	10172	+	108		
NC_006998	10173	10173	-	-4		
NC_006998	10173	10173	+	108		
NC_006998	10174	10174	-	-5		
NC_006998	10174	10174	+	32		
NC_006998	10175	10175	-	-5		
NC_006998	10175	10175	+	30		
NC_006998	10176	10176	-	-5		
NC_006998	10176	10176	+	30		
NC_006998	10177	10177	-	-5		
NC_006998	10177	10177	+	31		
NC_006998	10178	10178	-	-5		
NC_006998	10178	10178	+	30		
NC_006998	10179	10179	-	-5		
NC_006998	10179	10179	+	30		
NC_006998	10180	10180	-	-5		
NC_006998	10180	10180	+	30		
NC_006998	10181	10181	-	-5		
NC_006998	10181	10181	+	30		
NC_006998	10182	10182	-	-5		
NC_006998	10182	10182	+	30		
NC_006998	10183	10183	-	-5		
NC_006998	10183	10183	+	29		
NC_006998	10184	10184	-	-5		
NC_006998	10184	10184	+	29		
NC_006998	10185	10185	-	-6		
NC_006998	10185	10185	+	27		
NC_006998	10186	10186	-	-6		
NC_006998	10186	10186	+	26		
NC_006998	10187	10187	-	-11		
NC_006998	10187	10187	+	51		
NC_006998	10188	10188	-	-10		
NC_006998	10188	10188	+	51
NC_006998	10189	10189	-	-9
NC_006998	10189	10189	+	42
NC_006998	10190	10190	-	-9
NC_006998	10190	10190	+	42
NC_006998	10191	10191	-	-9
NC_006998	10191	10191	+	41
NC_006998	10192	10192	-	-10
NC_006998	10192	10192	+	41
NC_006998	10193	10193	-	-10
NC_006998	10193	10193	+	39
NC_006998	10194	10194	-	-12
NC_006998	10194	10194	+	37
NC_006998	10195	10195	-	-12
NC_006998	10195	10195	+	35
NC_006998	10196	10196	-	-12
NC_006998	10196	10196	+	33
NC_006998	10197	10197	-	-12
NC_006998	10197	10197	+	32
NC_006998	10198	10198	-	-13
NC_006998	10198	10198	+	32
NC_006998	10199	10199	-	-16
NC_006998	10199	10199	+	32
NC_006998	10200	10200	-	-20
NC_006998	10200	10200	+	31
NC_006998	10201	10201	-	-20
NC_006998	10201	10201	+	31
NC_006998	10202	10202	-	-21
NC_006998	10202	10202	+	29
NC_006998	10203	10203	-	-21
NC_006998	10203	10203	+	26
NC_006998	10204	10204	-	-22
NC_006998	10204	10204	+	24
NC_006998	10205	10205	-	-22
NC_006998	10205	10205	+	23
NC_006998	10206	10206	-	-21
NC_006998	10206	10206	+	17
NC_006998	10207	10207	-	-21
NC_006998	10207	10207	+	19
NC_006998	10208	10208	-	-21
NC_006998	10208	10208	+	18
NC_006998	10209	10209	-	-23
NC_006998	10209	10209	+	17
NC_006998	10210	10210	-	-23
NC_006998	10210	10210	+	16
NC_006998	10211	10211	-	-22
NC_006998	10211	10211	+	16
NC_006998	10212	10212	-	-21
NC_006998	10212	10212	+	16
NC_006998	10213	10213	-	-19
NC_006998	10213	10213	+	15
NC_006998	10214	10214	-	-21
NC_006998	10214	10214	+	16
NC_006998	10215	10215	-	-20
NC_006998	10215	10215	+	15
NC_006998	10216	10216	-	-21
NC_006998	10216	10216	+	21
NC_006998	10217	10217	-	-22
NC_006998	10217	10217	+	27
NC_006998	10218	10218	-	-21
NC_006998	10218	10218	+	28
NC_006998	10219	10219	-	-23
NC_006998	10219	10219	+	28
NC_006998	10220	10220	-	-23
NC_006998	10220	10220	+	28
NC_006998	10221	10221	-	-24
NC_006998	10221	10221	+	28
NC_006998	10222	10222	-	-24
NC_006998	10222	10222	+	27
NC_006998	10223	10223	-	-24
NC_006998	10223	10223	+	27
NC_006998	10224	10224	-	-28
NC_006998	10224	10224	+	26
NC_006998	10225	10225	-	-29
NC_006998	10225	10225	+	26
NC_006998	10226	10226	-	-31
NC_006998	10226	10226	+	26
NC_006998	10227	10227	-	-33
NC_006998	10227	10227	+	26
NC_006998	10228	10228	-	-40
NC_006998	10228	10228	+	26
NC_006998	10229	10229	-	-44
NC_006998	10229	10229	+	26
NC_006998	10230	10230	-	-43
NC_006998	10230	10230	+	26
NC_006998	10231	10231	-	-43
NC_006998	10231	10231	+	26
NC_006998	10232	10232	-	-50
NC_006998	10232	10232	+	26
NC_006998	10233	10233	-	-51
NC_006998	10233	10233	+	26
NC_006998	10234	10234	-	-52
NC_006998	10234	10234	+	26
NC_006998	10235	10235	-	-53
NC_006998	10235	10235	+	26
NC_006998	10236	10236	-	-57
NC_006998	10236	10236	+	26
NC_006998	10237	10237	-	-59
NC_006998	10237	10237	+	26
NC_006998	10238	10238	-	-59
NC_006998	10238	10238	+	26
NC_006998	10239	10239	-	-64
NC_006998	10239	10239	+	26
NC_006998	10240	10240	-	-66
NC_006998	10240	10240	+	26
NC_006998	10241	10241	-	-67
NC_006998	10241	10241	+	26
NC_006998	10242	10242	-	-68
NC_006998	10242	10242	+	26
NC_006998	10243	10243	-	-67
NC_006998	10243	10243	+	27
NC_006998	10244	10244	-	-66
NC_006998	10244	10244	+	27
NC_006998	10245	10245	-	-66
NC_006998	10245	10245	+	26
NC_006998	10246	10246	-	-67
NC_006998	10246	10246	+	26
NC_006998	10247	10247	-	-70
NC_006998	10247	10247	+	26
NC_006998	10248	10248	-	-71
NC_006998	10248	10248	+	25
NC_006998	10249	10249	-	-69
NC_006998	10249	10249	+	25
NC_006998	10250	10250	-	-71
NC_006998	10250	10250	+	25
NC_006998	10251	10251	-	-71
NC_006998	10251	10251	+	24
NC_006998	10252	10252	-	-71
NC_006998	10252	10252	+	21
NC_006998	10253	10253	-	-71
NC_006998	10253	10253	+	21
NC_006998	10254	10254	-	-71
NC_006998	10254	10254	+	20
NC_006998	10255	10255	-	-71
NC_006998	10255	10255	+	18
NC_006998	10256	10256	-	-71
NC_006998	10256	10256	+	16
NC_006998	10257	10257	-	-67
NC_006998	10257	10257	+	15
NC_006998	10258	10258	-	-68
NC_006998	10258	10258	+	11
NC_006998	10259	10259	-	-68
NC_006998	10259	10259	+	11
NC_006998	10260	10260	-	-68
NC_006998	10260	10260	+	13
NC_006998	10261	10261	-	-66
NC_006998	10261	10261	+	9
NC_006998	10262	10262	-	-64
NC_006998	10262	10262	+	4
NC_006998	10263	10263	-	-67
NC_006998	10263	10263	+	4
NC_006998	10264	10264	-	-67
NC_006998	10264	10264	+	3
NC_006998	10265	10265	-	-65
NC_006998	10265	10265	+	3
NC_006998	10266	10266	-	-66
NC_006998	10266	10266	+	3
NC_006998	10267	10267	-	-68
NC_006998	10267	10267	+	3
NC_006998	10268	10268	-	-66
NC_006998	10268	10268	+	3
NC_006998	10269	10269	-	-67
NC_006998	10269	10269	+	3
NC_006998	10270	10270	-	-65
NC_006998	10270	10270	+	3
NC_006998	10271	10271	-	-65
NC_006998	10271	10271	+	4
NC_006998	10272	10272	-	-65
NC_006998	10272	10272	+	4
NC_006998	10273	10273	-	-68
NC_006998	10273	10273	+	4
NC_006998	10274	10274	-	-69
NC_006998	10274	10274	+	4
NC_006998	10275	10275	-	-67
NC_006998	10275	10275	+	4
NC_006998	10276	10276	-	-65
NC_006998	10276	10276	+	4
NC_006998	10277	10277	-	-59
NC_006998	10277	10277	+	4
NC_006998	10278	10278	-	-57
NC_006998	10278	10278	+	5
NC_006998	10279	10279	-	-55
NC_006998	10279	10279	+	5
NC_006998	10280	10280	-	-54
NC_006998	10280	10280	+	5
NC_006998	10281	10281	-	-53
NC_006998	10281	10281	+	6
NC_006998	10282	10282	-	-49
NC_006998	10282	10282	+	7
NC_006998	10283	10283	-	-50
NC_006998	10283	10283	+	7
NC_006998	10284	10284	-	-52
NC_006998	10284	10284	+	7
NC_006998	10285	10285	-	-49
NC_006998	10285	10285	+	8
NC_006998	10286	10286	-	-49
NC_006998	10286	10286	+	8
NC_006998	10287	10287	-	-47
NC_006998	10287	10287	+	7
NC_006998	10288	10288	-	-47
NC_006998	10288	10288	+	7
NC_006998	10289	10289	-	-47
NC_006998	10289	10289	+	7
NC_006998	10290	10290	-	-43
NC_006998	10290	10290	+	7
NC_006998	10291	10291	-	-42
NC_006998	10291	10291	+	7
NC_006998	10292	10292	-	-38
NC_006998	10292	10292	+	7
NC_006998	10293	10293	-	-38
NC_006998	10293	10293	+	6
NC_006998	10294	10294	-	-38
NC_006998	10294	10294	+	6
NC_006998	10295	10295	-	-37
NC_006998	10295	10295	+	6
NC_006998	10296	10296	-	-38
NC_006998	10296	10296	+	7
NC_006998	10297	10297	-	-38
NC_006998	10297	10297	+	7
NC_006998	10298	10298	-	-39
NC_006998	10298	10298	+	7
NC_006998	10299	10299	-	-39
NC_006998	10299	10299	+	7
NC_006998	10300	10300	-	-40
NC_006998	10300	10300	+	7
NC_006998	10301	10301	-	-40
NC_006998	10301	10301	+	7
NC_006998	10302	10302	-	-39
NC_006998	10302	10302	+	8
NC_006998	10303	10303	-	-39
NC_006998	10303	10303	+	7
NC_006998	10304	10304	-	-39
NC_006998	10304	10304	+	7
NC_006998	10305	10305	-	-36
NC_006998	10305	10305	+	6
NC_006998	10306	10306	-	-36
NC_006998	10306	10306	+	6
NC_006998	10307	10307	-	-35
NC_006998	10307	10307	+	6
NC_006998	10308	10308	-	-32
NC_006998	10308	10308	+	6
NC_006998	10309	10309	-	-32
NC_006998	10309	10309	+	6
NC_006998	10310	10310	-	-29
NC_006998	10310	10310	+	6
NC_006998	10311	10311	-	-22
NC_006998	10311	10311	+	6
NC_006998	10312	10312	-	-20
NC_006998	10312	10312	+	6
NC_006998	10313	10313	-	-18
NC_006998	10313	10313	+	6
NC_006998	10314	10314	-	-19
NC_006998	10314	10314	+	6
NC_006998	10315	10315	-	-24
NC_006998	10315	10315	+	6
NC_006998	10316	10316	-	-27
NC_006998	10316	10316	+	6
NC_006998	10317	10317	-	-25
NC_006998	10317	10317	+	6
NC_006998	10318	10318	-	-26
NC_006998	10318	10318	+	6
NC_006998	10319	10319	-	-27
NC_006998	10319	10319	+	7
NC_006998	10320	10320	-	-27
NC_006998	10320	10320	+	7
NC_006998	10321	10321	-	-26
NC_006998	10321	10321	+	7
NC_006998	10322	10322	-	-25
NC_006998	10322	10322	+	6
NC_006998	10323	10323	-	-25
NC_006998	10323	10323	+	6
NC_006998	10324	10324	-	-25
NC_006998	10324	10324	+	5
NC_006998	10325	10325	-	-26
NC_006998	10325	10325	+	5
NC_006998	10326	10326	-	-25
NC_006998	10326	10326	+	5
NC_006998	10327	10327	-	-26
NC_006998	10327	10327	+	4
NC_006998	10328	10328	-	-26
NC_006998	10328	10328	+	4
NC_006998	10329	10329	-	-25
NC_006998	10329	10329	+	4
NC_006998	10330	10330	-	-25
NC_006998	10330	10330	+	4
NC_006998	10331	10331	-	-28
NC_006998	10331	10331	+	4
NC_006998	10332	10332	-	-30
NC_006998	10332	10332	+	4
NC_006998	10333	10333	-	-33
NC_006998	10333	10333	+	4
NC_006998	10334	10334	-	-33
NC_006998	10334	10334	+	4
NC_006998	10335	10335	-	-33
NC_006998	10335	10335	+	4
NC_006998	10336	10336	-	-34
NC_006998	10336	10336	+	3
NC_006998	10337	10337	-	-38
NC_006998	10337	10337	+	3
NC_006998	10338	10338	-	-40
NC_006998	10338	10338	+	3
NC_006998	10339	10339	-	-40
NC_006998	10339	10339	+	3
NC_006998	10340	10340	-	-40
NC_006998	10340	10340	+	3
NC_006998	10341	10341	-	-39
NC_006998	10341	10341	+	2
NC_006998	10342	10342	-	-42
NC_006998	10342	10342	+	2
NC_006998	10343	10343	-	-48
NC_006998	10343	10343	+	2
NC_006998	10344	10344	-	-50
NC_006998	10344	10344	+	2
NC_006998	10345	10345	-	-50
NC_006998	10345	10345	+	2
NC_006998	10346	10346	-	-50
NC_006998	10346	10346	+	2
NC_006998	10347	10347	-	-51
NC_006998	10347	10347	+	2
NC_006998	10348	10348	-	-49
NC_006998	10348	10348	+	2
NC_006998	10349	10349	-	-49
NC_006998	10349	10349	+	2
NC_006998	10350	10350	-	-51
NC_006998	10350	10350	+	2
NC_006998	10351	10351	-	-51
NC_006998	10351	10351	+	2
NC_006998	10352	10352	-	-52
NC_006998	10352	10352	+	2
NC_006998	10353	10353	-	-52
NC_006998	10353	10353	+	2
NC_006998	10354	10354	-	-53
NC_006998	10354	10354	+	2
NC_006998	10355	10355	-	-52
NC_006998	10355	10355	+	2
NC_006998	10356	10356	-	-53
NC_006998	10356	10356	+	2
NC_006998	10357	10357	-	-53
NC_006998	10357	10357	+	2
NC_006998	10358	10358	-	-53
NC_006998	10358	10358	+	2
NC_006998	10359	10359	-	-52
NC_006998	10359	10359	+	2
NC_006998	10360	10360	-	-48
NC_006998	10360	10360	+	2
NC_006998	10361	10361	-	-44
NC_006998	10361	10361	+	2
NC_006998	10362	10362	-	-44
NC_006998	10362	10362	+	2
NC_006998	10363	10363	-	-43
NC_006998	10363	10363	+	1
NC_006998	10364	10364	-	-42
NC_006998	10364	10364	+	1
NC_006998	10365	10365	-	-40
NC_006998	10365	10365	+	1
NC_006998	10366	10366	-	-40
NC_006998	10366	10366	+	1
NC_006998	10367	10367	-	-40
NC_006998	10367	10367	+	1
NC_006998	10368	10368	-	-41
NC_006998	10369	10369	-	-41
NC_006998	10370	10370	-	-43
NC_006998	10371	10371	-	-44
NC_006998	10371	10371	+	2
NC_006998	10372	10372	-	-46
NC_006998	10372	10372	+	2
NC_006998	10373	10373	-	-50
NC_006998	10373	10373	+	2
NC_006998	10374	10374	-	-53
NC_006998	10374	10374	+	2
NC_006998	10375	10375	-	-58
NC_006998	10375	10375	+	2
NC_006998	10376	10376	-	-61
NC_006998	10376	10376	+	2
NC_006998	10377	10377	-	-62
NC_006998	10377	10377	+	2
NC_006998	10378	10378	-	-61
NC_006998	10378	10378	+	2
NC_006998	10379	10379	-	-61
NC_006998	10379	10379	+	2
NC_006998	10380	10380	-	-60
NC_006998	10380	10380	+	2
NC_006998	10381	10381	-	-60
NC_006998	10381	10381	+	2
NC_006998	10382	10382	-	-55
NC_006998	10382	10382	+	2
NC_006998	10383	10383	-	-65
NC_006998	10383	10383	+	2
NC_006998	10384	10384	-	-65
NC_006998	10384	10384	+	2
NC_006998	10385	10385	-	-66
NC_006998	10385	10385	+	2
NC_006998	10386	10386	-	-65
NC_006998	10386	10386	+	2
NC_006998	10387	10387	-	-69
NC_006998	10387	10387	+	2
NC_006998	10388	10388	-	-69
NC_006998	10388	10388	+	2
NC_006998	10389	10389	-	-70
NC_006998	10389	10389	+	2
NC_006998	10390	10390	-	-73
NC_006998	10390	10390	+	2
NC_006998	10391	10391	-	-72
NC_006998	10391	10391	+	2
NC_006998	10392	10392	-	-73
NC_006998	10392	10392	+	2
NC_006998	10393	10393	-	-74
NC_006998	10393	10393	+	2
NC_006998	10394	10394	-	-80
NC_006998	10394	10394	+	2
NC_006998	10395	10395	-	-81
NC_006998	10395	10395	+	2
NC_006998	10396	10396	-	-83
NC_006998	10396	10396	+	2
NC_006998	10397	10397	-	-84
NC_006998	10397	10397	+	2
NC_006998	10398	10398	-	-85
NC_006998	10398	10398	+	2
NC_006998	10399	10399	-	-85
NC_006998	10399	10399	+	2
NC_006998	10400	10400	-	-85
NC_006998	10400	10400	+	2
NC_006998	10401	10401	-	-85
NC_006998	10401	10401	+	2
NC_006998	10402	10402	-	-84
NC_006998	10402	10402	+	2
NC_006998	10403	10403	-	-87
NC_006998	10403	10403	+	2
NC_006998	10404	10404	-	-87
NC_006998	10404	10404	+	2
NC_006998	10405	10405	-	-87
NC_006998	10405	10405	+	2
NC_006998	10406	10406	-	-87
NC_006998	10406	10406	+	2
NC_006998	10407	10407	-	-87
NC_006998	10407	10407	+	2
NC_006998	10408	10408	-	-88
NC_006998	10408	10408	+	2
NC_006998	10409	10409	-	-87
NC_006998	10410	10410	-	-85
NC_006998	10410	10410	+	1
NC_006998	10411	10411	-	-84
NC_006998	10411	10411	+	2
NC_006998	10412	10412	-	-83
NC_006998	10412	10412	+	2
NC_006998	10413	10413	-	-83
NC_006998	10413	10413	+	3
NC_006998	10414	10414	-	-78
NC_006998	10414	10414	+	5
NC_006998	10415	10415	-	-73
NC_006998	10415	10415	+	8
NC_006998	10416	10416	-	-74
NC_006998	10416	10416	+	10
NC_006998	10417	10417	-	-68
NC_006998	10417	10417	+	10
NC_006998	10418	10418	-	-65
NC_006998	10418	10418	+	10
NC_006998	10419	10419	-	-64
NC_006998	10419	10419	+	10
NC_006998	10420	10420	-	-61
NC_006998	10420	10420	+	10
NC_006998	10421	10421	-	-62
NC_006998	10421	10421	+	10
NC_006998	10422	10422	-	-61
NC_006998	10422	10422	+	10
NC_006998	10423	10423	-	-60
NC_006998	10423	10423	+	10
NC_006998	10424	10424	-	-59
NC_006998	10424	10424	+	10
NC_006998	10425	10425	-	-59
NC_006998	10425	10425	+	10
NC_006998	10426	10426	-	-55
NC_006998	10426	10426	+	10
NC_006998	10427	10427	-	-53
NC_006998	10427	10427	+	10
NC_006998	10428	10428	-	-43
NC_006998	10428	10428	+	10
NC_006998	10429	10429	-	-41
NC_006998	10429	10429	+	11
NC_006998	10430	10430	-	-41
NC_006998	10430	10430	+	11
NC_006998	10431	10431	-	-40
NC_006998	10431	10431	+	11
NC_006998	10432	10432	-	-30
NC_006998	10432	10432	+	11
NC_006998	10433	10433	-	-26
NC_006998	10433	10433	+	11
NC_006998	10434	10434	-	-21
NC_006998	10434	10434	+	11
NC_006998	10435	10435	-	-23
NC_006998	10435	10435	+	11
NC_006998	10436	10436	-	-23
NC_006998	10436	10436	+	11
NC_006998	10437	10437	-	-23
NC_006998	10437	10437	+	12
NC_006998	10438	10438	-	-25
NC_006998	10438	10438	+	12
NC_006998	10439	10439	-	-25
NC_006998	10439	10439	+	12
NC_006998	10440	10440	-	-30
NC_006998	10440	10440	+	13
NC_006998	10441	10441	-	-28
NC_006998	10441	10441	+	13
NC_006998	10442	10442	-	-28
NC_006998	10442	10442	+	13
NC_006998	10443	10443	-	-28
NC_006998	10443	10443	+	13
NC_006998	10444	10444	-	-28
NC_006998	10444	10444	+	13
NC_006998	10445	10445	-	-27
NC_006998	10445	10445	+	13
NC_006998	10446	10446	-	-27
NC_006998	10446	10446	+	13
NC_006998	10447	10447	-	-27
NC_006998	10447	10447	+	13
NC_006998	10448	10448	-	-27
NC_006998	10448	10448	+	13
NC_006998	10449	10449	-	-28
NC_006998	10449	10449	+	13
NC_006998	10450	10450	-	-29
NC_006998	10450	10450	+	13
NC_006998	10451	10451	-	-29
NC_006998	10451	10451	+	13
NC_006998	10452	10452	-	-29
NC_006998	10452	10452	+	12
NC_006998	10453	10453	-	-28
NC_006998	10453	10453	+	12
NC_006998	10454	10454	-	-28
NC_006998	10454	10454	+	12
NC_006998	10455	10455	-	-28
NC_006998	10455	10455	+	11
NC_006998	10456	10456	-	-28
NC_006998	10456	10456	+	10
NC_006998	10457	10457	-	-31
NC_006998	10457	10457	+	10
NC_006998	10458	10458	-	-32
NC_006998	10458	10458	+	9
NC_006998	10459	10459	-	-33
NC_006998	10459	10459	+	8
NC_006998	10460	10460	-	-34
NC_006998	10460	10460	+	4
NC_006998	10461	10461	-	-32
NC_006998	10461	10461	+	3
NC_006998	10462	10462	-	-32
NC_006998	10462	10462	+	3
NC_006998	10463	10463	-	-31
NC_006998	10463	10463	+	3
NC_006998	10464	10464	-	-32
NC_006998	10464	10464	+	3
NC_006998	10465	10465	-	-33
NC_006998	10465	10465	+	3
NC_006998	10466	10466	-	-33
NC_006998	10466	10466	+	3
NC_006998	10467	10467	-	-33
NC_006998	10467	10467	+	2
NC_006998	10468	10468	-	-34
NC_006998	10468	10468	+	2
NC_006998	10469	10469	-	-36
NC_006998	10469	10469	+	2
NC_006998	10470	10470	-	-41
NC_006998	10470	10470	+	2
NC_006998	10471	10471	-	-42
NC_006998	10471	10471	+	2
NC_006998	10472	10472	-	-44
NC_006998	10472	10472	+	2
NC_006998	10473	10473	-	-48
NC_006998	10473	10473	+	2
NC_006998	10474	10474	-	-48
NC_006998	10474	10474	+	2
NC_006998	10475	10475	-	-53
NC_006998	10475	10475	+	2
NC_006998	10476	10476	-	-53
NC_006998	10476	10476	+	2
NC_006998	10477	10477	-	-51
NC_006998	10477	10477	+	1
NC_006998	10478	10478	-	-53
NC_006998	10478	10478	+	1
NC_006998	10479	10479	-	-53
NC_006998	10479	10479	+	1
NC_006998	10480	10480	-	-55
NC_006998	10480	10480	+	1
NC_006998	10481	10481	-	-54
NC_006998	10481	10481	+	1
NC_006998	10482	10482	-	-60
NC_006998	10482	10482	+	1
NC_006998	10483	10483	-	-60
NC_006998	10483	10483	+	2
NC_006998	10484	10484	-	-63
NC_006998	10484	10484	+	2
NC_006998	10485	10485	-	-61
NC_006998	10485	10485	+	1
NC_006998	10486	10486	-	-61
NC_006998	10486	10486	+	1
NC_006998	10487	10487	-	-60
NC_006998	10487	10487	+	1
NC_006998	10488	10488	-	-63
NC_006998	10488	10488	+	1
NC_006998	10489	10489	-	-63
NC_006998	10489	10489	+	1
NC_006998	10490	10490	-	-65
NC_006998	10490	10490	+	1
NC_006998	10491	10491	-	-65
NC_006998	10491	10491	+	1
NC_006998	10492	10492	-	-67
NC_006998	10492	10492	+	1
NC_006998	10493	10493	-	-67
NC_006998	10493	10493	+	1
NC_006998	10494	10494	-	-67
NC_006998	10494	10494	+	1
NC_006998	10495	10495	-	-66
NC_006998	10495	10495	+	1
NC_006998	10496	10496	-	-67
NC_006998	10496	10496	+	1
NC_006998	10497	10497	-	-67
NC_006998	10497	10497	+	1
NC_006998	10498	10498	-	-67
NC_006998	10498	10498	+	1
NC_006998	10499	10499	-	-68
NC_006998	10499	10499	+	1
NC_006998	10500	10500	-	-67
NC_006998	10500	10500	+	1
NC_006998	10501	10501	-	-68
NC_006998	10501	10501	+	1
NC_006998	10502	10502	-	-66
NC_006998	10502	10502	+	1
NC_006998	10503	10503	-	-64
NC_006998	10503	10503	+	1
NC_006998	10504	10504	-	-62
NC_006998	10504	10504	+	1
NC_006998	10505	10505	-	-61
NC_006998	10505	10505	+	1
NC_006998	10506	10506	-	-62
NC_006998	10506	10506	+	1
NC_006998	10507	10507	-	-60
NC_006998	10507	10507	+	1
NC_006998	10508	10508	-	-55
NC_006998	10508	10508	+	1
NC_006998	10509	10509	-	-53
NC_006998	10509	10509	+	1
NC_006998	10510	10510	-	-51
NC_006998	10510	10510	+	1
NC_006998	10511	10511	-	-46
NC_006998	10511	10511	+	1
NC_006998	10512	10512	-	-46
NC_006998	10512	10512	+	1
NC_006998	10513	10513	-	-44
NC_006998	10513	10513	+	1
NC_006998	10514	10514	-	-44
NC_006998	10514	10514	+	1
NC_006998	10515	10515	-	-42
NC_006998	10515	10515	+	1
NC_006998	10516	10516	-	-42
NC_006998	10516	10516	+	1
NC_006998	10517	10517	-	-40
NC_006998	10517	10517	+	1
NC_006998	10518	10518	-	-39
NC_006998	10518	10518	+	1
NC_006998	10519	10519	-	-39
NC_006998	10519	10519	+	1
NC_006998	10520	10520	-	-39
NC_006998	10520	10520	+	1
NC_006998	10521	10521	-	-39
NC_006998	10521	10521	+	1
NC_006998	10522	10522	-	-32
NC_006998	10522	10522	+	1
NC_006998	10523	10523	-	-29
NC_006998	10523	10523	+	1
NC_006998	10524	10524	-	-23
NC_006998	10524	10524	+	1
NC_006998	10525	10525	-	-22
NC_006998	10525	10525	+	1
NC_006998	10526	10526	-	-20
NC_006998	10526	10526	+	1
NC_006998	10527	10527	-	-14
NC_006998	10527	10527	+	1
NC_006998	10528	10528	-	-14
NC_006998	10529	10529	-	-14
NC_006998	10530	10530	-	-14
NC_006998	10531	10531	-	-20
NC_006998	10532	10532	-	-20
NC_006998	10533	10533	-	-16
NC_006998	10534	10534	-	-15
NC_006998	10535	10535	-	-15
NC_006998	10536	10536	-	-15
NC_006998	10537	10537	-	-14
NC_006998	10538	10538	-	-13
NC_006998	10539	10539	-	-13
NC_006998	10540	10540	-	-13
NC_006998	10541	10541	-	-13
NC_006998	10542	10542	-	-12
NC_006998	10543	10543	-	-12
NC_006998	10544	10544	-	-12
NC_006998	10545	10545	-	-12
NC_006998	10546	10546	-	-11
NC_006998	10547	10547	-	-11
NC_006998	10548	10548	-	-12
NC_006998	10549	10549	-	-12
NC_006998	10550	10550	-	-12
NC_006998	10551	10551	-	-11
NC_006998	10552	10552	-	-11
NC_006998	10553	10553	-	-11
NC_006998	10554	10554	-	-11
NC_006998	10555	10555	-	-11
NC_006998	10556	10556	-	-9
NC_006998	10557	10557	-	-8
NC_006998	10558	10558	-	-8
NC_006998	10559	10559	-	-10
NC_006998	10560	10560	-	-10
NC_006998	10561	10561	-	-10
NC_006998	10562	10562	-	-10
NC_006998	10563	10563	-	-10
NC_006998	10564	10564	-	-10
NC_006998	10565	10565	-	-10
NC_006998	10566	10566	-	-10
NC_006998	10567	10567	-	-10
NC_006998	10568	10568	-	-10
NC_006998	10569	10569	-	-10
NC_006998	10570	10570	-	-10
NC_006998	10571	10571	-	-10
NC_006998	10572	10572	-	-10
NC_006998	10573	10573	-	-8
NC_006998	10574	10574	-	-8
NC_006998	10575	10575	-	-5
NC_006998	10576	10576	-	-4
NC_006998	10577	10577	-	-4
NC_006998	10578	10578	-	-4
NC_006998	10579	10579	-	-4
NC_006998	10580	10580	-	-4
NC_006998	10581	10581	-	-6
NC_006998	10582	10582	-	-6
NC_006998	10583	10583	-	-6
NC_006998	10584	10584	-	-6
NC_006998	10585	10585	-	-6
NC_006998	10586	10586	-	-7
NC_006998	10587	10587	-	-7
NC_006998	10588	10588	-	-9
NC_006998	10589	10589	-	-14
NC_006998	10590	10590	-	-20
NC_006998	10590	10590	+	1
NC_006998	10591	10591	-	-19
NC_006998	10591	10591	+	1
NC_006998	10592	10592	-	-19
NC_006998	10592	10592	+	1
NC_006998	10593	10593	-	-19
NC_006998	10593	10593	+	1
NC_006998	10594	10594	-	-19
NC_006998	10594	10594	+	1
NC_006998	10595	10595	-	-19
NC_006998	10595	10595	+	1
NC_006998	10596	10596	-	-19
NC_006998	10596	10596	+	1
NC_006998	10597	10597	-	-19
NC_006998	10597	10597	+	1
NC_006998	10598	10598	-	-18
NC_006998	10598	10598	+	1
NC_006998	10599	10599	-	-18
NC_006998	10599	10599	+	1
NC_006998	10600	10600	-	-18
NC_006998	10600	10600	+	1
NC_006998	10601	10601	-	-18
NC_006998	10601	10601	+	1
NC_006998	10602	10602	-	-19
NC_006998	10602	10602	+	1
NC_006998	10603	10603	-	-19
NC_006998	10603	10603	+	1
NC_006998	10604	10604	-	-18
NC_006998	10605	10605	-	-18
NC_006998	10606	10606	-	-18
NC_006998	10607	10607	-	-19
NC_006998	10608	10608	-	-19
NC_006998	10609	10609	-	-18
NC_006998	10610	10610	-	-18
NC_006998	10611	10611	-	-18
NC_006998	10612	10612	-	-18
NC_006998	10613	10613	-	-18
NC_006998	10614	10614	-	-18
NC_006998	10615	10615	-	-18
NC_006998	10616	10616	-	-18
NC_006998	10617	10617	-	-18
NC_006998	10618	10618	-	-17
NC_006998	10619	10619	-	-17
NC_006998	10620	10620	-	-14
NC_006998	10621	10621	-	-11
NC_006998	10622	10622	-	-11
NC_006998	10623	10623	-	-10
NC_006998	10624	10624	-	-7
NC_006998	10625	10625	-	-7
NC_006998	10626	10626	-	-8
NC_006998	10627	10627	-	-8
NC_006998	10628	10628	-	-7
NC_006998	10629	10629	-	-6
NC_006998	10630	10630	-	-4
NC_006998	10631	10631	-	-4
NC_006998	10632	10632	-	-2
NC_006998	10633	10633	-	-2
NC_006998	10634	10634	-	-2
NC_006998	10635	10635	-	-2
NC_006998	10636	10636	-	-2
NC_006998	10637	10637	-	-2
NC_006998	10638	10638	-	-2
NC_006998	10639	10639	-	-2
NC_006998	10640	10640	-	-2
NC_006998	10641	10641	-	-2
NC_006998	10642	10642	-	-2
NC_006998	10643	10643	-	-2
NC_006998	10644	10644	-	-2
NC_006998	10645	10645	-	-2
NC_006998	10646	10646	-	-1
NC_006998	10647	10647	-	-2
NC_006998	10648	10648	-	-2
NC_006998	10649	10649	-	-2
NC_006998	10650	10650	-	-2
NC_006998	10651	10651	-	-2
NC_006998	10652	10652	-	-2
NC_006998	10653	10653	-	-2
NC_006998	10654	10654	-	-2
NC_006998	10655	10655	-	-2
NC_006998	10656	10656	-	-2
NC_006998	10657	10657	-	-5
NC_006998	10658	10658	-	-5
NC_006998	10659	10659	-	-5
NC_006998	10660	10660	-	-5
NC_006998	10661	10661	-	-5
NC_006998	10662	10662	-	-5
NC_006998	10663	10663	-	-5
NC_006998	10664	10664	-	-5
NC_006998	10665	10665	-	-5
NC_006998	10666	10666	-	-6
NC_006998	10667	10667	-	-6
NC_006998	10668	10668	-	-6
NC_006998	10669	10669	-	-6
NC_006998	10670	10670	-	-6
NC_006998	10671	10671	-	-6
NC_006998	10672	10672	-	-6
NC_006998	10673	10673	-	-6
NC_006998	10674	10674	-	-6
NC_006998	10675	10675	-	-6
NC_006998	10676	10676	-	-5
NC_006998	10677	10677	-	-5
NC_006998	10678	10678	-	-5
NC_006998	10679	10679	-	-5
NC_006998	10680	10680	-	-5
NC_006998	10681	10681	-	-5
NC_006998	10682	10682	-	-5
NC_006998	10683	10683	-	-5
NC_006998	10684	10684	-	-5
NC_006998	10685	10685	-	-4
NC_006998	10686	10686	-	-4
NC_006998	10687	10687	-	-4
NC_006998	10688	10688	-	-4
NC_006998	10689	10689	-	-4
NC_006998	10690	10690	-	-4
NC_006998	10691	10691	-	-3
NC_006998	10692	10692	-	-2
NC_006998	10693	10693	-	-2
NC_006998	10694	10694	-	-2
NC_006998	10695	10695	-	-2
NC_006998	10696	10696	-	-2
NC_006998	10697	10697	-	-2
NC_006998	10698	10698	-	-2
NC_006998	10699	10699	-	-2
NC_006998	10700	10700	-	-2
NC_006998	10701	10701	-	-2
NC_006998	10702	10702	-	-1
NC_006998	10703	10703	-	-1
NC_006998	10704	10704	-	-1
NC_006998	10705	10705	-	-1
NC_006998	10706	10706	-	-1
NC_006998	10707	10707	-	-1
NC_006998	10708	10708	-	-1
NC_006998	10709	10709	-	-1
NC_006998	10710	10710	-	-1
NC_006998	10711	10711	-	-1
NC_006998	10712	10712	-	-1
NC_006998	10713	10713	-	-2
NC_006998	10714	10714	-	-2
NC_006998	10715	10715	-	-2
NC_006998	10716	10716	-	-2
NC_006998	10717	10717	-	-2
NC_006998	10717	10717	+	1
NC_006998	10718	10718	-	-2
NC_006998	10718	10718	+	1
NC_006998	10719	10719	-	-2
NC_006998	10719	10719	+	1
NC_006998	10720	10720	-	-2
NC_006998	10720	10720	+	1
NC_006998	10721	10721	-	-2
NC_006998	10721	10721	+	1
NC_006998	10722	10722	-	-2
NC_006998	10722	10722	+	1
NC_006998	10723	10723	-	-2
NC_006998	10723	10723	+	1
NC_006998	10724	10724	-	-2
NC_006998	10724	10724	+	1
NC_006998	10725	10725	-	-2
NC_006998	10725	10725	+	1
NC_006998	10726	10726	-	-2
NC_006998	10726	10726	+	1
NC_006998	10727	10727	-	-2
NC_006998	10727	10727	+	1
NC_006998	10728	10728	-	-3
NC_006998	10728	10728	+	1
NC_006998	10729	10729	-	-3
NC_006998	10729	10729	+	1
NC_006998	10730	10730	-	-3
NC_006998	10730	10730	+	1
NC_006998	10731	10731	-	-3
NC_006998	10731	10731	+	1
NC_006998	10732	10732	-	-3
NC_006998	10732	10732	+	1
NC_006998	10733	10733	-	-3
NC_006998	10733	10733	+	1
NC_006998	10734	10734	-	-4
NC_006998	10734	10734	+	1
NC_006998	10735	10735	-	-8
NC_006998	10735	10735	+	1
NC_006998	10736	10736	-	-9
NC_006998	10736	10736	+	1
NC_006998	10737	10737	-	-10
NC_006998	10737	10737	+	1
NC_006998	10738	10738	-	-10
NC_006998	10738	10738	+	1
NC_006998	10739	10739	-	-13
NC_006998	10739	10739	+	1
NC_006998	10740	10740	-	-13
NC_006998	10740	10740	+	1
NC_006998	10741	10741	-	-16
NC_006998	10741	10741	+	1
NC_006998	10742	10742	-	-17
NC_006998	10742	10742	+	1
NC_006998	10743	10743	-	-17
NC_006998	10743	10743	+	1
NC_006998	10744	10744	-	-17
NC_006998	10744	10744	+	1
NC_006998	10745	10745	-	-18
NC_006998	10745	10745	+	1
NC_006998	10746	10746	-	-18
NC_006998	10746	10746	+	1
NC_006998	10747	10747	-	-18
NC_006998	10747	10747	+	1
NC_006998	10748	10748	-	-19
NC_006998	10748	10748	+	1
NC_006998	10749	10749	-	-20
NC_006998	10749	10749	+	1
NC_006998	10750	10750	-	-21
NC_006998	10750	10750	+	1
NC_006998	10751	10751	-	-21
NC_006998	10751	10751	+	1
NC_006998	10752	10752	-	-21
NC_006998	10752	10752	+	1
NC_006998	10753	10753	-	-22
NC_006998	10753	10753	+	1
NC_006998	10754	10754	-	-22
NC_006998	10754	10754	+	1
NC_006998	10755	10755	-	-22
NC_006998	10755	10755	+	1
NC_006998	10756	10756	-	-22
NC_006998	10756	10756	+	1
NC_006998	10757	10757	-	-23
NC_006998	10757	10757	+	1
NC_006998	10758	10758	-	-22
NC_006998	10758	10758	+	1
NC_006998	10759	10759	-	-27
NC_006998	10759	10759	+	1
NC_006998	10760	10760	-	-29
NC_006998	10760	10760	+	1
NC_006998	10761	10761	-	-29
NC_006998	10761	10761	+	1
NC_006998	10762	10762	-	-30
NC_006998	10763	10763	-	-30
NC_006998	10764	10764	-	-30
NC_006998	10765	10765	-	-34
NC_006998	10766	10766	-	-35
NC_006998	10767	10767	-	-37
NC_006998	10768	10768	-	-37
NC_006998	10769	10769	-	-38
NC_006998	10770	10770	-	-38
NC_006998	10771	10771	-	-39
NC_006998	10772	10772	-	-41
NC_006998	10773	10773	-	-41
NC_006998	10774	10774	-	-41
NC_006998	10774	10774	+	2
NC_006998	10775	10775	-	-43
NC_006998	10775	10775	+	2
NC_006998	10776	10776	-	-42
NC_006998	10776	10776	+	2
NC_006998	10777	10777	-	-43
NC_006998	10777	10777	+	2
NC_006998	10778	10778	-	-45
NC_006998	10778	10778	+	2
NC_006998	10779	10779	-	-45
NC_006998	10779	10779	+	2
NC_006998	10780	10780	-	-42
NC_006998	10780	10780	+	2
NC_006998	10781	10781	-	-45
NC_006998	10781	10781	+	2
NC_006998	10782	10782	-	-44
NC_006998	10782	10782	+	2
NC_006998	10783	10783	-	-47
NC_006998	10783	10783	+	2
NC_006998	10784	10784	-	-45
NC_006998	10784	10784	+	2
NC_006998	10785	10785	-	-45
NC_006998	10785	10785	+	2
NC_006998	10786	10786	-	-42
NC_006998	10786	10786	+	2
NC_006998	10787	10787	-	-42
NC_006998	10787	10787	+	2
NC_006998	10788	10788	-	-41
NC_006998	10788	10788	+	2
NC_006998	10789	10789	-	-40
NC_006998	10789	10789	+	2
NC_006998	10790	10790	-	-41
NC_006998	10790	10790	+	2
NC_006998	10791	10791	-	-40
NC_006998	10791	10791	+	2
NC_006998	10792	10792	-	-41
NC_006998	10792	10792	+	2
NC_006998	10793	10793	-	-40
NC_006998	10793	10793	+	2
NC_006998	10794	10794	-	-39
NC_006998	10794	10794	+	2
NC_006998	10795	10795	-	-39
NC_006998	10795	10795	+	2
NC_006998	10796	10796	-	-41
NC_006998	10796	10796	+	2
NC_006998	10797	10797	-	-41
NC_006998	10797	10797	+	2
NC_006998	10798	10798	-	-42
NC_006998	10798	10798	+	2
NC_006998	10799	10799	-	-42
NC_006998	10799	10799	+	2
NC_006998	10800	10800	-	-42
NC_006998	10800	10800	+	2
NC_006998	10801	10801	-	-42
NC_006998	10801	10801	+	2
NC_006998	10802	10802	-	-41
NC_006998	10802	10802	+	2
NC_006998	10803	10803	-	-41
NC_006998	10803	10803	+	2
NC_006998	10804	10804	-	-35
NC_006998	10804	10804	+	2
NC_006998	10805	10805	-	-34
NC_006998	10805	10805	+	2
NC_006998	10806	10806	-	-34
NC_006998	10806	10806	+	2
NC_006998	10807	10807	-	-34
NC_006998	10807	10807	+	2
NC_006998	10808	10808	-	-33
NC_006998	10808	10808	+	2
NC_006998	10809	10809	-	-31
NC_006998	10809	10809	+	2
NC_006998	10810	10810	-	-26
NC_006998	10810	10810	+	2
NC_006998	10811	10811	-	-25
NC_006998	10811	10811	+	2
NC_006998	10812	10812	-	-25
NC_006998	10812	10812	+	2
NC_006998	10813	10813	-	-25
NC_006998	10813	10813	+	2
NC_006998	10814	10814	-	-24
NC_006998	10814	10814	+	1
NC_006998	10815	10815	-	-23
NC_006998	10815	10815	+	1
NC_006998	10816	10816	-	-24
NC_006998	10816	10816	+	1
NC_006998	10817	10817	-	-22
NC_006998	10817	10817	+	1
NC_006998	10818	10818	-	-22
NC_006998	10818	10818	+	1
NC_006998	10819	10819	-	-23
NC_006998	10820	10820	-	-21
NC_006998	10821	10821	-	-21
NC_006998	10822	10822	-	-20
NC_006998	10823	10823	-	-21
NC_006998	10824	10824	-	-22
NC_006998	10825	10825	-	-19
NC_006998	10826	10826	-	-16
NC_006998	10827	10827	-	-16
NC_006998	10828	10828	-	-15
NC_006998	10829	10829	-	-14
NC_006998	10830	10830	-	-14
NC_006998	10831	10831	-	-14
NC_006998	10832	10832	-	-14
NC_006998	10833	10833	-	-14
NC_006998	10834	10834	-	-15
NC_006998	10835	10835	-	-15
NC_006998	10836	10836	-	-14
NC_006998	10837	10837	-	-13
NC_006998	10838	10838	-	-13
NC_006998	10839	10839	-	-13
NC_006998	10840	10840	-	-13
NC_006998	10841	10841	-	-11
NC_006998	10842	10842	-	-11
NC_006998	10843	10843	-	-11
NC_006998	10844	10844	-	-12
NC_006998	10845	10845	-	-12
NC_006998	10846	10846	-	-11
NC_006998	10847	10847	-	-11
NC_006998	10848	10848	-	-11
NC_006998	10849	10849	-	-11
NC_006998	10850	10850	-	-10
NC_006998	10851	10851	-	-11
NC_006998	10852	10852	-	-10
NC_006998	10853	10853	-	-10
NC_006998	10854	10854	-	-11
NC_006998	10855	10855	-	-10
NC_006998	10856	10856	-	-8
NC_006998	10857	10857	-	-8
NC_006998	10858	10858	-	-8
NC_006998	10859	10859	-	-7
NC_006998	10859	10859	+	1
NC_006998	10860	10860	-	-8
NC_006998	10860	10860	+	1
NC_006998	10861	10861	-	-9
NC_006998	10861	10861	+	1
NC_006998	10862	10862	-	-8
NC_006998	10862	10862	+	1
NC_006998	10863	10863	-	-8
NC_006998	10863	10863	+	1
NC_006998	10864	10864	-	-8
NC_006998	10864	10864	+	1
NC_006998	10865	10865	-	-8
NC_006998	10865	10865	+	1
NC_006998	10866	10866	-	-8
NC_006998	10866	10866	+	1
NC_006998	10867	10867	-	-7
NC_006998	10867	10867	+	1
NC_006998	10868	10868	-	-7
NC_006998	10868	10868	+	1
NC_006998	10869	10869	-	-8
NC_006998	10869	10869	+	1
NC_006998	10870	10870	-	-8
NC_006998	10870	10870	+	1
NC_006998	10871	10871	-	-9
NC_006998	10871	10871	+	1
NC_006998	10872	10872	-	-9
NC_006998	10872	10872	+	1
NC_006998	10873	10873	-	-9
NC_006998	10873	10873	+	1
NC_006998	10874	10874	-	-9
NC_006998	10874	10874	+	1
NC_006998	10875	10875	-	-9
NC_006998	10875	10875	+	1
NC_006998	10876	10876	-	-9
NC_006998	10876	10876	+	1
NC_006998	10877	10877	-	-9
NC_006998	10877	10877	+	1
NC_006998	10878	10878	-	-8
NC_006998	10878	10878	+	1
NC_006998	10879	10879	-	-8
NC_006998	10879	10879	+	1
NC_006998	10880	10880	-	-8
NC_006998	10880	10880	+	1
NC_006998	10881	10881	-	-8
NC_006998	10881	10881	+	1
NC_006998	10882	10882	-	-8
NC_006998	10882	10882	+	1
NC_006998	10883	10883	-	-9
NC_006998	10883	10883	+	1
NC_006998	10884	10884	-	-9
NC_006998	10884	10884	+	1
NC_006998	10885	10885	-	-9
NC_006998	10885	10885	+	1
NC_006998	10886	10886	-	-9
NC_006998	10886	10886	+	1
NC_006998	10887	10887	-	-9
NC_006998	10887	10887	+	1
NC_006998	10888	10888	-	-9
NC_006998	10888	10888	+	1
NC_006998	10889	10889	-	-8
NC_006998	10889	10889	+	1
NC_006998	10890	10890	-	-8
NC_006998	10890	10890	+	1
NC_006998	10891	10891	-	-8
NC_006998	10891	10891	+	1
NC_006998	10892	10892	-	-8
NC_006998	10892	10892	+	1
NC_006998	10893	10893	-	-7
NC_006998	10893	10893	+	1
NC_006998	10894	10894	-	-7
NC_006998	10894	10894	+	1
NC_006998	10895	10895	-	-7
NC_006998	10895	10895	+	1
NC_006998	10896	10896	-	-7
NC_006998	10896	10896	+	1
NC_006998	10897	10897	-	-8
NC_006998	10897	10897	+	1
NC_006998	10898	10898	-	-9
NC_006998	10898	10898	+	1
NC_006998	10899	10899	-	-10
NC_006998	10899	10899	+	1
NC_006998	10900	10900	-	-10
NC_006998	10900	10900	+	1
NC_006998	10901	10901	-	-10
NC_006998	10901	10901	+	1
NC_006998	10902	10902	-	-10
NC_006998	10902	10902	+	1
NC_006998	10903	10903	-	-10
NC_006998	10903	10903	+	1
NC_006998	10904	10904	-	-9
NC_006998	10905	10905	-	-7
NC_006998	10906	10906	-	-6
NC_006998	10907	10907	-	-6
NC_006998	10908	10908	-	-6
NC_006998	10909	10909	-	-5
NC_006998	10910	10910	-	-5
NC_006998	10911	10911	-	-5
NC_006998	10912	10912	-	-5
NC_006998	10913	10913	-	-5
NC_006998	10914	10914	-	-5
NC_006998	10915	10915	-	-6
NC_006998	10916	10916	-	-7
NC_006998	10917	10917	-	-7
NC_006998	10918	10918	-	-7
NC_006998	10919	10919	-	-7
NC_006998	10920	10920	-	-7
NC_006998	10921	10921	-	-7
NC_006998	10922	10922	-	-7
NC_006998	10923	10923	-	-6
NC_006998	10924	10924	-	-6
NC_006998	10925	10925	-	-6
NC_006998	10926	10926	-	-6
NC_006998	10927	10927	-	-5
NC_006998	10928	10928	-	-5
NC_006998	10929	10929	-	-5
NC_006998	10930	10930	-	-5
NC_006998	10931	10931	-	-5
NC_006998	10932	10932	-	-5
NC_006998	10932	10932	+	1
NC_006998	10933	10933	-	-5
NC_006998	10933	10933	+	1
NC_006998	10934	10934	-	-5
NC_006998	10934	10934	+	1
NC_006998	10935	10935	-	-5
NC_006998	10935	10935	+	1
NC_006998	10936	10936	-	-5
NC_006998	10936	10936	+	1
NC_006998	10937	10937	-	-4
NC_006998	10937	10937	+	2
NC_006998	10938	10938	-	-4
NC_006998	10938	10938	+	2
NC_006998	10939	10939	-	-5
NC_006998	10939	10939	+	2
NC_006998	10940	10940	-	-5
NC_006998	10940	10940	+	2
NC_006998	10941	10941	-	-5
NC_006998	10941	10941	+	2
NC_006998	10942	10942	-	-4
NC_006998	10942	10942	+	2
NC_006998	10943	10943	-	-3
NC_006998	10943	10943	+	2
NC_006998	10944	10944	-	-3
NC_006998	10944	10944	+	2
NC_006998	10945	10945	-	-3
NC_006998	10945	10945	+	2
NC_006998	10946	10946	-	-3
NC_006998	10946	10946	+	2
NC_006998	10947	10947	-	-3
NC_006998	10947	10947	+	2
NC_006998	10948	10948	-	-3
NC_006998	10948	10948	+	2
NC_006998	10949	10949	-	-3
NC_006998	10949	10949	+	2
NC_006998	10950	10950	-	-3
NC_006998	10950	10950	+	2
NC_006998	10951	10951	-	-3
NC_006998	10951	10951	+	2
NC_006998	10952	10952	-	-3
NC_006998	10952	10952	+	2
NC_006998	10953	10953	-	-3
NC_006998	10953	10953	+	2
NC_006998	10954	10954	-	-3
NC_006998	10954	10954	+	2
NC_006998	10955	10955	-	-3
NC_006998	10955	10955	+	2
NC_006998	10956	10956	-	-4
NC_006998	10956	10956	+	2
NC_006998	10957	10957	-	-4
NC_006998	10957	10957	+	2
NC_006998	10958	10958	-	-4
NC_006998	10958	10958	+	2
NC_006998	10959	10959	-	-4
NC_006998	10959	10959	+	2
NC_006998	10960	10960	-	-3
NC_006998	10960	10960	+	2
NC_006998	10961	10961	-	-2
NC_006998	10961	10961	+	2
NC_006998	10962	10962	-	-2
NC_006998	10962	10962	+	2
NC_006998	10963	10963	-	-2
NC_006998	10963	10963	+	2
NC_006998	10964	10964	-	-2
NC_006998	10964	10964	+	2
NC_006998	10965	10965	-	-3
NC_006998	10965	10965	+	2
NC_006998	10966	10966	-	-3
NC_006998	10966	10966	+	2
NC_006998	10967	10967	-	-3
NC_006998	10967	10967	+	2
NC_006998	10968	10968	-	-3
NC_006998	10968	10968	+	2
NC_006998	10969	10969	-	-3
NC_006998	10969	10969	+	2
NC_006998	10970	10970	-	-3
NC_006998	10970	10970	+	2
NC_006998	10971	10971	-	-3
NC_006998	10971	10971	+	2
NC_006998	10972	10972	-	-4
NC_006998	10972	10972	+	2
NC_006998	10973	10973	-	-4
NC_006998	10973	10973	+	1
NC_006998	10974	10974	-	-6
NC_006998	10974	10974	+	1
NC_006998	10975	10975	-	-6
NC_006998	10975	10975	+	1
NC_006998	10976	10976	-	-6
NC_006998	10977	10977	-	-6
NC_006998	10978	10978	-	-6
NC_006998	10979	10979	-	-8
NC_006998	10979	10979	+	1
NC_006998	10980	10980	-	-9
NC_006998	10980	10980	+	1
NC_006998	10981	10981	-	-9
NC_006998	10981	10981	+	1
NC_006998	10982	10982	-	-9
NC_006998	10982	10982	+	1
NC_006998	10983	10983	-	-10
NC_006998	10983	10983	+	1
NC_006998	10984	10984	-	-10
NC_006998	10984	10984	+	1
NC_006998	10985	10985	-	-10
NC_006998	10985	10985	+	1
NC_006998	10986	10986	-	-11
NC_006998	10986	10986	+	1
NC_006998	10987	10987	-	-11
NC_006998	10987	10987	+	1
NC_006998	10988	10988	-	-11
NC_006998	10988	10988	+	1
NC_006998	10989	10989	-	-11
NC_006998	10989	10989	+	1
NC_006998	10990	10990	-	-11
NC_006998	10990	10990	+	1
NC_006998	10991	10991	-	-13
NC_006998	10991	10991	+	1
NC_006998	10992	10992	-	-13
NC_006998	10992	10992	+	1
NC_006998	10993	10993	-	-13
NC_006998	10993	10993	+	1
NC_006998	10994	10994	-	-13
NC_006998	10994	10994	+	1
NC_006998	10995	10995	-	-13
NC_006998	10995	10995	+	1
NC_006998	10996	10996	-	-14
NC_006998	10996	10996	+	1
NC_006998	10997	10997	-	-15
NC_006998	10997	10997	+	1
NC_006998	10998	10998	-	-15
NC_006998	10998	10998	+	1
NC_006998	10999	10999	-	-18
NC_006998	10999	10999	+	1
NC_006998	11000	11000	-	-18
NC_006998	11000	11000	+	1
NC_006998	11001	11001	-	-17
NC_006998	11001	11001	+	1
NC_006998	11002	11002	-	-18
NC_006998	11002	11002	+	1
NC_006998	11003	11003	-	-18
NC_006998	11003	11003	+	1
NC_006998	11004	11004	-	-19
NC_006998	11004	11004	+	1
NC_006998	11005	11005	-	-20
NC_006998	11005	11005	+	1
NC_006998	11006	11006	-	-20
NC_006998	11006	11006	+	1
NC_006998	11007	11007	-	-20
NC_006998	11007	11007	+	1
NC_006998	11008	11008	-	-21
NC_006998	11008	11008	+	1
NC_006998	11009	11009	-	-22
NC_006998	11009	11009	+	1
NC_006998	11010	11010	-	-22
NC_006998	11010	11010	+	1
NC_006998	11011	11011	-	-22
NC_006998	11011	11011	+	1
NC_006998	11012	11012	-	-23
NC_006998	11012	11012	+	1
NC_006998	11013	11013	-	-23
NC_006998	11013	11013	+	1
NC_006998	11014	11014	-	-23
NC_006998	11014	11014	+	1
NC_006998	11015	11015	-	-24
NC_006998	11015	11015	+	1
NC_006998	11016	11016	-	-24
NC_006998	11016	11016	+	1
NC_006998	11017	11017	-	-23
NC_006998	11017	11017	+	1
NC_006998	11018	11018	-	-23
NC_006998	11018	11018	+	1
NC_006998	11019	11019	-	-22
NC_006998	11019	11019	+	1
NC_006998	11020	11020	-	-22
NC_006998	11020	11020	+	1
NC_006998	11021	11021	-	-28
NC_006998	11021	11021	+	1
NC_006998	11022	11022	-	-28
NC_006998	11023	11023	-	-28
NC_006998	11024	11024	-	-26
NC_006998	11025	11025	-	-26
NC_006998	11026	11026	-	-26
NC_006998	11027	11027	-	-26
NC_006998	11028	11028	-	-26
NC_006998	11029	11029	-	-26
NC_006998	11030	11030	-	-26
NC_006998	11031	11031	-	-25
NC_006998	11032	11032	-	-25
NC_006998	11033	11033	-	-26
NC_006998	11034	11034	-	-26
NC_006998	11035	11035	-	-26
NC_006998	11036	11036	-	-28
NC_006998	11037	11037	-	-26
NC_006998	11038	11038	-	-25
NC_006998	11039	11039	-	-24
NC_006998	11040	11040	-	-25
NC_006998	11041	11041	-	-26
NC_006998	11042	11042	-	-32
NC_006998	11043	11043	-	-32
NC_006998	11044	11044	-	-34
NC_006998	11045	11045	-	-42
NC_006998	11046	11046	-	-42
NC_006998	11047	11047	-	-41
NC_006998	11048	11048	-	-39
NC_006998	11049	11049	-	-41
NC_006998	11050	11050	-	-41
NC_006998	11051	11051	-	-42
NC_006998	11052	11052	-	-43
NC_006998	11053	11053	-	-42
NC_006998	11054	11054	-	-42
NC_006998	11055	11055	-	-41
NC_006998	11056	11056	-	-46
NC_006998	11057	11057	-	-46
NC_006998	11058	11058	-	-48
NC_006998	11059	11059	-	-49
NC_006998	11060	11060	-	-49
NC_006998	11061	11061	-	-49
NC_006998	11062	11062	-	-50
NC_006998	11063	11063	-	-67
NC_006998	11064	11064	-	-150
NC_006998	11065	11065	-	-162
NC_006998	11066	11066	-	-158
NC_006998	11067	11067	-	-159
NC_006998	11068	11068	-	-162
NC_006998	11069	11069	-	-163
NC_006998	11070	11070	-	-165
NC_006998	11071	11071	-	-167
NC_006998	11072	11072	-	-171
NC_006998	11073	11073	-	-176
NC_006998	11074	11074	-	-186
NC_006998	11075	11075	-	-195
NC_006998	11076	11076	-	-199
NC_006998	11077	11077	-	-205
NC_006998	11078	11078	-	-204
NC_006998	11079	11079	-	-206
NC_006998	11080	11080	-	-204
NC_006998	11081	11081	-	-205
NC_006998	11082	11082	-	-202
NC_006998	11083	11083	-	-203
NC_006998	11084	11084	-	-201
NC_006998	11085	11085	-	-201
NC_006998	11086	11086	-	-200
NC_006998	11087	11087	-	-199
NC_006998	11088	11088	-	-199
NC_006998	11089	11089	-	-195
NC_006998	11090	11090	-	-186
NC_006998	11091	11091	-	-187
NC_006998	11092	11092	-	-186
NC_006998	11093	11093	-	-187
NC_006998	11094	11094	-	-186
NC_006998	11095	11095	-	-187
NC_006998	11096	11096	-	-181
NC_006998	11097	11097	-	-180
NC_006998	11098	11098	-	-185
NC_006998	11099	11099	-	-188
NC_006998	11100	11100	-	-192
NC_006998	11101	11101	-	-192
NC_006998	11102	11102	-	-192
NC_006998	11103	11103	-	-194
NC_006998	11104	11104	-	-194
NC_006998	11105	11105	-	-193
NC_006998	11106	11106	-	-192
NC_006998	11107	11107	-	-189
NC_006998	11108	11108	-	-172
NC_006998	11109	11109	-	-100
NC_006998	11110	11110	-	-90
NC_006998	11111	11111	-	-89
NC_006998	11112	11112	-	-80
NC_006998	11112	11112	+	1
NC_006998	11113	11113	-	-60
NC_006998	11113	11113	+	1
NC_006998	11114	11114	-	-38
NC_006998	11114	11114	+	1
NC_006998	11115	11115	-	-34
NC_006998	11115	11115	+	1
NC_006998	11116	11116	-	-33
NC_006998	11116	11116	+	1
NC_006998	11117	11117	-	-33
NC_006998	11117	11117	+	1
NC_006998	11118	11118	-	-33
NC_006998	11118	11118	+	1
NC_006998	11119	11119	-	-31
NC_006998	11119	11119	+	1
NC_006998	11120	11120	-	-31
NC_006998	11120	11120	+	1
NC_006998	11121	11121	-	-31
NC_006998	11121	11121	+	1
NC_006998	11122	11122	-	-32
NC_006998	11122	11122	+	1
NC_006998	11123	11123	-	-32
NC_006998	11123	11123	+	1
NC_006998	11124	11124	-	-31
NC_006998	11124	11124	+	1
NC_006998	11125	11125	-	-29
NC_006998	11125	11125	+	1
NC_006998	11126	11126	-	-29
NC_006998	11126	11126	+	1
NC_006998	11127	11127	-	-28
NC_006998	11127	11127	+	1
NC_006998	11128	11128	-	-27
NC_006998	11128	11128	+	1
NC_006998	11129	11129	-	-28
NC_006998	11129	11129	+	1
NC_006998	11130	11130	-	-27
NC_006998	11130	11130	+	1
NC_006998	11131	11131	-	-25
NC_006998	11131	11131	+	1
NC_006998	11132	11132	-	-25
NC_006998	11132	11132	+	1
NC_006998	11133	11133	-	-25
NC_006998	11133	11133	+	1
NC_006998	11134	11134	-	-26
NC_006998	11134	11134	+	1
NC_006998	11135	11135	-	-27
NC_006998	11135	11135	+	1
NC_006998	11136	11136	-	-26
NC_006998	11136	11136	+	1
NC_006998	11137	11137	-	-26
NC_006998	11137	11137	+	1
NC_006998	11138	11138	-	-23
NC_006998	11138	11138	+	1
NC_006998	11139	11139	-	-22
NC_006998	11139	11139	+	1
NC_006998	11140	11140	-	-20
NC_006998	11140	11140	+	1
NC_006998	11141	11141	-	-18
NC_006998	11141	11141	+	1
NC_006998	11142	11142	-	-15
NC_006998	11142	11142	+	1
NC_006998	11143	11143	-	-10
NC_006998	11143	11143	+	1
NC_006998	11144	11144	-	-8
NC_006998	11144	11144	+	1
NC_006998	11145	11145	-	-10
NC_006998	11145	11145	+	1
NC_006998	11146	11146	-	-11
NC_006998	11146	11146	+	1
NC_006998	11147	11147	-	-11
NC_006998	11147	11147	+	1
NC_006998	11148	11148	-	-20
NC_006998	11148	11148	+	1
NC_006998	11149	11149	-	-19
NC_006998	11149	11149	+	1
NC_006998	11150	11150	-	-19
NC_006998	11150	11150	+	1
NC_006998	11151	11151	-	-21
NC_006998	11151	11151	+	1
NC_006998	11152	11152	-	-21
NC_006998	11152	11152	+	1
NC_006998	11153	11153	-	-23
NC_006998	11153	11153	+	1
NC_006998	11154	11154	-	-23
NC_006998	11154	11154	+	1
NC_006998	11155	11155	-	-27
NC_006998	11155	11155	+	1
NC_006998	11156	11156	-	-29
NC_006998	11156	11156	+	1
NC_006998	11157	11157	-	-30
NC_006998	11158	11158	-	-29
NC_006998	11159	11159	-	-29
NC_006998	11160	11160	-	-29
NC_006998	11161	11161	-	-31
NC_006998	11162	11162	-	-32
NC_006998	11163	11163	-	-32
NC_006998	11164	11164	-	-33
NC_006998	11165	11165	-	-33
NC_006998	11166	11166	-	-33
NC_006998	11167	11167	-	-35
NC_006998	11168	11168	-	-35
NC_006998	11169	11169	-	-36
NC_006998	11170	11170	-	-36
NC_006998	11171	11171	-	-36
NC_006998	11172	11172	-	-36
NC_006998	11173	11173	-	-36
NC_006998	11174	11174	-	-35
NC_006998	11175	11175	-	-34
NC_006998	11176	11176	-	-34
NC_006998	11177	11177	-	-35
NC_006998	11178	11178	-	-36
NC_006998	11179	11179	-	-38
NC_006998	11180	11180	-	-38
NC_006998	11181	11181	-	-39
NC_006998	11182	11182	-	-39
NC_006998	11183	11183	-	-40
NC_006998	11184	11184	-	-42
NC_006998	11185	11185	-	-43
NC_006998	11186	11186	-	-46
NC_006998	11187	11187	-	-48
NC_006998	11188	11188	-	-46
NC_006998	11189	11189	-	-46
NC_006998	11190	11190	-	-45
NC_006998	11191	11191	-	-45
NC_006998	11192	11192	-	-45
NC_006998	11193	11193	-	-40
NC_006998	11194	11194	-	-40
NC_006998	11195	11195	-	-40
NC_006998	11196	11196	-	-37
NC_006998	11197	11197	-	-31
NC_006998	11198	11198	-	-29
NC_006998	11199	11199	-	-29
NC_006998	11200	11200	-	-28
NC_006998	11201	11201	-	-29
NC_006998	11202	11202	-	-29
NC_006998	11203	11203	-	-29
NC_006998	11204	11204	-	-30
NC_006998	11205	11205	-	-29
NC_006998	11206	11206	-	-30
NC_006998	11207	11207	-	-30
NC_006998	11208	11208	-	-31
NC_006998	11209	11209	-	-30
NC_006998	11210	11210	-	-30
NC_006998	11210	11210	+	1
NC_006998	11211	11211	-	-30
NC_006998	11211	11211	+	1
NC_006998	11212	11212	-	-27
NC_006998	11212	11212	+	1
NC_006998	11213	11213	-	-27
NC_006998	11213	11213	+	1
NC_006998	11214	11214	-	-26
NC_006998	11214	11214	+	1
NC_006998	11215	11215	-	-26
NC_006998	11215	11215	+	1
NC_006998	11216	11216	-	-25
NC_006998	11216	11216	+	1
NC_006998	11217	11217	-	-25
NC_006998	11217	11217	+	1
NC_006998	11218	11218	-	-25
NC_006998	11218	11218	+	1
NC_006998	11219	11219	-	-25
NC_006998	11219	11219	+	1
NC_006998	11220	11220	-	-23
NC_006998	11220	11220	+	1
NC_006998	11221	11221	-	-23
NC_006998	11221	11221	+	1
NC_006998	11222	11222	-	-24
NC_006998	11222	11222	+	1
NC_006998	11223	11223	-	-23
NC_006998	11223	11223	+	1
NC_006998	11224	11224	-	-22
NC_006998	11224	11224	+	1
NC_006998	11225	11225	-	-23
NC_006998	11225	11225	+	1
NC_006998	11226	11226	-	-23
NC_006998	11226	11226	+	1
NC_006998	11227	11227	-	-22
NC_006998	11227	11227	+	1
NC_006998	11228	11228	-	-20
NC_006998	11228	11228	+	1
NC_006998	11229	11229	-	-17
NC_006998	11229	11229	+	1
NC_006998	11230	11230	-	-17
NC_006998	11230	11230	+	1
NC_006998	11231	11231	-	-18
NC_006998	11231	11231	+	1
NC_006998	11232	11232	-	-18
NC_006998	11232	11232	+	1
NC_006998	11233	11233	-	-19
NC_006998	11233	11233	+	1
NC_006998	11234	11234	-	-18
NC_006998	11235	11235	-	-18
NC_006998	11236	11236	-	-19
NC_006998	11237	11237	-	-18
NC_006998	11238	11238	-	-21
NC_006998	11239	11239	-	-20
NC_006998	11240	11240	-	-21
NC_006998	11241	11241	-	-20
NC_006998	11242	11242	-	-21
NC_006998	11243	11243	-	-20
NC_006998	11244	11244	-	-20
NC_006998	11245	11245	-	-20
NC_006998	11246	11246	-	-21
NC_006998	11247	11247	-	-22
NC_006998	11248	11248	-	-21
NC_006998	11249	11249	-	-21
NC_006998	11250	11250	-	-21
NC_006998	11251	11251	-	-21
NC_006998	11252	11252	-	-25
NC_006998	11253	11253	-	-27
NC_006998	11254	11254	-	-29
NC_006998	11255	11255	-	-34
NC_006998	11256	11256	-	-35
NC_006998	11257	11257	-	-35
NC_006998	11258	11258	-	-38
NC_006998	11259	11259	-	-39
NC_006998	11260	11260	-	-40
NC_006998	11261	11261	-	-40
NC_006998	11262	11262	-	-41
NC_006998	11263	11263	-	-42
NC_006998	11264	11264	-	-42
NC_006998	11265	11265	-	-42
NC_006998	11266	11266	-	-42
NC_006998	11267	11267	-	-41
NC_006998	11268	11268	-	-42
NC_006998	11269	11269	-	-43
NC_006998	11270	11270	-	-43
NC_006998	11271	11271	-	-43
NC_006998	11272	11272	-	-43
NC_006998	11273	11273	-	-43
NC_006998	11274	11274	-	-43
NC_006998	11275	11275	-	-42
NC_006998	11276	11276	-	-41
NC_006998	11277	11277	-	-39
NC_006998	11278	11278	-	-38
NC_006998	11279	11279	-	-38
NC_006998	11280	11280	-	-37
NC_006998	11281	11281	-	-36
NC_006998	11282	11282	-	-31
NC_006998	11283	11283	-	-31
NC_006998	11284	11284	-	-31
NC_006998	11285	11285	-	-29
NC_006998	11286	11286	-	-27
NC_006998	11287	11287	-	-28
NC_006998	11288	11288	-	-28
NC_006998	11289	11289	-	-28
NC_006998	11290	11290	-	-28
NC_006998	11291	11291	-	-27
NC_006998	11292	11292	-	-27
NC_006998	11293	11293	-	-27
NC_006998	11294	11294	-	-26
NC_006998	11295	11295	-	-25
NC_006998	11296	11296	-	-23
NC_006998	11297	11297	-	-20
NC_006998	11298	11298	-	-15
NC_006998	11299	11299	-	-13
NC_006998	11300	11300	-	-10
NC_006998	11301	11301	-	-9
NC_006998	11302	11302	-	-9
NC_006998	11303	11303	-	-8
NC_006998	11304	11304	-	-8
NC_006998	11305	11305	-	-5
NC_006998	11306	11306	-	-4
NC_006998	11307	11307	-	-4
NC_006998	11308	11308	-	-4
NC_006998	11309	11309	-	-4
NC_006998	11310	11310	-	-4
NC_006998	11311	11311	-	-4
NC_006998	11312	11312	-	-4
NC_006998	11313	11313	-	-3
NC_006998	11314	11314	-	-2
NC_006998	11315	11315	-	-2
NC_006998	11316	11316	-	-2
NC_006998	11317	11317	-	-2
NC_006998	11318	11318	-	-3
NC_006998	11319	11319	-	-3
NC_006998	11320	11320	-	-4
NC_006998	11321	11321	-	-4
NC_006998	11322	11322	-	-4
NC_006998	11323	11323	-	-4
NC_006998	11324	11324	-	-4
NC_006998	11325	11325	-	-4
NC_006998	11326	11326	-	-4
NC_006998	11327	11327	-	-5
NC_006998	11328	11328	-	-5
NC_006998	11329	11329	-	-5
NC_006998	11330	11330	-	-5
NC_006998	11331	11331	-	-8
NC_006998	11332	11332	-	-7
NC_006998	11333	11333	-	-20
NC_006998	11334	11334	-	-28
NC_006998	11335	11335	-	-30
NC_006998	11336	11336	-	-31
NC_006998	11337	11337	-	-32
NC_006998	11338	11338	-	-33
NC_006998	11339	11339	-	-33
NC_006998	11340	11340	-	-34
NC_006998	11341	11341	-	-34
NC_006998	11342	11342	-	-36
NC_006998	11343	11343	-	-39
NC_006998	11344	11344	-	-40
NC_006998	11345	11345	-	-42
NC_006998	11346	11346	-	-43
NC_006998	11347	11347	-	-44
NC_006998	11348	11348	-	-45
NC_006998	11349	11349	-	-45
NC_006998	11350	11350	-	-46
NC_006998	11351	11351	-	-46
NC_006998	11352	11352	-	-46
NC_006998	11353	11353	-	-47
NC_006998	11354	11354	-	-47
NC_006998	11355	11355	-	-48
NC_006998	11356	11356	-	-48
NC_006998	11357	11357	-	-48
NC_006998	11358	11358	-	-48
NC_006998	11359	11359	-	-49
NC_006998	11360	11360	-	-49
NC_006998	11361	11361	-	-49
NC_006998	11362	11362	-	-49
NC_006998	11363	11363	-	-48
NC_006998	11364	11364	-	-50
NC_006998	11365	11365	-	-49
NC_006998	11366	11366	-	-49
NC_006998	11367	11367	-	-50
NC_006998	11368	11368	-	-49
NC_006998	11369	11369	-	-49
NC_006998	11370	11370	-	-50
NC_006998	11371	11371	-	-50
NC_006998	11372	11372	-	-47
NC_006998	11373	11373	-	-46
NC_006998	11374	11374	-	-45
NC_006998	11375	11375	-	-46
NC_006998	11376	11376	-	-42
NC_006998	11377	11377	-	-43
NC_006998	11378	11378	-	-32
NC_006998	11379	11379	-	-28
NC_006998	11380	11380	-	-27
NC_006998	11381	11381	-	-26
NC_006998	11382	11382	-	-25
NC_006998	11383	11383	-	-21
NC_006998	11384	11384	-	-18
NC_006998	11385	11385	-	-15
NC_006998	11386	11386	-	-13
NC_006998	11387	11387	-	-13
NC_006998	11388	11388	-	-12
NC_006998	11389	11389	-	-11
NC_006998	11390	11390	-	-11
NC_006998	11391	11391	-	-14
NC_006998	11392	11392	-	-15
NC_006998	11393	11393	-	-15
NC_006998	11394	11394	-	-17
NC_006998	11395	11395	-	-21
NC_006998	11396	11396	-	-21
NC_006998	11397	11397	-	-24
NC_006998	11398	11398	-	-25
NC_006998	11399	11399	-	-25
NC_006998	11400	11400	-	-26
NC_006998	11401	11401	-	-26
NC_006998	11402	11402	-	-26
NC_006998	11403	11403	-	-26
NC_006998	11404	11404	-	-26
NC_006998	11405	11405	-	-26
NC_006998	11406	11406	-	-26
NC_006998	11407	11407	-	-26
NC_006998	11408	11408	-	-26
NC_006998	11409	11409	-	-24
NC_006998	11410	11410	-	-24
NC_006998	11411	11411	-	-24
NC_006998	11412	11412	-	-23
NC_006998	11413	11413	-	-24
NC_006998	11414	11414	-	-25
NC_006998	11415	11415	-	-24
NC_006998	11416	11416	-	-24
NC_006998	11417	11417	-	-23
NC_006998	11418	11418	-	-23
NC_006998	11419	11419	-	-23
NC_006998	11420	11420	-	-22
NC_006998	11421	11421	-	-22
NC_006998	11422	11422	-	-23
NC_006998	11423	11423	-	-23
NC_006998	11424	11424	-	-22
NC_006998	11425	11425	-	-21
NC_006998	11426	11426	-	-23
NC_006998	11427	11427	-	-25
NC_006998	11428	11428	-	-25
NC_006998	11429	11429	-	-26
NC_006998	11430	11430	-	-26
NC_006998	11431	11431	-	-27
NC_006998	11432	11432	-	-29
NC_006998	11433	11433	-	-31
NC_006998	11434	11434	-	-31
NC_006998	11435	11435	-	-31
NC_006998	11436	11436	-	-30
NC_006998	11437	11437	-	-32
NC_006998	11438	11438	-	-43
NC_006998	11439	11439	-	-45
NC_006998	11440	11440	-	-43
NC_006998	11441	11441	-	-42
NC_006998	11442	11442	-	-40
NC_006998	11443	11443	-	-40
NC_006998	11444	11444	-	-41
NC_006998	11445	11445	-	-42
NC_006998	11446	11446	-	-46
NC_006998	11447	11447	-	-65
NC_006998	11448	11448	-	-66
NC_006998	11449	11449	-	-68
NC_006998	11450	11450	-	-68
NC_006998	11451	11451	-	-73
NC_006998	11452	11452	-	-73
NC_006998	11453	11453	-	-73
NC_006998	11454	11454	-	-73
NC_006998	11455	11455	-	-73
NC_006998	11456	11456	-	-73
NC_006998	11457	11457	-	-74
NC_006998	11458	11458	-	-73
NC_006998	11459	11459	-	-72
NC_006998	11460	11460	-	-72
NC_006998	11461	11461	-	-72
NC_006998	11462	11462	-	-72
NC_006998	11463	11463	-	-72
NC_006998	11464	11464	-	-72
NC_006998	11465	11465	-	-72
NC_006998	11466	11466	-	-72
NC_006998	11467	11467	-	-71
NC_006998	11468	11468	-	-70
NC_006998	11469	11469	-	-70
NC_006998	11470	11470	-	-70
NC_006998	11471	11471	-	-66
NC_006998	11472	11472	-	-64
NC_006998	11473	11473	-	-64
NC_006998	11474	11474	-	-64
NC_006998	11475	11475	-	-63
NC_006998	11476	11476	-	-60
NC_006998	11477	11477	-	-57
NC_006998	11478	11478	-	-54
NC_006998	11479	11479	-	-55
NC_006998	11480	11480	-	-52
NC_006998	11481	11481	-	-52
NC_006998	11482	11482	-	-50
NC_006998	11483	11483	-	-38
NC_006998	11484	11484	-	-35
NC_006998	11485	11485	-	-34
NC_006998	11486	11486	-	-35
NC_006998	11487	11487	-	-35
NC_006998	11488	11488	-	-35
NC_006998	11489	11489	-	-27
NC_006998	11490	11490	-	-26
NC_006998	11491	11491	-	-25
NC_006998	11492	11492	-	-7
NC_006998	11493	11493	-	-5
NC_006998	11494	11494	-	-8
NC_006998	11495	11495	-	-9
NC_006998	11496	11496	-	-10
NC_006998	11497	11497	-	-11
NC_006998	11498	11498	-	-11
NC_006998	11499	11499	-	-11
NC_006998	11500	11500	-	-11
NC_006998	11501	11501	-	-11
NC_006998	11502	11502	-	-11
NC_006998	11503	11503	-	-11
NC_006998	11504	11504	-	-11
NC_006998	11505	11505	-	-12
NC_006998	11506	11506	-	-12
NC_006998	11507	11507	-	-14
NC_006998	11508	11508	-	-18
NC_006998	11509	11509	-	-25
NC_006998	11510	11510	-	-25
NC_006998	11511	11511	-	-25
NC_006998	11512	11512	-	-25
NC_006998	11513	11513	-	-26
NC_006998	11514	11514	-	-28
NC_006998	11515	11515	-	-28
NC_006998	11516	11516	-	-28
NC_006998	11517	11517	-	-28
NC_006998	11518	11518	-	-31
NC_006998	11519	11519	-	-32
NC_006998	11520	11520	-	-33
NC_006998	11521	11521	-	-33
NC_006998	11522	11522	-	-33
NC_006998	11523	11523	-	-32
NC_006998	11524	11524	-	-31
NC_006998	11525	11525	-	-32
NC_006998	11526	11526	-	-33
NC_006998	11527	11527	-	-34
NC_006998	11528	11528	-	-34
NC_006998	11529	11529	-	-34
NC_006998	11530	11530	-	-35
NC_006998	11531	11531	-	-34
NC_006998	11532	11532	-	-36
NC_006998	11533	11533	-	-36
NC_006998	11534	11534	-	-36
NC_006998	11535	11535	-	-36
NC_006998	11536	11536	-	-35
NC_006998	11537	11537	-	-34
NC_006998	11538	11538	-	-34
NC_006998	11539	11539	-	-32
NC_006998	11540	11540	-	-31
NC_006998	11541	11541	-	-30
NC_006998	11542	11542	-	-30
NC_006998	11543	11543	-	-29
NC_006998	11544	11544	-	-29
NC_006998	11545	11545	-	-29
NC_006998	11546	11546	-	-30
NC_006998	11547	11547	-	-30
NC_006998	11548	11548	-	-30
NC_006998	11549	11549	-	-32
NC_006998	11550	11550	-	-30
NC_006998	11551	11551	-	-31
NC_006998	11552	11552	-	-29
NC_006998	11553	11553	-	-25
NC_006998	11554	11554	-	-21
NC_006998	11555	11555	-	-20
NC_006998	11556	11556	-	-18
NC_006998	11557	11557	-	-18
NC_006998	11558	11558	-	-17
NC_006998	11559	11559	-	-14
NC_006998	11560	11560	-	-14
NC_006998	11561	11561	-	-15
NC_006998	11562	11562	-	-14
NC_006998	11563	11563	-	-14
NC_006998	11564	11564	-	-14
NC_006998	11565	11565	-	-14
NC_006998	11566	11566	-	-14
NC_006998	11567	11567	-	-14
NC_006998	11568	11568	-	-14
NC_006998	11569	11569	-	-16
NC_006998	11570	11570	-	-15
NC_006998	11571	11571	-	-14
NC_006998	11572	11572	-	-13
NC_006998	11573	11573	-	-13
NC_006998	11574	11574	-	-12
NC_006998	11575	11575	-	-12
NC_006998	11576	11576	-	-12
NC_006998	11577	11577	-	-9
NC_006998	11578	11578	-	-9
NC_006998	11579	11579	-	-10
NC_006998	11580	11580	-	-10
NC_006998	11581	11581	-	-10
NC_006998	11582	11582	-	-10
NC_006998	11583	11583	-	-10
NC_006998	11584	11584	-	-10
NC_006998	11585	11585	-	-10
NC_006998	11586	11586	-	-10
NC_006998	11587	11587	-	-10
NC_006998	11588	11588	-	-9
NC_006998	11589	11589	-	-8
NC_006998	11590	11590	-	-8
NC_006998	11591	11591	-	-7
NC_006998	11592	11592	-	-6
NC_006998	11593	11593	-	-6
NC_006998	11594	11594	-	-5
NC_006998	11595	11595	-	-5
NC_006998	11596	11596	-	-5
NC_006998	11597	11597	-	-5
NC_006998	11598	11598	-	-6
NC_006998	11599	11599	-	-6
NC_006998	11600	11600	-	-6
NC_006998	11601	11601	-	-6
NC_006998	11602	11602	-	-5
NC_006998	11603	11603	-	-5
NC_006998	11604	11604	-	-6
NC_006998	11605	11605	-	-6
NC_006998	11606	11606	-	-6
NC_006998	11607	11607	-	-7
NC_006998	11608	11608	-	-8
NC_006998	11609	11609	-	-10
NC_006998	11610	11610	-	-10
NC_006998	11611	11611	-	-10
NC_006998	11612	11612	-	-10
NC_006998	11613	11613	-	-12
NC_006998	11614	11614	-	-12
NC_006998	11615	11615	-	-12
NC_006998	11616	11616	-	-12
NC_006998	11617	11617	-	-15
NC_006998	11618	11618	-	-19
NC_006998	11619	11619	-	-19
NC_006998	11620	11620	-	-23
NC_006998	11621	11621	-	-29
NC_006998	11622	11622	-	-30
NC_006998	11623	11623	-	-32
NC_006998	11624	11624	-	-31
NC_006998	11625	11625	-	-32
NC_006998	11626	11626	-	-33
NC_006998	11627	11627	-	-33
NC_006998	11628	11628	-	-33
NC_006998	11629	11629	-	-33
NC_006998	11630	11630	-	-36
NC_006998	11631	11631	-	-39
NC_006998	11632	11632	-	-41
NC_006998	11633	11633	-	-41
NC_006998	11634	11634	-	-41
NC_006998	11635	11635	-	-43
NC_006998	11636	11636	-	-44
NC_006998	11637	11637	-	-44
NC_006998	11638	11638	-	-44
NC_006998	11639	11639	-	-44
NC_006998	11640	11640	-	-44
NC_006998	11641	11641	-	-44
NC_006998	11642	11642	-	-45
NC_006998	11643	11643	-	-47
NC_006998	11644	11644	-	-47
NC_006998	11645	11645	-	-48
NC_006998	11646	11646	-	-48
NC_006998	11647	11647	-	-49
NC_006998	11648	11648	-	-48
NC_006998	11649	11649	-	-48
NC_006998	11650	11650	-	-47
NC_006998	11651	11651	-	-47
NC_006998	11652	11652	-	-47
NC_006998	11653	11653	-	-46
NC_006998	11654	11654	-	-43
NC_006998	11655	11655	-	-42
NC_006998	11656	11656	-	-41
NC_006998	11657	11657	-	-39
NC_006998	11658	11658	-	-37
NC_006998	11659	11659	-	-36
NC_006998	11660	11660	-	-36
NC_006998	11661	11661	-	-36
NC_006998	11662	11662	-	-34
NC_006998	11663	11663	-	-32
NC_006998	11664	11664	-	-32
NC_006998	11665	11665	-	-30
NC_006998	11666	11666	-	-25
NC_006998	11667	11667	-	-25
NC_006998	11668	11668	-	-21
NC_006998	11669	11669	-	-20
NC_006998	11670	11670	-	-19
NC_006998	11671	11671	-	-17
NC_006998	11672	11672	-	-16
NC_006998	11673	11673	-	-12
NC_006998	11674	11674	-	-10
NC_006998	11675	11675	-	-9
NC_006998	11676	11676	-	-9
NC_006998	11677	11677	-	-8
NC_006998	11678	11678	-	-8
NC_006998	11679	11679	-	-8
NC_006998	11680	11680	-	-6
NC_006998	11681	11681	-	-6
NC_006998	11682	11682	-	-6
NC_006998	11683	11683	-	-6
NC_006998	11684	11684	-	-6
NC_006998	11685	11685	-	-6
NC_006998	11686	11686	-	-7
NC_006998	11687	11687	-	-6
NC_006998	11688	11688	-	-4
NC_006998	11689	11689	-	-5
NC_006998	11690	11690	-	-5
NC_006998	11691	11691	-	-5
NC_006998	11692	11692	-	-6
NC_006998	11693	11693	-	-6
NC_006998	11694	11694	-	-6
NC_006998	11695	11695	-	-7
NC_006998	11696	11696	-	-7
NC_006998	11697	11697	-	-7
NC_006998	11698	11698	-	-8
NC_006998	11699	11699	-	-9
NC_006998	11700	11700	-	-9
NC_006998	11701	11701	-	-10
NC_006998	11702	11702	-	-15
NC_006998	11703	11703	-	-16
NC_006998	11704	11704	-	-17
NC_006998	11705	11705	-	-16
NC_006998	11706	11706	-	-16
NC_006998	11707	11707	-	-15
NC_006998	11708	11708	-	-15
NC_006998	11709	11709	-	-15
NC_006998	11710	11710	-	-16
NC_006998	11711	11711	-	-16
NC_006998	11712	11712	-	-16
NC_006998	11713	11713	-	-17
NC_006998	11714	11714	-	-18
NC_006998	11715	11715	-	-18
NC_006998	11716	11716	-	-18
NC_006998	11717	11717	-	-18
NC_006998	11718	11718	-	-18
NC_006998	11719	11719	-	-19
NC_006998	11720	11720	-	-19
NC_006998	11721	11721	-	-19
NC_006998	11722	11722	-	-21
NC_006998	11723	11723	-	-22
NC_006998	11724	11724	-	-22
NC_006998	11725	11725	-	-22
NC_006998	11726	11726	-	-24
NC_006998	11727	11727	-	-24
NC_006998	11728	11728	-	-23
NC_006998	11729	11729	-	-23
NC_006998	11730	11730	-	-23
NC_006998	11731	11731	-	-22
NC_006998	11732	11732	-	-22
NC_006998	11733	11733	-	-21
NC_006998	11734	11734	-	-21
NC_006998	11735	11735	-	-21
NC_006998	11736	11736	-	-20
NC_006998	11737	11737	-	-20
NC_006998	11738	11738	-	-20
NC_006998	11739	11739	-	-20
NC_006998	11740	11740	-	-20
NC_006998	11741	11741	-	-20
NC_006998	11742	11742	-	-20
NC_006998	11743	11743	-	-20
NC_006998	11744	11744	-	-19
NC_006998	11745	11745	-	-20
NC_006998	11746	11746	-	-20
NC_006998	11747	11747	-	-18
NC_006998	11748	11748	-	-19
NC_006998	11749	11749	-	-18
NC_006998	11750	11750	-	-18
NC_006998	11751	11751	-	-17
NC_006998	11752	11752	-	-15
NC_006998	11753	11753	-	-15
NC_006998	11754	11754	-	-15
NC_006998	11755	11755	-	-14
NC_006998	11756	11756	-	-15
NC_006998	11757	11757	-	-17
NC_006998	11757	11757	+	1
NC_006998	11758	11758	-	-17
NC_006998	11758	11758	+	1
NC_006998	11759	11759	-	-17
NC_006998	11759	11759	+	1
NC_006998	11760	11760	-	-17
NC_006998	11760	11760	+	1
NC_006998	11761	11761	-	-17
NC_006998	11761	11761	+	1
NC_006998	11762	11762	-	-18
NC_006998	11762	11762	+	1
NC_006998	11763	11763	-	-19
NC_006998	11763	11763	+	1
NC_006998	11764	11764	-	-20
NC_006998	11764	11764	+	1
NC_006998	11765	11765	-	-22
NC_006998	11765	11765	+	1
NC_006998	11766	11766	-	-23
NC_006998	11766	11766	+	2
NC_006998	11767	11767	-	-21
NC_006998	11767	11767	+	2
NC_006998	11768	11768	-	-22
NC_006998	11768	11768	+	2
NC_006998	11769	11769	-	-23
NC_006998	11769	11769	+	2
NC_006998	11770	11770	-	-23
NC_006998	11770	11770	+	2
NC_006998	11771	11771	-	-23
NC_006998	11771	11771	+	2
NC_006998	11772	11772	-	-24
NC_006998	11772	11772	+	2
NC_006998	11773	11773	-	-25
NC_006998	11773	11773	+	2
NC_006998	11774	11774	-	-25
NC_006998	11774	11774	+	2
NC_006998	11775	11775	-	-25
NC_006998	11775	11775	+	2
NC_006998	11776	11776	-	-24
NC_006998	11776	11776	+	2
NC_006998	11777	11777	-	-24
NC_006998	11777	11777	+	2
NC_006998	11778	11778	-	-27
NC_006998	11778	11778	+	2
NC_006998	11779	11779	-	-27
NC_006998	11779	11779	+	2
NC_006998	11780	11780	-	-27
NC_006998	11780	11780	+	2
NC_006998	11781	11781	-	-27
NC_006998	11781	11781	+	2
NC_006998	11782	11782	-	-27
NC_006998	11782	11782	+	2
NC_006998	11783	11783	-	-27
NC_006998	11783	11783	+	2
NC_006998	11784	11784	-	-27
NC_006998	11784	11784	+	2
NC_006998	11785	11785	-	-25
NC_006998	11785	11785	+	2
NC_006998	11786	11786	-	-25
NC_006998	11786	11786	+	2
NC_006998	11787	11787	-	-24
NC_006998	11787	11787	+	2
NC_006998	11788	11788	-	-26
NC_006998	11788	11788	+	2
NC_006998	11789	11789	-	-25
NC_006998	11789	11789	+	2
NC_006998	11790	11790	-	-25
NC_006998	11790	11790	+	2
NC_006998	11791	11791	-	-25
NC_006998	11791	11791	+	2
NC_006998	11792	11792	-	-26
NC_006998	11792	11792	+	2
NC_006998	11793	11793	-	-26
NC_006998	11793	11793	+	2
NC_006998	11794	11794	-	-26
NC_006998	11794	11794	+	2
NC_006998	11795	11795	-	-26
NC_006998	11795	11795	+	2
NC_006998	11796	11796	-	-26
NC_006998	11796	11796	+	2
NC_006998	11797	11797	-	-25
NC_006998	11797	11797	+	2
NC_006998	11798	11798	-	-25
NC_006998	11798	11798	+	2
NC_006998	11799	11799	-	-25
NC_006998	11799	11799	+	2
NC_006998	11800	11800	-	-25
NC_006998	11800	11800	+	2
NC_006998	11801	11801	-	-25
NC_006998	11801	11801	+	2
NC_006998	11802	11802	-	-21
NC_006998	11802	11802	+	1
NC_006998	11803	11803	-	-20
NC_006998	11803	11803	+	1
NC_006998	11804	11804	-	-21
NC_006998	11804	11804	+	1
NC_006998	11805	11805	-	-21
NC_006998	11805	11805	+	1
NC_006998	11806	11806	-	-22
NC_006998	11806	11806	+	1
NC_006998	11807	11807	-	-32
NC_006998	11807	11807	+	1
NC_006998	11808	11808	-	-31
NC_006998	11808	11808	+	1
NC_006998	11809	11809	-	-30
NC_006998	11809	11809	+	1
NC_006998	11810	11810	-	-27
NC_006998	11811	11811	-	-24
NC_006998	11812	11812	-	-24
NC_006998	11813	11813	-	-24
NC_006998	11814	11814	-	-23
NC_006998	11815	11815	-	-25
NC_006998	11816	11816	-	-24
NC_006998	11817	11817	-	-24
NC_006998	11818	11818	-	-24
NC_006998	11819	11819	-	-25
NC_006998	11820	11820	-	-25
NC_006998	11821	11821	-	-24
NC_006998	11822	11822	-	-26
NC_006998	11823	11823	-	-28
NC_006998	11824	11824	-	-28
NC_006998	11825	11825	-	-32
NC_006998	11826	11826	-	-32
NC_006998	11827	11827	-	-32
NC_006998	11828	11828	-	-33
NC_006998	11829	11829	-	-33
NC_006998	11830	11830	-	-35
NC_006998	11831	11831	-	-34
NC_006998	11832	11832	-	-34
NC_006998	11833	11833	-	-33
NC_006998	11834	11834	-	-35
NC_006998	11835	11835	-	-35
NC_006998	11836	11836	-	-35
NC_006998	11836	11836	+	1
NC_006998	11837	11837	-	-35
NC_006998	11837	11837	+	1
NC_006998	11838	11838	-	-36
NC_006998	11838	11838	+	1
NC_006998	11839	11839	-	-37
NC_006998	11839	11839	+	1
NC_006998	11840	11840	-	-37
NC_006998	11840	11840	+	1
NC_006998	11841	11841	-	-37
NC_006998	11841	11841	+	1
NC_006998	11842	11842	-	-38
NC_006998	11842	11842	+	1
NC_006998	11843	11843	-	-38
NC_006998	11843	11843	+	1
NC_006998	11844	11844	-	-39
NC_006998	11844	11844	+	2
NC_006998	11845	11845	-	-40
NC_006998	11845	11845	+	2
NC_006998	11846	11846	-	-44
NC_006998	11846	11846	+	2
NC_006998	11847	11847	-	-47
NC_006998	11847	11847	+	2
NC_006998	11848	11848	-	-47
NC_006998	11848	11848	+	2
NC_006998	11849	11849	-	-47
NC_006998	11849	11849	+	2
NC_006998	11850	11850	-	-48
NC_006998	11850	11850	+	2
NC_006998	11851	11851	-	-47
NC_006998	11851	11851	+	2
NC_006998	11852	11852	-	-38
NC_006998	11852	11852	+	2
NC_006998	11853	11853	-	-38
NC_006998	11853	11853	+	2
NC_006998	11854	11854	-	-38
NC_006998	11854	11854	+	2
NC_006998	11855	11855	-	-37
NC_006998	11855	11855	+	2
NC_006998	11856	11856	-	-36
NC_006998	11856	11856	+	2
NC_006998	11857	11857	-	-35
NC_006998	11857	11857	+	2
NC_006998	11858	11858	-	-34
NC_006998	11858	11858	+	2
NC_006998	11859	11859	-	-31
NC_006998	11859	11859	+	2
NC_006998	11860	11860	-	-31
NC_006998	11860	11860	+	2
NC_006998	11861	11861	-	-31
NC_006998	11861	11861	+	2
NC_006998	11862	11862	-	-30
NC_006998	11862	11862	+	2
NC_006998	11863	11863	-	-28
NC_006998	11863	11863	+	2
NC_006998	11864	11864	-	-31
NC_006998	11864	11864	+	3
NC_006998	11865	11865	-	-30
NC_006998	11865	11865	+	3
NC_006998	11866	11866	-	-35
NC_006998	11866	11866	+	3
NC_006998	11867	11867	-	-35
NC_006998	11867	11867	+	3
NC_006998	11868	11868	-	-35
NC_006998	11868	11868	+	3
NC_006998	11869	11869	-	-34
NC_006998	11869	11869	+	3
NC_006998	11870	11870	-	-34
NC_006998	11870	11870	+	3
NC_006998	11871	11871	-	-33
NC_006998	11871	11871	+	3
NC_006998	11872	11872	-	-33
NC_006998	11872	11872	+	3
NC_006998	11873	11873	-	-32
NC_006998	11873	11873	+	3
NC_006998	11874	11874	-	-32
NC_006998	11874	11874	+	3
NC_006998	11875	11875	-	-32
NC_006998	11875	11875	+	3
NC_006998	11876	11876	-	-34
NC_006998	11876	11876	+	3
NC_006998	11877	11877	-	-34
NC_006998	11877	11877	+	3
NC_006998	11878	11878	-	-33
NC_006998	11878	11878	+	3
NC_006998	11879	11879	-	-32
NC_006998	11879	11879	+	3
NC_006998	11880	11880	-	-33
NC_006998	11880	11880	+	3
NC_006998	11881	11881	-	-33
NC_006998	11881	11881	+	2
NC_006998	11882	11882	-	-32
NC_006998	11882	11882	+	2
NC_006998	11883	11883	-	-30
NC_006998	11883	11883	+	2
NC_006998	11884	11884	-	-28
NC_006998	11884	11884	+	2
NC_006998	11885	11885	-	-29
NC_006998	11885	11885	+	2
NC_006998	11886	11886	-	-31
NC_006998	11886	11886	+	2
NC_006998	11887	11887	-	-46
NC_006998	11887	11887	+	2
NC_006998	11888	11888	-	-51
NC_006998	11888	11888	+	2
NC_006998	11889	11889	-	-74
NC_006998	11889	11889	+	1
NC_006998	11890	11890	-	-81
NC_006998	11890	11890	+	1
NC_006998	11891	11891	-	-82
NC_006998	11891	11891	+	1
NC_006998	11892	11892	-	-79
NC_006998	11892	11892	+	1
NC_006998	11893	11893	-	-80
NC_006998	11893	11893	+	1
NC_006998	11894	11894	-	-87
NC_006998	11894	11894	+	1
NC_006998	11895	11895	-	-88
NC_006998	11895	11895	+	1
NC_006998	11896	11896	-	-92
NC_006998	11896	11896	+	1
NC_006998	11897	11897	-	-92
NC_006998	11897	11897	+	1
NC_006998	11898	11898	-	-95
NC_006998	11898	11898	+	1
NC_006998	11899	11899	-	-100
NC_006998	11899	11899	+	1
NC_006998	11900	11900	-	-99
NC_006998	11900	11900	+	1
NC_006998	11901	11901	-	-100
NC_006998	11901	11901	+	1
NC_006998	11902	11902	-	-101
NC_006998	11902	11902	+	1
NC_006998	11903	11903	-	-103
NC_006998	11903	11903	+	1
NC_006998	11904	11904	-	-104
NC_006998	11905	11905	-	-104
NC_006998	11906	11906	-	-107
NC_006998	11907	11907	-	-107
NC_006998	11908	11908	-	-106
NC_006998	11909	11909	-	-108
NC_006998	11910	11910	-	-109
NC_006998	11911	11911	-	-107
NC_006998	11912	11912	-	-107
NC_006998	11913	11913	-	-107
NC_006998	11914	11914	-	-107
NC_006998	11915	11915	-	-106
NC_006998	11916	11916	-	-104
NC_006998	11917	11917	-	-105
NC_006998	11918	11918	-	-105
NC_006998	11919	11919	-	-104
NC_006998	11920	11920	-	-104
NC_006998	11921	11921	-	-105
NC_006998	11922	11922	-	-107
NC_006998	11923	11923	-	-108
NC_006998	11924	11924	-	-107
NC_006998	11925	11925	-	-107
NC_006998	11925	11925	+	1
NC_006998	11926	11926	-	-106
NC_006998	11926	11926	+	1
NC_006998	11927	11927	-	-106
NC_006998	11927	11927	+	2
NC_006998	11928	11928	-	-107
NC_006998	11928	11928	+	2
NC_006998	11929	11929	-	-108
NC_006998	11929	11929	+	2
NC_006998	11930	11930	-	-105
NC_006998	11930	11930	+	2
NC_006998	11931	11931	-	-105
NC_006998	11931	11931	+	2
NC_006998	11932	11932	-	-94
NC_006998	11932	11932	+	2
NC_006998	11933	11933	-	-88
NC_006998	11933	11933	+	2
NC_006998	11934	11934	-	-67
NC_006998	11934	11934	+	2
NC_006998	11935	11935	-	-60
NC_006998	11935	11935	+	2
NC_006998	11936	11936	-	-57
NC_006998	11936	11936	+	2
NC_006998	11937	11937	-	-52
NC_006998	11937	11937	+	2
NC_006998	11938	11938	-	-45
NC_006998	11938	11938	+	2
NC_006998	11939	11939	-	-42
NC_006998	11939	11939	+	2
NC_006998	11940	11940	-	-42
NC_006998	11940	11940	+	2
NC_006998	11941	11941	-	-40
NC_006998	11941	11941	+	2
NC_006998	11942	11942	-	-40
NC_006998	11942	11942	+	3
NC_006998	11943	11943	-	-38
NC_006998	11943	11943	+	3
NC_006998	11944	11944	-	-35
NC_006998	11944	11944	+	3
NC_006998	11945	11945	-	-35
NC_006998	11945	11945	+	4
NC_006998	11946	11946	-	-35
NC_006998	11946	11946	+	4
NC_006998	11947	11947	-	-35
NC_006998	11947	11947	+	4
NC_006998	11948	11948	-	-33
NC_006998	11948	11948	+	4
NC_006998	11949	11949	-	-34
NC_006998	11949	11949	+	4
NC_006998	11950	11950	-	-34
NC_006998	11950	11950	+	4
NC_006998	11951	11951	-	-30
NC_006998	11951	11951	+	4
NC_006998	11952	11952	-	-30
NC_006998	11952	11952	+	4
NC_006998	11953	11953	-	-31
NC_006998	11953	11953	+	4
NC_006998	11954	11954	-	-28
NC_006998	11954	11954	+	4
NC_006998	11955	11955	-	-29
NC_006998	11955	11955	+	4
NC_006998	11956	11956	-	-44
NC_006998	11956	11956	+	4
NC_006998	11957	11957	-	-45
NC_006998	11957	11957	+	4
NC_006998	11958	11958	-	-46
NC_006998	11958	11958	+	4
NC_006998	11959	11959	-	-47
NC_006998	11959	11959	+	4
NC_006998	11960	11960	-	-47
NC_006998	11960	11960	+	4
NC_006998	11961	11961	-	-47
NC_006998	11961	11961	+	4
NC_006998	11962	11962	-	-45
NC_006998	11962	11962	+	4
NC_006998	11963	11963	-	-45
NC_006998	11963	11963	+	4
NC_006998	11964	11964	-	-46
NC_006998	11964	11964	+	4
NC_006998	11965	11965	-	-48
NC_006998	11965	11965	+	3
NC_006998	11966	11966	-	-50
NC_006998	11966	11966	+	3
NC_006998	11967	11967	-	-53
NC_006998	11967	11967	+	4
NC_006998	11968	11968	-	-54
NC_006998	11968	11968	+	4
NC_006998	11969	11969	-	-54
NC_006998	11969	11969	+	3
NC_006998	11970	11970	-	-54
NC_006998	11970	11970	+	2
NC_006998	11971	11971	-	-55
NC_006998	11971	11971	+	2
NC_006998	11972	11972	-	-56
NC_006998	11972	11972	+	2
NC_006998	11973	11973	-	-56
NC_006998	11973	11973	+	2
NC_006998	11974	11974	-	-59
NC_006998	11974	11974	+	2
NC_006998	11975	11975	-	-60
NC_006998	11975	11975	+	2
NC_006998	11976	11976	-	-58
NC_006998	11976	11976	+	2
NC_006998	11977	11977	-	-58
NC_006998	11977	11977	+	2
NC_006998	11978	11978	-	-56
NC_006998	11978	11978	+	2
NC_006998	11979	11979	-	-56
NC_006998	11979	11979	+	2
NC_006998	11980	11980	-	-56
NC_006998	11980	11980	+	2
NC_006998	11981	11981	-	-55
NC_006998	11981	11981	+	2
NC_006998	11982	11982	-	-55
NC_006998	11982	11982	+	1
NC_006998	11983	11983	-	-51
NC_006998	11983	11983	+	1
NC_006998	11984	11984	-	-51
NC_006998	11984	11984	+	1
NC_006998	11985	11985	-	-51
NC_006998	11985	11985	+	1
NC_006998	11986	11986	-	-53
NC_006998	11986	11986	+	1
NC_006998	11987	11987	-	-50
NC_006998	11987	11987	+	1
NC_006998	11988	11988	-	-49
NC_006998	11988	11988	+	2
NC_006998	11989	11989	-	-49
NC_006998	11989	11989	+	2
NC_006998	11990	11990	-	-51
NC_006998	11990	11990	+	2
NC_006998	11991	11991	-	-53
NC_006998	11991	11991	+	2
NC_006998	11992	11992	-	-53
NC_006998	11992	11992	+	2
NC_006998	11993	11993	-	-52
NC_006998	11993	11993	+	2
NC_006998	11994	11994	-	-52
NC_006998	11994	11994	+	2
NC_006998	11995	11995	-	-51
NC_006998	11995	11995	+	2
NC_006998	11996	11996	-	-53
NC_006998	11996	11996	+	2
NC_006998	11997	11997	-	-53
NC_006998	11997	11997	+	2
NC_006998	11998	11998	-	-53
NC_006998	11998	11998	+	2
NC_006998	11999	11999	-	-51
NC_006998	11999	11999	+	2
NC_006998	12000	12000	-	-49
NC_006998	12000	12000	+	2
NC_006998	12001	12001	-	-37
NC_006998	12001	12001	+	2
NC_006998	12002	12002	-	-36
NC_006998	12002	12002	+	2
NC_006998	12003	12003	-	-36
NC_006998	12003	12003	+	2
NC_006998	12004	12004	-	-35
NC_006998	12004	12004	+	2
NC_006998	12005	12005	-	-33
NC_006998	12005	12005	+	2
NC_006998	12006	12006	-	-31
NC_006998	12006	12006	+	2
NC_006998	12007	12007	-	-31
NC_006998	12007	12007	+	2
NC_006998	12008	12008	-	-29
NC_006998	12008	12008	+	2
NC_006998	12009	12009	-	-28
NC_006998	12009	12009	+	2
NC_006998	12010	12010	-	-28
NC_006998	12010	12010	+	2
NC_006998	12011	12011	-	-28
NC_006998	12011	12011	+	2
NC_006998	12012	12012	-	-27
NC_006998	12012	12012	+	1
NC_006998	12013	12013	-	-26
NC_006998	12013	12013	+	1
NC_006998	12014	12014	-	-26
NC_006998	12014	12014	+	1
NC_006998	12015	12015	-	-25
NC_006998	12015	12015	+	1
NC_006998	12016	12016	-	-24
NC_006998	12016	12016	+	1
NC_006998	12017	12017	-	-22
NC_006998	12017	12017	+	1
NC_006998	12018	12018	-	-21
NC_006998	12018	12018	+	1
NC_006998	12019	12019	-	-19
NC_006998	12019	12019	+	1
NC_006998	12020	12020	-	-19
NC_006998	12020	12020	+	1
NC_006998	12021	12021	-	-18
NC_006998	12021	12021	+	1
NC_006998	12022	12022	-	-20
NC_006998	12022	12022	+	1
NC_006998	12023	12023	-	-24
NC_006998	12023	12023	+	1
NC_006998	12024	12024	-	-24
NC_006998	12024	12024	+	1
NC_006998	12025	12025	-	-34
NC_006998	12025	12025	+	1
NC_006998	12026	12026	-	-34
NC_006998	12026	12026	+	1
NC_006998	12027	12027	-	-35
NC_006998	12027	12027	+	2
NC_006998	12028	12028	-	-34
NC_006998	12028	12028	+	2
NC_006998	12029	12029	-	-36
NC_006998	12029	12029	+	2
NC_006998	12030	12030	-	-36
NC_006998	12030	12030	+	2
NC_006998	12031	12031	-	-36
NC_006998	12031	12031	+	2
NC_006998	12032	12032	-	-36
NC_006998	12032	12032	+	2
NC_006998	12033	12033	-	-36
NC_006998	12033	12033	+	2
NC_006998	12034	12034	-	-40
NC_006998	12034	12034	+	2
NC_006998	12035	12035	-	-38
NC_006998	12035	12035	+	2
NC_006998	12036	12036	-	-38
NC_006998	12036	12036	+	2
NC_006998	12037	12037	-	-39
NC_006998	12037	12037	+	2
NC_006998	12038	12038	-	-40
NC_006998	12038	12038	+	2
NC_006998	12039	12039	-	-40
NC_006998	12039	12039	+	2
NC_006998	12040	12040	-	-40
NC_006998	12040	12040	+	2
NC_006998	12041	12041	-	-39
NC_006998	12041	12041	+	2
NC_006998	12042	12042	-	-39
NC_006998	12042	12042	+	2
NC_006998	12043	12043	-	-39
NC_006998	12043	12043	+	2
NC_006998	12044	12044	-	-39
NC_006998	12044	12044	+	2
NC_006998	12045	12045	-	-38
NC_006998	12045	12045	+	2
NC_006998	12046	12046	-	-36
NC_006998	12046	12046	+	2
NC_006998	12047	12047	-	-36
NC_006998	12047	12047	+	2
NC_006998	12048	12048	-	-36
NC_006998	12048	12048	+	2
NC_006998	12049	12049	-	-36
NC_006998	12049	12049	+	2
NC_006998	12050	12050	-	-35
NC_006998	12050	12050	+	2
NC_006998	12051	12051	-	-35
NC_006998	12051	12051	+	2
NC_006998	12052	12052	-	-35
NC_006998	12052	12052	+	2
NC_006998	12053	12053	-	-35
NC_006998	12053	12053	+	2
NC_006998	12054	12054	-	-35
NC_006998	12054	12054	+	2
NC_006998	12055	12055	-	-35
NC_006998	12055	12055	+	2
NC_006998	12056	12056	-	-35
NC_006998	12056	12056	+	2
NC_006998	12057	12057	-	-35
NC_006998	12057	12057	+	2
NC_006998	12058	12058	-	-35
NC_006998	12058	12058	+	2
NC_006998	12059	12059	-	-36
NC_006998	12059	12059	+	1
NC_006998	12060	12060	-	-36
NC_006998	12060	12060	+	1
NC_006998	12061	12061	-	-40
NC_006998	12061	12061	+	1
NC_006998	12062	12062	-	-41
NC_006998	12062	12062	+	1
NC_006998	12063	12063	-	-41
NC_006998	12063	12063	+	1
NC_006998	12064	12064	-	-41
NC_006998	12064	12064	+	1
NC_006998	12065	12065	-	-38
NC_006998	12065	12065	+	1
NC_006998	12066	12066	-	-37
NC_006998	12066	12066	+	1
NC_006998	12067	12067	-	-38
NC_006998	12067	12067	+	1
NC_006998	12068	12068	-	-37
NC_006998	12068	12068	+	1
NC_006998	12069	12069	-	-38
NC_006998	12069	12069	+	1
NC_006998	12070	12070	-	-32
NC_006998	12070	12070	+	1
NC_006998	12071	12071	-	-30
NC_006998	12071	12071	+	1
NC_006998	12072	12072	-	-29
NC_006998	12072	12072	+	1
NC_006998	12073	12073	-	-29
NC_006998	12073	12073	+	1
NC_006998	12074	12074	-	-27
NC_006998	12074	12074	+	1
NC_006998	12075	12075	-	-27
NC_006998	12075	12075	+	1
NC_006998	12076	12076	-	-23
NC_006998	12076	12076	+	1
NC_006998	12077	12077	-	-23
NC_006998	12077	12077	+	1
NC_006998	12078	12078	-	-23
NC_006998	12079	12079	-	-23
NC_006998	12079	12079	+	1
NC_006998	12080	12080	-	-24
NC_006998	12080	12080	+	1
NC_006998	12081	12081	-	-24
NC_006998	12081	12081	+	1
NC_006998	12082	12082	-	-23
NC_006998	12082	12082	+	1
NC_006998	12083	12083	-	-24
NC_006998	12083	12083	+	1
NC_006998	12084	12084	-	-25
NC_006998	12084	12084	+	1
NC_006998	12085	12085	-	-25
NC_006998	12085	12085	+	1
NC_006998	12086	12086	-	-26
NC_006998	12086	12086	+	1
NC_006998	12087	12087	-	-29
NC_006998	12087	12087	+	1
NC_006998	12088	12088	-	-29
NC_006998	12088	12088	+	1
NC_006998	12089	12089	-	-29
NC_006998	12089	12089	+	1
NC_006998	12090	12090	-	-29
NC_006998	12090	12090	+	1
NC_006998	12091	12091	-	-29
NC_006998	12091	12091	+	1
NC_006998	12092	12092	-	-28
NC_006998	12092	12092	+	1
NC_006998	12093	12093	-	-28
NC_006998	12093	12093	+	1
NC_006998	12094	12094	-	-28
NC_006998	12094	12094	+	1
NC_006998	12095	12095	-	-28
NC_006998	12095	12095	+	1
NC_006998	12096	12096	-	-28
NC_006998	12096	12096	+	1
NC_006998	12097	12097	-	-28
NC_006998	12097	12097	+	1
NC_006998	12098	12098	-	-28
NC_006998	12098	12098	+	1
NC_006998	12099	12099	-	-28
NC_006998	12099	12099	+	1
NC_006998	12100	12100	-	-28
NC_006998	12100	12100	+	1
NC_006998	12101	12101	-	-28
NC_006998	12101	12101	+	1
NC_006998	12102	12102	-	-28
NC_006998	12102	12102	+	1
NC_006998	12103	12103	-	-28
NC_006998	12103	12103	+	1
NC_006998	12104	12104	-	-27
NC_006998	12104	12104	+	1
NC_006998	12105	12105	-	-26
NC_006998	12105	12105	+	1
NC_006998	12106	12106	-	-22
NC_006998	12106	12106	+	1
NC_006998	12107	12107	-	-23
NC_006998	12107	12107	+	1
NC_006998	12108	12108	-	-22
NC_006998	12108	12108	+	1
NC_006998	12109	12109	-	-20
NC_006998	12109	12109	+	1
NC_006998	12110	12110	-	-19
NC_006998	12110	12110	+	1
NC_006998	12111	12111	-	-16
NC_006998	12111	12111	+	1
NC_006998	12112	12112	-	-16
NC_006998	12112	12112	+	1
NC_006998	12113	12113	-	-15
NC_006998	12113	12113	+	1
NC_006998	12114	12114	-	-13
NC_006998	12114	12114	+	1
NC_006998	12115	12115	-	-12
NC_006998	12115	12115	+	1
NC_006998	12116	12116	-	-12
NC_006998	12116	12116	+	1
NC_006998	12117	12117	-	-11
NC_006998	12117	12117	+	1
NC_006998	12118	12118	-	-10
NC_006998	12118	12118	+	1
NC_006998	12119	12119	-	-10
NC_006998	12119	12119	+	1
NC_006998	12120	12120	-	-9
NC_006998	12120	12120	+	1
NC_006998	12121	12121	-	-8
NC_006998	12121	12121	+	1
NC_006998	12122	12122	-	-7
NC_006998	12122	12122	+	1
NC_006998	12123	12123	-	-7
NC_006998	12124	12124	-	-6
NC_006998	12125	12125	-	-6
NC_006998	12126	12126	-	-5
NC_006998	12127	12127	-	-5
NC_006998	12128	12128	-	-5
NC_006998	12129	12129	-	-5
NC_006998	12130	12130	-	-5
NC_006998	12131	12131	-	-4
NC_006998	12132	12132	-	-4
NC_006998	12133	12133	-	-4
NC_006998	12134	12134	-	-4
NC_006998	12135	12135	-	-4
NC_006998	12136	12136	-	-5
NC_006998	12137	12137	-	-4
NC_006998	12138	12138	-	-5
NC_006998	12139	12139	-	-6
NC_006998	12140	12140	-	-8
NC_006998	12141	12141	-	-8
NC_006998	12141	12141	+	1
NC_006998	12142	12142	-	-8
NC_006998	12142	12142	+	1
NC_006998	12143	12143	-	-8
NC_006998	12143	12143	+	1
NC_006998	12144	12144	-	-8
NC_006998	12144	12144	+	1
NC_006998	12145	12145	-	-8
NC_006998	12145	12145	+	1
NC_006998	12146	12146	-	-8
NC_006998	12146	12146	+	2
NC_006998	12147	12147	-	-9
NC_006998	12147	12147	+	3
NC_006998	12148	12148	-	-9
NC_006998	12148	12148	+	3
NC_006998	12149	12149	-	-9
NC_006998	12149	12149	+	3
NC_006998	12150	12150	-	-9
NC_006998	12150	12150	+	3
NC_006998	12151	12151	-	-9
NC_006998	12151	12151	+	3
NC_006998	12152	12152	-	-8
NC_006998	12152	12152	+	3
NC_006998	12153	12153	-	-8
NC_006998	12153	12153	+	3
NC_006998	12154	12154	-	-8
NC_006998	12154	12154	+	3
NC_006998	12155	12155	-	-9
NC_006998	12155	12155	+	3
NC_006998	12156	12156	-	-10
NC_006998	12156	12156	+	3
NC_006998	12157	12157	-	-15
NC_006998	12157	12157	+	3
NC_006998	12158	12158	-	-17
NC_006998	12158	12158	+	3
NC_006998	12159	12159	-	-17
NC_006998	12159	12159	+	3
NC_006998	12160	12160	-	-17
NC_006998	12160	12160	+	3
NC_006998	12161	12161	-	-17
NC_006998	12161	12161	+	3
NC_006998	12162	12162	-	-17
NC_006998	12162	12162	+	3
NC_006998	12163	12163	-	-18
NC_006998	12163	12163	+	3
NC_006998	12164	12164	-	-18
NC_006998	12164	12164	+	3
NC_006998	12165	12165	-	-18
NC_006998	12165	12165	+	3
NC_006998	12166	12166	-	-21
NC_006998	12166	12166	+	3
NC_006998	12167	12167	-	-21
NC_006998	12167	12167	+	3
NC_006998	12168	12168	-	-22
NC_006998	12168	12168	+	3
NC_006998	12169	12169	-	-22
NC_006998	12169	12169	+	3
NC_006998	12170	12170	-	-23
NC_006998	12170	12170	+	3
NC_006998	12171	12171	-	-23
NC_006998	12171	12171	+	3
NC_006998	12172	12172	-	-23
NC_006998	12172	12172	+	3
NC_006998	12173	12173	-	-23
NC_006998	12173	12173	+	3
NC_006998	12174	12174	-	-23
NC_006998	12174	12174	+	3
NC_006998	12175	12175	-	-23
NC_006998	12175	12175	+	3
NC_006998	12176	12176	-	-23
NC_006998	12176	12176	+	3
NC_006998	12177	12177	-	-22
NC_006998	12177	12177	+	3
NC_006998	12178	12178	-	-22
NC_006998	12178	12178	+	3
NC_006998	12179	12179	-	-22
NC_006998	12179	12179	+	3
NC_006998	12180	12180	-	-22
NC_006998	12180	12180	+	3
NC_006998	12181	12181	-	-22
NC_006998	12181	12181	+	3
NC_006998	12182	12182	-	-22
NC_006998	12182	12182	+	3
NC_006998	12183	12183	-	-21
NC_006998	12183	12183	+	3
NC_006998	12184	12184	-	-21
NC_006998	12184	12184	+	3
NC_006998	12185	12185	-	-20
NC_006998	12185	12185	+	3
NC_006998	12186	12186	-	-20
NC_006998	12186	12186	+	3
NC_006998	12187	12187	-	-20
NC_006998	12187	12187	+	3
NC_006998	12188	12188	-	-20
NC_006998	12188	12188	+	3
NC_006998	12189	12189	-	-19
NC_006998	12189	12189	+	3
NC_006998	12190	12190	-	-19
NC_006998	12190	12190	+	3
NC_006998	12191	12191	-	-19
NC_006998	12192	12192	-	-20
NC_006998	12193	12193	-	-20
NC_006998	12194	12194	-	-19
NC_006998	12195	12195	-	-19
NC_006998	12196	12196	-	-23
NC_006998	12197	12197	-	-23
NC_006998	12198	12198	-	-23
NC_006998	12199	12199	-	-23
NC_006998	12200	12200	-	-22
NC_006998	12201	12201	-	-21
NC_006998	12202	12202	-	-17
NC_006998	12203	12203	-	-16
NC_006998	12204	12204	-	-13
NC_006998	12205	12205	-	-13
NC_006998	12206	12206	-	-12
NC_006998	12207	12207	-	-12
NC_006998	12208	12208	-	-10
NC_006998	12209	12209	-	-10
NC_006998	12210	12210	-	-10
NC_006998	12211	12211	-	-11
NC_006998	12212	12212	-	-11
NC_006998	12213	12213	-	-10
NC_006998	12214	12214	-	-10
NC_006998	12215	12215	-	-10
NC_006998	12216	12216	-	-14
NC_006998	12217	12217	-	-14
NC_006998	12218	12218	-	-14
NC_006998	12219	12219	-	-13
NC_006998	12220	12220	-	-13
NC_006998	12221	12221	-	-15
NC_006998	12222	12222	-	-15
NC_006998	12223	12223	-	-17
NC_006998	12224	12224	-	-19
NC_006998	12225	12225	-	-19
NC_006998	12226	12226	-	-19
NC_006998	12227	12227	-	-19
NC_006998	12228	12228	-	-20
NC_006998	12229	12229	-	-20
NC_006998	12230	12230	-	-19
NC_006998	12231	12231	-	-19
NC_006998	12232	12232	-	-19
NC_006998	12233	12233	-	-19
NC_006998	12234	12234	-	-23
NC_006998	12235	12235	-	-35
NC_006998	12236	12236	-	-36
NC_006998	12237	12237	-	-36
NC_006998	12238	12238	-	-35
NC_006998	12239	12239	-	-34
NC_006998	12240	12240	-	-35
NC_006998	12241	12241	-	-32
NC_006998	12242	12242	-	-32
NC_006998	12243	12243	-	-32
NC_006998	12244	12244	-	-31
NC_006998	12245	12245	-	-32
NC_006998	12246	12246	-	-32
NC_006998	12247	12247	-	-33
NC_006998	12248	12248	-	-34
NC_006998	12249	12249	-	-34
NC_006998	12250	12250	-	-37
NC_006998	12251	12251	-	-37
NC_006998	12252	12252	-	-36
NC_006998	12253	12253	-	-36
NC_006998	12254	12254	-	-36
NC_006998	12255	12255	-	-37
NC_006998	12256	12256	-	-36
NC_006998	12257	12257	-	-37
NC_006998	12258	12258	-	-37
NC_006998	12259	12259	-	-37
NC_006998	12260	12260	-	-37
NC_006998	12261	12261	-	-35
NC_006998	12262	12262	-	-35
NC_006998	12262	12262	+	1
NC_006998	12263	12263	-	-36
NC_006998	12263	12263	+	1
NC_006998	12264	12264	-	-36
NC_006998	12264	12264	+	1
NC_006998	12265	12265	-	-35
NC_006998	12265	12265	+	1
NC_006998	12266	12266	-	-34
NC_006998	12266	12266	+	1
NC_006998	12267	12267	-	-34
NC_006998	12267	12267	+	1
NC_006998	12268	12268	-	-35
NC_006998	12268	12268	+	1
NC_006998	12269	12269	-	-35
NC_006998	12269	12269	+	1
NC_006998	12270	12270	-	-34
NC_006998	12270	12270	+	1
NC_006998	12271	12271	-	-34
NC_006998	12271	12271	+	1
NC_006998	12272	12272	-	-34
NC_006998	12272	12272	+	1
NC_006998	12273	12273	-	-34
NC_006998	12273	12273	+	1
NC_006998	12274	12274	-	-35
NC_006998	12274	12274	+	1
NC_006998	12275	12275	-	-35
NC_006998	12275	12275	+	1
NC_006998	12276	12276	-	-36
NC_006998	12276	12276	+	1
NC_006998	12277	12277	-	-36
NC_006998	12277	12277	+	1
NC_006998	12278	12278	-	-36
NC_006998	12278	12278	+	1
NC_006998	12279	12279	-	-34
NC_006998	12279	12279	+	1
NC_006998	12280	12280	-	-24
NC_006998	12280	12280	+	1
NC_006998	12281	12281	-	-23
NC_006998	12281	12281	+	1
NC_006998	12282	12282	-	-22
NC_006998	12282	12282	+	1
NC_006998	12283	12283	-	-22
NC_006998	12283	12283	+	1
NC_006998	12284	12284	-	-22
NC_006998	12284	12284	+	1
NC_006998	12285	12285	-	-19
NC_006998	12285	12285	+	1
NC_006998	12286	12286	-	-18
NC_006998	12286	12286	+	1
NC_006998	12287	12287	-	-18
NC_006998	12287	12287	+	1
NC_006998	12288	12288	-	-18
NC_006998	12288	12288	+	1
NC_006998	12289	12289	-	-17
NC_006998	12289	12289	+	1
NC_006998	12290	12290	-	-17
NC_006998	12290	12290	+	1
NC_006998	12291	12291	-	-17
NC_006998	12291	12291	+	1
NC_006998	12292	12292	-	-15
NC_006998	12292	12292	+	1
NC_006998	12293	12293	-	-15
NC_006998	12293	12293	+	1
NC_006998	12294	12294	-	-17
NC_006998	12294	12294	+	1
NC_006998	12295	12295	-	-15
NC_006998	12295	12295	+	1
NC_006998	12296	12296	-	-15
NC_006998	12296	12296	+	1
NC_006998	12297	12297	-	-15
NC_006998	12297	12297	+	1
NC_006998	12298	12298	-	-15
NC_006998	12298	12298	+	1
NC_006998	12299	12299	-	-29
NC_006998	12299	12299	+	1
NC_006998	12300	12300	-	-26
NC_006998	12300	12300	+	1
NC_006998	12301	12301	-	-28
NC_006998	12301	12301	+	1
NC_006998	12302	12302	-	-29
NC_006998	12302	12302	+	1
NC_006998	12303	12303	-	-30
NC_006998	12303	12303	+	1
NC_006998	12304	12304	-	-30
NC_006998	12304	12304	+	1
NC_006998	12305	12305	-	-29
NC_006998	12306	12306	-	-27
NC_006998	12307	12307	-	-28
NC_006998	12308	12308	-	-33
NC_006998	12309	12309	-	-33
NC_006998	12310	12310	-	-35
NC_006998	12311	12311	-	-35
NC_006998	12312	12312	-	-35
NC_006998	12313	12313	-	-37
NC_006998	12314	12314	-	-38
NC_006998	12315	12315	-	-39
NC_006998	12316	12316	-	-39
NC_006998	12317	12317	-	-39
NC_006998	12318	12318	-	-40
NC_006998	12319	12319	-	-40
NC_006998	12320	12320	-	-42
NC_006998	12320	12320	+	1
NC_006998	12321	12321	-	-42
NC_006998	12321	12321	+	1
NC_006998	12322	12322	-	-44
NC_006998	12322	12322	+	1
NC_006998	12323	12323	-	-45
NC_006998	12323	12323	+	1
NC_006998	12324	12324	-	-44
NC_006998	12324	12324	+	2
NC_006998	12325	12325	-	-46
NC_006998	12325	12325	+	2
NC_006998	12326	12326	-	-46
NC_006998	12326	12326	+	2
NC_006998	12327	12327	-	-47
NC_006998	12327	12327	+	2
NC_006998	12328	12328	-	-47
NC_006998	12328	12328	+	2
NC_006998	12329	12329	-	-46
NC_006998	12329	12329	+	2
NC_006998	12330	12330	-	-46
NC_006998	12330	12330	+	2
NC_006998	12331	12331	-	-49
NC_006998	12331	12331	+	2
NC_006998	12332	12332	-	-51
NC_006998	12332	12332	+	2
NC_006998	12333	12333	-	-51
NC_006998	12333	12333	+	2
NC_006998	12334	12334	-	-51
NC_006998	12334	12334	+	2
NC_006998	12335	12335	-	-51
NC_006998	12335	12335	+	2
NC_006998	12336	12336	-	-58
NC_006998	12336	12336	+	2
NC_006998	12337	12337	-	-58
NC_006998	12337	12337	+	2
NC_006998	12338	12338	-	-58
NC_006998	12338	12338	+	2
NC_006998	12339	12339	-	-56
NC_006998	12339	12339	+	2
NC_006998	12340	12340	-	-57
NC_006998	12340	12340	+	2
NC_006998	12341	12341	-	-58
NC_006998	12341	12341	+	2
NC_006998	12342	12342	-	-59
NC_006998	12342	12342	+	2
NC_006998	12343	12343	-	-58
NC_006998	12343	12343	+	2
NC_006998	12344	12344	-	-48
NC_006998	12344	12344	+	2
NC_006998	12345	12345	-	-48
NC_006998	12345	12345	+	2
NC_006998	12346	12346	-	-49
NC_006998	12346	12346	+	2
NC_006998	12347	12347	-	-47
NC_006998	12347	12347	+	2
NC_006998	12348	12348	-	-43
NC_006998	12348	12348	+	2
NC_006998	12349	12349	-	-40
NC_006998	12349	12349	+	2
NC_006998	12350	12350	-	-37
NC_006998	12350	12350	+	2
NC_006998	12351	12351	-	-35
NC_006998	12351	12351	+	2
NC_006998	12352	12352	-	-37
NC_006998	12352	12352	+	2
NC_006998	12353	12353	-	-38
NC_006998	12353	12353	+	2
NC_006998	12354	12354	-	-38
NC_006998	12354	12354	+	2
NC_006998	12355	12355	-	-38
NC_006998	12355	12355	+	2
NC_006998	12356	12356	-	-37
NC_006998	12356	12356	+	1
NC_006998	12357	12357	-	-37
NC_006998	12357	12357	+	1
NC_006998	12358	12358	-	-37
NC_006998	12358	12358	+	1
NC_006998	12359	12359	-	-37
NC_006998	12359	12359	+	1
NC_006998	12360	12360	-	-38
NC_006998	12360	12360	+	1
NC_006998	12361	12361	-	-38
NC_006998	12361	12361	+	1
NC_006998	12362	12362	-	-37
NC_006998	12362	12362	+	1
NC_006998	12363	12363	-	-37
NC_006998	12363	12363	+	1
NC_006998	12364	12364	-	-37
NC_006998	12364	12364	+	1
NC_006998	12365	12365	-	-37
NC_006998	12366	12366	-	-37
NC_006998	12367	12367	-	-36
NC_006998	12368	12368	-	-35
NC_006998	12369	12369	-	-34
NC_006998	12370	12370	-	-34
NC_006998	12371	12371	-	-33
NC_006998	12372	12372	-	-33
NC_006998	12373	12373	-	-33
NC_006998	12374	12374	-	-32
NC_006998	12375	12375	-	-31
NC_006998	12376	12376	-	-27
NC_006998	12377	12377	-	-27
NC_006998	12378	12378	-	-29
NC_006998	12379	12379	-	-30
NC_006998	12380	12380	-	-30
NC_006998	12381	12381	-	-27
NC_006998	12382	12382	-	-27
NC_006998	12383	12383	-	-28
NC_006998	12384	12384	-	-29
NC_006998	12385	12385	-	-29
NC_006998	12386	12386	-	-28
NC_006998	12387	12387	-	-30
NC_006998	12388	12388	-	-34
NC_006998	12389	12389	-	-34
NC_006998	12390	12390	-	-34
NC_006998	12391	12391	-	-31
NC_006998	12392	12392	-	-32
NC_006998	12393	12393	-	-32
NC_006998	12394	12394	-	-31
NC_006998	12395	12395	-	-31
NC_006998	12396	12396	-	-32
NC_006998	12397	12397	-	-31
NC_006998	12398	12398	-	-29
NC_006998	12399	12399	-	-30
NC_006998	12400	12400	-	-31
NC_006998	12401	12401	-	-31
NC_006998	12402	12402	-	-29
NC_006998	12403	12403	-	-29
NC_006998	12404	12404	-	-29
NC_006998	12405	12405	-	-29
NC_006998	12406	12406	-	-31
NC_006998	12407	12407	-	-31
NC_006998	12408	12408	-	-31
NC_006998	12409	12409	-	-30
NC_006998	12410	12410	-	-27
NC_006998	12411	12411	-	-27
NC_006998	12412	12412	-	-27
NC_006998	12413	12413	-	-26
NC_006998	12414	12414	-	-26
NC_006998	12415	12415	-	-26
NC_006998	12416	12416	-	-26
NC_006998	12417	12417	-	-25
NC_006998	12418	12418	-	-25
NC_006998	12419	12419	-	-25
NC_006998	12420	12420	-	-24
NC_006998	12421	12421	-	-24
NC_006998	12422	12422	-	-23
NC_006998	12423	12423	-	-19
NC_006998	12424	12424	-	-17
NC_006998	12425	12425	-	-15
NC_006998	12426	12426	-	-12
NC_006998	12427	12427	-	-12
NC_006998	12428	12428	-	-11
NC_006998	12429	12429	-	-11
NC_006998	12430	12430	-	-10
NC_006998	12431	12431	-	-10
NC_006998	12432	12432	-	-10
NC_006998	12433	12433	-	-9
NC_006998	12434	12434	-	-10
NC_006998	12435	12435	-	-10
NC_006998	12436	12436	-	-9
NC_006998	12437	12437	-	-9
NC_006998	12438	12438	-	-8
NC_006998	12439	12439	-	-8
NC_006998	12440	12440	-	-8
NC_006998	12441	12441	-	-29
NC_006998	12442	12442	-	-34
NC_006998	12443	12443	-	-35
NC_006998	12444	12444	-	-35
NC_006998	12445	12445	-	-35
NC_006998	12446	12446	-	-36
NC_006998	12447	12447	-	-39
NC_006998	12448	12448	-	-39
NC_006998	12449	12449	-	-38
NC_006998	12450	12450	-	-42
NC_006998	12451	12451	-	-46
NC_006998	12452	12452	-	-49
NC_006998	12453	12453	-	-50
NC_006998	12454	12454	-	-50
NC_006998	12455	12455	-	-51
NC_006998	12456	12456	-	-49
NC_006998	12457	12457	-	-50
NC_006998	12458	12458	-	-51
NC_006998	12459	12459	-	-52
NC_006998	12460	12460	-	-52
NC_006998	12461	12461	-	-53
NC_006998	12462	12462	-	-55
NC_006998	12463	12463	-	-55
NC_006998	12464	12464	-	-55
NC_006998	12465	12465	-	-56
NC_006998	12466	12466	-	-60
NC_006998	12467	12467	-	-61
NC_006998	12468	12468	-	-64
NC_006998	12469	12469	-	-64
NC_006998	12470	12470	-	-67
NC_006998	12471	12471	-	-126
NC_006998	12472	12472	-	-148
NC_006998	12473	12473	-	-149
NC_006998	12474	12474	-	-149
NC_006998	12475	12475	-	-151
NC_006998	12476	12476	-	-160
NC_006998	12477	12477	-	-161
NC_006998	12478	12478	-	-165
NC_006998	12479	12479	-	-171
NC_006998	12480	12480	-	-173
NC_006998	12481	12481	-	-172
NC_006998	12482	12482	-	-172
NC_006998	12483	12483	-	-173
NC_006998	12484	12484	-	-175
NC_006998	12485	12485	-	-176
NC_006998	12486	12486	-	-158
NC_006998	12487	12487	-	-155
NC_006998	12488	12488	-	-154
NC_006998	12489	12489	-	-154
NC_006998	12490	12490	-	-152
NC_006998	12491	12491	-	-152
NC_006998	12492	12492	-	-146
NC_006998	12493	12493	-	-147
NC_006998	12494	12494	-	-148
NC_006998	12495	12495	-	-143
NC_006998	12496	12496	-	-143
NC_006998	12497	12497	-	-141
NC_006998	12498	12498	-	-140
NC_006998	12499	12499	-	-140
NC_006998	12500	12500	-	-139
NC_006998	12500	12500	+	1
NC_006998	12501	12501	-	-140
NC_006998	12501	12501	+	1
NC_006998	12502	12502	-	-140
NC_006998	12502	12502	+	1
NC_006998	12503	12503	-	-139
NC_006998	12503	12503	+	1
NC_006998	12504	12504	-	-139
NC_006998	12504	12504	+	1
NC_006998	12505	12505	-	-137
NC_006998	12505	12505	+	1
NC_006998	12506	12506	-	-139
NC_006998	12506	12506	+	1
NC_006998	12507	12507	-	-137
NC_006998	12507	12507	+	1
NC_006998	12508	12508	-	-137
NC_006998	12508	12508	+	1
NC_006998	12509	12509	-	-137
NC_006998	12509	12509	+	1
NC_006998	12510	12510	-	-135
NC_006998	12510	12510	+	1
NC_006998	12511	12511	-	-133
NC_006998	12511	12511	+	1
NC_006998	12512	12512	-	-133
NC_006998	12512	12512	+	1
NC_006998	12513	12513	-	-129
NC_006998	12513	12513	+	1
NC_006998	12514	12514	-	-128
NC_006998	12514	12514	+	1
NC_006998	12515	12515	-	-120
NC_006998	12515	12515	+	1
NC_006998	12516	12516	-	-69
NC_006998	12516	12516	+	1
NC_006998	12517	12517	-	-44
NC_006998	12517	12517	+	1
NC_006998	12518	12518	-	-38
NC_006998	12518	12518	+	1
NC_006998	12519	12519	-	-43
NC_006998	12519	12519	+	1
NC_006998	12520	12520	-	-32
NC_006998	12520	12520	+	1
NC_006998	12521	12521	-	-26
NC_006998	12521	12521	+	1
NC_006998	12522	12522	-	-29
NC_006998	12522	12522	+	1
NC_006998	12523	12523	-	-33
NC_006998	12523	12523	+	1
NC_006998	12524	12524	-	-33
NC_006998	12524	12524	+	1
NC_006998	12525	12525	-	-42
NC_006998	12525	12525	+	1
NC_006998	12526	12526	-	-43
NC_006998	12526	12526	+	1
NC_006998	12527	12527	-	-43
NC_006998	12527	12527	+	1
NC_006998	12528	12528	-	-45
NC_006998	12528	12528	+	1
NC_006998	12529	12529	-	-47
NC_006998	12529	12529	+	1
NC_006998	12530	12530	-	-47
NC_006998	12530	12530	+	1
NC_006998	12531	12531	-	-48
NC_006998	12531	12531	+	1
NC_006998	12532	12532	-	-48
NC_006998	12532	12532	+	1
NC_006998	12533	12533	-	-48
NC_006998	12533	12533	+	1
NC_006998	12534	12534	-	-48
NC_006998	12534	12534	+	1
NC_006998	12535	12535	-	-49
NC_006998	12535	12535	+	1
NC_006998	12536	12536	-	-48
NC_006998	12536	12536	+	1
NC_006998	12537	12537	-	-49
NC_006998	12537	12537	+	1
NC_006998	12538	12538	-	-49
NC_006998	12538	12538	+	1
NC_006998	12539	12539	-	-48
NC_006998	12539	12539	+	1
NC_006998	12540	12540	-	-49
NC_006998	12540	12540	+	1
NC_006998	12541	12541	-	-49
NC_006998	12541	12541	+	1
NC_006998	12542	12542	-	-49
NC_006998	12542	12542	+	1
NC_006998	12543	12543	-	-48
NC_006998	12543	12543	+	1
NC_006998	12544	12544	-	-48
NC_006998	12544	12544	+	1
NC_006998	12545	12545	-	-47
NC_006998	12546	12546	-	-44
NC_006998	12547	12547	-	-44
NC_006998	12548	12548	-	-45
NC_006998	12549	12549	-	-46
NC_006998	12550	12550	-	-46
NC_006998	12551	12551	-	-45
NC_006998	12552	12552	-	-45
NC_006998	12553	12553	-	-47
NC_006998	12554	12554	-	-47
NC_006998	12555	12555	-	-47
NC_006998	12556	12556	-	-46
NC_006998	12557	12557	-	-44
NC_006998	12558	12558	-	-44
NC_006998	12559	12559	-	-45
NC_006998	12560	12560	-	-45
NC_006998	12561	12561	-	-43
NC_006998	12562	12562	-	-43
NC_006998	12563	12563	-	-43
NC_006998	12564	12564	-	-39
NC_006998	12565	12565	-	-40
NC_006998	12566	12566	-	-37
NC_006998	12567	12567	-	-32
NC_006998	12568	12568	-	-30
NC_006998	12569	12569	-	-30
NC_006998	12570	12570	-	-22
NC_006998	12571	12571	-	-22
NC_006998	12572	12572	-	-21
NC_006998	12573	12573	-	-20
NC_006998	12574	12574	-	-19
NC_006998	12575	12575	-	-20
NC_006998	12576	12576	-	-19
NC_006998	12577	12577	-	-20
NC_006998	12578	12578	-	-21
NC_006998	12579	12579	-	-20
NC_006998	12580	12580	-	-19
NC_006998	12581	12581	-	-19
NC_006998	12582	12582	-	-18
NC_006998	12583	12583	-	-18
NC_006998	12584	12584	-	-16
NC_006998	12585	12585	-	-17
NC_006998	12586	12586	-	-19
NC_006998	12587	12587	-	-20
NC_006998	12588	12588	-	-20
NC_006998	12589	12589	-	-28
NC_006998	12590	12590	-	-72
NC_006998	12591	12591	-	-78
NC_006998	12592	12592	-	-82
NC_006998	12593	12593	-	-89
NC_006998	12594	12594	-	-93
NC_006998	12595	12595	-	-102
NC_006998	12596	12596	-	-103
NC_006998	12597	12597	-	-105
NC_006998	12598	12598	-	-112
NC_006998	12599	12599	-	-117
NC_006998	12600	12600	-	-120
NC_006998	12601	12601	-	-123
NC_006998	12602	12602	-	-131
NC_006998	12603	12603	-	-134
NC_006998	12604	12604	-	-138
NC_006998	12605	12605	-	-137
NC_006998	12606	12606	-	-139
NC_006998	12607	12607	-	-139
NC_006998	12608	12608	-	-141
NC_006998	12609	12609	-	-141
NC_006998	12610	12610	-	-139
NC_006998	12611	12611	-	-148
NC_006998	12611	12611	+	1
NC_006998	12612	12612	-	-210
NC_006998	12612	12612	+	1
NC_006998	12613	12613	-	-211
NC_006998	12613	12613	+	1
NC_006998	12614	12614	-	-213
NC_006998	12614	12614	+	1
NC_006998	12615	12615	-	-215
NC_006998	12615	12615	+	3
NC_006998	12616	12616	-	-220
NC_006998	12616	12616	+	3
NC_006998	12617	12617	-	-220
NC_006998	12617	12617	+	3
NC_006998	12618	12618	-	-221
NC_006998	12618	12618	+	3
NC_006998	12619	12619	-	-222
NC_006998	12619	12619	+	3
NC_006998	12620	12620	-	-221
NC_006998	12620	12620	+	3
NC_006998	12621	12621	-	-225
NC_006998	12621	12621	+	3
NC_006998	12622	12622	-	-224
NC_006998	12622	12622	+	3
NC_006998	12623	12623	-	-223
NC_006998	12623	12623	+	3
NC_006998	12624	12624	-	-224
NC_006998	12624	12624	+	3
NC_006998	12625	12625	-	-226
NC_006998	12625	12625	+	3
NC_006998	12626	12626	-	-228
NC_006998	12626	12626	+	3
NC_006998	12627	12627	-	-228
NC_006998	12627	12627	+	3
NC_006998	12628	12628	-	-228
NC_006998	12628	12628	+	3
NC_006998	12629	12629	-	-229
NC_006998	12629	12629	+	3
NC_006998	12630	12630	-	-229
NC_006998	12630	12630	+	3
NC_006998	12631	12631	-	-228
NC_006998	12631	12631	+	3
NC_006998	12632	12632	-	-226
NC_006998	12632	12632	+	3
NC_006998	12633	12633	-	-226
NC_006998	12633	12633	+	3
NC_006998	12634	12634	-	-216
NC_006998	12634	12634	+	3
NC_006998	12635	12635	-	-176
NC_006998	12635	12635	+	3
NC_006998	12636	12636	-	-173
NC_006998	12636	12636	+	3
NC_006998	12637	12637	-	-169
NC_006998	12637	12637	+	3
NC_006998	12638	12638	-	-163
NC_006998	12638	12638	+	3
NC_006998	12639	12639	-	-151
NC_006998	12639	12639	+	3
NC_006998	12640	12640	-	-134
NC_006998	12640	12640	+	3
NC_006998	12641	12641	-	-129
NC_006998	12641	12641	+	3
NC_006998	12642	12642	-	-119
NC_006998	12642	12642	+	3
NC_006998	12643	12643	-	-117
NC_006998	12643	12643	+	3
NC_006998	12644	12644	-	-115
NC_006998	12644	12644	+	3
NC_006998	12645	12645	-	-110
NC_006998	12645	12645	+	3
NC_006998	12646	12646	-	-111
NC_006998	12646	12646	+	3
NC_006998	12647	12647	-	-111
NC_006998	12647	12647	+	3
NC_006998	12648	12648	-	-109
NC_006998	12648	12648	+	3
NC_006998	12649	12649	-	-108
NC_006998	12649	12649	+	3
NC_006998	12650	12650	-	-106
NC_006998	12650	12650	+	3
NC_006998	12651	12651	-	-103
NC_006998	12651	12651	+	3
NC_006998	12652	12652	-	-102
NC_006998	12652	12652	+	3
NC_006998	12653	12653	-	-100
NC_006998	12653	12653	+	3
NC_006998	12654	12654	-	-99
NC_006998	12654	12654	+	3
NC_006998	12655	12655	-	-91
NC_006998	12655	12655	+	3
NC_006998	12656	12656	-	-79
NC_006998	12656	12656	+	3
NC_006998	12657	12657	-	-39
NC_006998	12657	12657	+	2
NC_006998	12658	12658	-	-57
NC_006998	12658	12658	+	2
NC_006998	12659	12659	-	-57
NC_006998	12659	12659	+	2
NC_006998	12660	12660	-	-56
NC_006998	12661	12661	-	-50
NC_006998	12662	12662	-	-43
NC_006998	12663	12663	-	-41
NC_006998	12664	12664	-	-42
NC_006998	12665	12665	-	-42
NC_006998	12666	12666	-	-42
NC_006998	12667	12667	-	-45
NC_006998	12668	12668	-	-45
NC_006998	12669	12669	-	-49
NC_006998	12670	12670	-	-49
NC_006998	12671	12671	-	-51
NC_006998	12672	12672	-	-54
NC_006998	12673	12673	-	-55
NC_006998	12674	12674	-	-55
NC_006998	12675	12675	-	-55
NC_006998	12676	12676	-	-55
NC_006998	12677	12677	-	-55
NC_006998	12678	12678	-	-56
NC_006998	12679	12679	-	-56
NC_006998	12680	12680	-	-57
NC_006998	12681	12681	-	-58
NC_006998	12682	12682	-	-61
NC_006998	12683	12683	-	-62
NC_006998	12684	12684	-	-62
NC_006998	12685	12685	-	-62
NC_006998	12686	12686	-	-61
NC_006998	12687	12687	-	-60
NC_006998	12688	12688	-	-61
NC_006998	12689	12689	-	-61
NC_006998	12690	12690	-	-60
NC_006998	12691	12691	-	-59
NC_006998	12692	12692	-	-58
NC_006998	12693	12693	-	-58
NC_006998	12694	12694	-	-58
NC_006998	12695	12695	-	-57
NC_006998	12696	12696	-	-57
NC_006998	12697	12697	-	-57
NC_006998	12698	12698	-	-57
NC_006998	12699	12699	-	-56
NC_006998	12700	12700	-	-56
NC_006998	12701	12701	-	-55
NC_006998	12702	12702	-	-55
NC_006998	12703	12703	-	-40
NC_006998	12704	12704	-	-43
NC_006998	12705	12705	-	-43
NC_006998	12706	12706	-	-38
NC_006998	12707	12707	-	-31
NC_006998	12708	12708	-	-26
NC_006998	12709	12709	-	-30
NC_006998	12710	12710	-	-29
NC_006998	12711	12711	-	-30
NC_006998	12712	12712	-	-29
NC_006998	12713	12713	-	-31
NC_006998	12714	12714	-	-32
NC_006998	12715	12715	-	-33
NC_006998	12716	12716	-	-32
NC_006998	12717	12717	-	-33
NC_006998	12718	12718	-	-33
NC_006998	12719	12719	-	-32
NC_006998	12720	12720	-	-30
NC_006998	12721	12721	-	-30
NC_006998	12722	12722	-	-34
NC_006998	12723	12723	-	-32
NC_006998	12724	12724	-	-32
NC_006998	12725	12725	-	-32
NC_006998	12726	12726	-	-31
NC_006998	12727	12727	-	-31
NC_006998	12728	12728	-	-34
NC_006998	12729	12729	-	-38
NC_006998	12730	12730	-	-39
NC_006998	12731	12731	-	-39
NC_006998	12732	12732	-	-39
NC_006998	12733	12733	-	-38
NC_006998	12734	12734	-	-38
NC_006998	12735	12735	-	-39
NC_006998	12736	12736	-	-39
NC_006998	12737	12737	-	-39
NC_006998	12738	12738	-	-39
NC_006998	12739	12739	-	-39
NC_006998	12740	12740	-	-39
NC_006998	12741	12741	-	-39
NC_006998	12742	12742	-	-39
NC_006998	12743	12743	-	-38
NC_006998	12744	12744	-	-37
NC_006998	12745	12745	-	-32
NC_006998	12746	12746	-	-29
NC_006998	12747	12747	-	-29
NC_006998	12748	12748	-	-28
NC_006998	12749	12749	-	-24
NC_006998	12750	12750	-	-34
NC_006998	12751	12751	-	-35
NC_006998	12752	12752	-	-35
NC_006998	12753	12753	-	-40
NC_006998	12754	12754	-	-48
NC_006998	12755	12755	-	-54
NC_006998	12756	12756	-	-54
NC_006998	12757	12757	-	-55
NC_006998	12758	12758	-	-53
NC_006998	12759	12759	-	-62
NC_006998	12760	12760	-	-70
NC_006998	12761	12761	-	-103
NC_006998	12762	12762	-	-285
NC_006998	12763	12763	-	-367
NC_006998	12764	12764	-	-403
NC_006998	12765	12765	-	-410
NC_006998	12766	12766	-	-419
NC_006998	12767	12767	-	-427
NC_006998	12768	12768	-	-438
NC_006998	12769	12769	-	-450
NC_006998	12770	12770	-	-457
NC_006998	12771	12771	-	-461
NC_006998	12772	12772	-	-476
NC_006998	12773	12773	-	-485
NC_006998	12774	12774	-	-494
NC_006998	12775	12775	-	-513
NC_006998	12776	12776	-	-553
NC_006998	12777	12777	-	-600
NC_006998	12778	12778	-	-612
NC_006998	12779	12779	-	-651
NC_006998	12780	12780	-	-659
NC_006998	12781	12781	-	-667
NC_006998	12782	12782	-	-671
NC_006998	12783	12783	-	-679
NC_006998	12784	12784	-	-680
NC_006998	12785	12785	-	-688
NC_006998	12786	12786	-	-693
NC_006998	12787	12787	-	-699
NC_006998	12788	12788	-	-703
NC_006998	12789	12789	-	-702
NC_006998	12790	12790	-	-699
NC_006998	12791	12791	-	-704
NC_006998	12792	12792	-	-707
NC_006998	12793	12793	-	-707
NC_006998	12794	12794	-	-697
NC_006998	12795	12795	-	-694
NC_006998	12796	12796	-	-690
NC_006998	12797	12797	-	-684
NC_006998	12798	12798	-	-683
NC_006998	12799	12799	-	-674
NC_006998	12800	12800	-	-683
NC_006998	12801	12801	-	-678
NC_006998	12802	12802	-	-685
NC_006998	12803	12803	-	-694
NC_006998	12804	12804	-	-682
NC_006998	12805	12805	-	-674
NC_006998	12806	12806	-	-668
NC_006998	12807	12807	-	-539
NC_006998	12808	12808	-	-481
NC_006998	12809	12809	-	-446
NC_006998	12810	12810	-	-447
NC_006998	12811	12811	-	-442
NC_006998	12812	12812	-	-415
NC_006998	12813	12813	-	-411
NC_006998	12814	12814	-	-405
NC_006998	12815	12815	-	-397
NC_006998	12816	12816	-	-396
NC_006998	12817	12817	-	-414
NC_006998	12818	12818	-	-445
NC_006998	12819	12819	-	-474
NC_006998	12820	12820	-	-472
NC_006998	12821	12821	-	-435
NC_006998	12822	12822	-	-430
NC_006998	12823	12823	-	-434
NC_006998	12824	12824	-	-411
NC_006998	12825	12825	-	-420
NC_006998	12826	12826	-	-412
NC_006998	12827	12827	-	-402
NC_006998	12828	12828	-	-408
NC_006998	12829	12829	-	-407
NC_006998	12830	12830	-	-407
NC_006998	12831	12831	-	-413
NC_006998	12832	12832	-	-420
NC_006998	12833	12833	-	-431
NC_006998	12834	12834	-	-441
NC_006998	12835	12835	-	-446
NC_006998	12836	12836	-	-453
NC_006998	12837	12837	-	-464
NC_006998	12838	12838	-	-462
NC_006998	12839	12839	-	-483
NC_006998	12840	12840	-	-550
NC_006998	12841	12841	-	-551
NC_006998	12842	12842	-	-561
NC_006998	12843	12843	-	-562
NC_006998	12844	12844	-	-561
NC_006998	12845	12845	-	-553
NC_006998	12846	12846	-	-557
NC_006998	12847	12847	-	-565
NC_006998	12848	12848	-	-565
NC_006998	12849	12849	-	-554
NC_006998	12850	12850	-	-543
NC_006998	12851	12851	-	-545
NC_006998	12852	12852	-	-546
NC_006998	12853	12853	-	-536
NC_006998	12854	12854	-	-540
NC_006998	12855	12855	-	-534
NC_006998	12856	12856	-	-529
NC_006998	12857	12857	-	-524
NC_006998	12858	12858	-	-525
NC_006998	12859	12859	-	-527
NC_006998	12860	12860	-	-527
NC_006998	12861	12861	-	-534
NC_006998	12862	12862	-	-517
NC_006998	12863	12863	-	-488
NC_006998	12864	12864	-	-476
NC_006998	12865	12865	-	-483
NC_006998	12866	12866	-	-523
NC_006998	12867	12867	-	-509
NC_006998	12868	12868	-	-495
NC_006998	12869	12869	-	-481
NC_006998	12870	12870	-	-467
NC_006998	12871	12871	-	-454
NC_006998	12872	12872	-	-450
NC_006998	12873	12873	-	-467
NC_006998	12874	12874	-	-462
NC_006998	12875	12875	-	-454
NC_006998	12876	12876	-	-462
NC_006998	12877	12877	-	-475
NC_006998	12878	12878	-	-477
NC_006998	12879	12879	-	-488
NC_006998	12880	12880	-	-500
NC_006998	12881	12881	-	-536
NC_006998	12882	12882	-	-533
NC_006998	12883	12883	-	-539
NC_006998	12884	12884	-	-527
NC_006998	12885	12885	-	-478
NC_006998	12886	12886	-	-478
NC_006998	12887	12887	-	-474
NC_006998	12888	12888	-	-488
NC_006998	12889	12889	-	-473
NC_006998	12890	12890	-	-453
NC_006998	12891	12891	-	-444
NC_006998	12892	12892	-	-428
NC_006998	12893	12893	-	-445
NC_006998	12894	12894	-	-543
NC_006998	12895	12895	-	-544
NC_006998	12896	12896	-	-552
NC_006998	12897	12897	-	-608
NC_006998	12898	12898	-	-614
NC_006998	12899	12899	-	-624
NC_006998	12900	12900	-	-633
NC_006998	12901	12901	-	-634
NC_006998	12902	12902	-	-641
NC_006998	12903	12903	-	-664
NC_006998	12904	12904	-	-667
NC_006998	12905	12905	-	-687
NC_006998	12906	12906	-	-694
NC_006998	12907	12907	-	-723
NC_006998	12908	12908	-	-758
NC_006998	12909	12909	-	-774
NC_006998	12910	12910	-	-769
NC_006998	12911	12911	-	-722
NC_006998	12912	12912	-	-728
NC_006998	12913	12913	-	-733
NC_006998	12914	12914	-	-738
NC_006998	12915	12915	-	-745
NC_006998	12916	12916	-	-736
NC_006998	12917	12917	-	-733
NC_006998	12918	12918	-	-731
NC_006998	12919	12919	-	-753
NC_006998	12920	12920	-	-775
NC_006998	12921	12921	-	-791
NC_006998	12922	12922	-	-803
NC_006998	12923	12923	-	-814
NC_006998	12924	12924	-	-803
NC_006998	12925	12925	-	-796
NC_006998	12926	12926	-	-766
NC_006998	12927	12927	-	-770
NC_006998	12928	12928	-	-757
NC_006998	12929	12929	-	-764
NC_006998	12930	12930	-	-823
NC_006998	12931	12931	-	-821
NC_006998	12932	12932	-	-821
NC_006998	12933	12933	-	-818
NC_006998	12934	12934	-	-824
NC_006998	12935	12935	-	-829
NC_006998	12936	12936	-	-822
NC_006998	12937	12937	-	-809
NC_006998	12938	12938	-	-782
NC_006998	12939	12939	-	-715
NC_006998	12940	12940	-	-716
NC_006998	12941	12941	-	-717
NC_006998	12942	12942	-	-698
NC_006998	12943	12943	-	-702
NC_006998	12944	12944	-	-781
NC_006998	12945	12945	-	-785
NC_006998	12946	12946	-	-786
NC_006998	12947	12947	-	-776
NC_006998	12948	12948	-	-780
NC_006998	12949	12949	-	-785
NC_006998	12950	12950	-	-787
NC_006998	12951	12951	-	-792
NC_006998	12952	12952	-	-785
NC_006998	12953	12953	-	-771
NC_006998	12954	12954	-	-746
NC_006998	12955	12955	-	-746
NC_006998	12956	12956	-	-779
NC_006998	12957	12957	-	-791
NC_006998	12958	12958	-	-784
NC_006998	12959	12959	-	-742
NC_006998	12960	12960	-	-707
NC_006998	12961	12961	-	-700
NC_006998	12962	12962	-	-702
NC_006998	12963	12963	-	-689
NC_006998	12964	12964	-	-687
NC_006998	12965	12965	-	-692
NC_006998	12966	12966	-	-728
NC_006998	12967	12967	-	-724
NC_006998	12968	12968	-	-730
NC_006998	12969	12969	-	-755
NC_006998	12970	12970	-	-756
NC_006998	12971	12971	-	-773
NC_006998	12972	12972	-	-779
NC_006998	12973	12973	-	-743
NC_006998	12974	12974	-	-749
NC_006998	12975	12975	-	-736
NC_006998	12976	12976	-	-728
NC_006998	12977	12977	-	-714
NC_006998	12978	12978	-	-714
NC_006998	12979	12979	-	-696
NC_006998	12980	12980	-	-680
NC_006998	12981	12981	-	-680
NC_006998	12982	12982	-	-685
NC_006998	12983	12983	-	-688
NC_006998	12984	12984	-	-694
NC_006998	12985	12985	-	-689
NC_006998	12986	12986	-	-684
NC_006998	12987	12987	-	-677
NC_006998	12988	12988	-	-641
NC_006998	12989	12989	-	-554
NC_006998	12990	12990	-	-542
NC_006998	12991	12991	-	-536
NC_006998	12992	12992	-	-525
NC_006998	12993	12993	-	-502
NC_006998	12994	12994	-	-451
NC_006998	12995	12995	-	-443
NC_006998	12996	12996	-	-455
NC_006998	12997	12997	-	-462
NC_006998	12998	12998	-	-460
NC_006998	12999	12999	-	-461
NC_006998	13000	13000	-	-459
NC_006998	13001	13001	-	-441
NC_006998	13002	13002	-	-437
NC_006998	13003	13003	-	-433
NC_006998	13004	13004	-	-430
NC_006998	13005	13005	-	-434
NC_006998	13006	13006	-	-459
NC_006998	13007	13007	-	-469
NC_006998	13008	13008	-	-467
NC_006998	13009	13009	-	-469
NC_006998	13010	13010	-	-466
NC_006998	13011	13011	-	-440
NC_006998	13012	13012	-	-434
NC_006998	13013	13013	-	-427
NC_006998	13014	13014	-	-405
NC_006998	13015	13015	-	-405
NC_006998	13016	13016	-	-377
NC_006998	13017	13017	-	-360
NC_006998	13018	13018	-	-359
NC_006998	13019	13019	-	-351
NC_006998	13020	13020	-	-331
NC_006998	13021	13021	-	-336
NC_006998	13022	13022	-	-332
NC_006998	13023	13023	-	-327
NC_006998	13024	13024	-	-328
NC_006998	13025	13025	-	-328
NC_006998	13026	13026	-	-325
NC_006998	13027	13027	-	-321
NC_006998	13028	13028	-	-315
NC_006998	13029	13029	-	-309
NC_006998	13030	13030	-	-312
NC_006998	13031	13031	-	-330
NC_006998	13032	13032	-	-328
NC_006998	13033	13033	-	-332
NC_006998	13034	13034	-	-335
NC_006998	13035	13035	-	-337
NC_006998	13036	13036	-	-344
NC_006998	13037	13037	-	-342
NC_006998	13038	13038	-	-341
NC_006998	13039	13039	-	-344
NC_006998	13040	13040	-	-332
NC_006998	13041	13041	-	-325
NC_006998	13042	13042	-	-329
NC_006998	13043	13043	-	-328
NC_006998	13044	13044	-	-318
NC_006998	13045	13045	-	-326
NC_006998	13046	13046	-	-324
NC_006998	13047	13047	-	-323
NC_006998	13048	13048	-	-390
NC_006998	13049	13049	-	-392
NC_006998	13050	13050	-	-389
NC_006998	13051	13051	-	-376
NC_006998	13052	13052	-	-374
NC_006998	13053	13053	-	-384
NC_006998	13054	13054	-	-374
NC_006998	13055	13055	-	-380
NC_006998	13056	13056	-	-375
NC_006998	13057	13057	-	-371
NC_006998	13058	13058	-	-369
NC_006998	13059	13059	-	-370
NC_006998	13060	13060	-	-376
NC_006998	13061	13061	-	-377
NC_006998	13062	13062	-	-368
NC_006998	13063	13063	-	-369
NC_006998	13064	13064	-	-375
NC_006998	13065	13065	-	-378
NC_006998	13066	13066	-	-383
NC_006998	13067	13067	-	-380
NC_006998	13068	13068	-	-374
NC_006998	13069	13069	-	-366
NC_006998	13070	13070	-	-370
NC_006998	13071	13071	-	-375
NC_006998	13071	13071	+	1
NC_006998	13072	13072	-	-375
NC_006998	13072	13072	+	1
NC_006998	13073	13073	-	-375
NC_006998	13073	13073	+	1
NC_006998	13074	13074	-	-368
NC_006998	13074	13074	+	1
NC_006998	13075	13075	-	-361
NC_006998	13075	13075	+	1
NC_006998	13076	13076	-	-337
NC_006998	13076	13076	+	1
NC_006998	13077	13077	-	-332
NC_006998	13077	13077	+	1
NC_006998	13078	13078	-	-323
NC_006998	13078	13078	+	2
NC_006998	13079	13079	-	-308
NC_006998	13079	13079	+	2
NC_006998	13080	13080	-	-300
NC_006998	13080	13080	+	2
NC_006998	13081	13081	-	-288
NC_006998	13081	13081	+	2
NC_006998	13082	13082	-	-274
NC_006998	13082	13082	+	2
NC_006998	13083	13083	-	-251
NC_006998	13083	13083	+	2
NC_006998	13084	13084	-	-247
NC_006998	13084	13084	+	2
NC_006998	13085	13085	-	-243
NC_006998	13085	13085	+	2
NC_006998	13086	13086	-	-244
NC_006998	13086	13086	+	2
NC_006998	13087	13087	-	-240
NC_006998	13087	13087	+	2
NC_006998	13088	13088	-	-238
NC_006998	13088	13088	+	2
NC_006998	13089	13089	-	-237
NC_006998	13089	13089	+	2
NC_006998	13090	13090	-	-228
NC_006998	13090	13090	+	2
NC_006998	13091	13091	-	-223
NC_006998	13091	13091	+	2
NC_006998	13092	13092	-	-216
NC_006998	13092	13092	+	2
NC_006998	13093	13093	-	-168
NC_006998	13093	13093	+	2
NC_006998	13094	13094	-	-164
NC_006998	13094	13094	+	2
NC_006998	13095	13095	-	-159
NC_006998	13095	13095	+	2
NC_006998	13096	13096	-	-154
NC_006998	13096	13096	+	2
NC_006998	13097	13097	-	-142
NC_006998	13097	13097	+	2
NC_006998	13098	13098	-	-127
NC_006998	13098	13098	+	2
NC_006998	13099	13099	-	-121
NC_006998	13099	13099	+	2
NC_006998	13100	13100	-	-115
NC_006998	13100	13100	+	2
NC_006998	13101	13101	-	-111
NC_006998	13101	13101	+	2
NC_006998	13102	13102	-	-108
NC_006998	13102	13102	+	2
NC_006998	13103	13103	-	-101
NC_006998	13103	13103	+	2
NC_006998	13104	13104	-	-97
NC_006998	13104	13104	+	2
NC_006998	13105	13105	-	-89
NC_006998	13105	13105	+	2
NC_006998	13106	13106	-	-86
NC_006998	13106	13106	+	2
NC_006998	13107	13107	-	-82
NC_006998	13107	13107	+	2
NC_006998	13108	13108	-	-77
NC_006998	13108	13108	+	2
NC_006998	13109	13109	-	-73
NC_006998	13109	13109	+	2
NC_006998	13110	13110	-	-67
NC_006998	13110	13110	+	2
NC_006998	13111	13111	-	-69
NC_006998	13111	13111	+	2
NC_006998	13112	13112	-	-76
NC_006998	13112	13112	+	2
NC_006998	13113	13113	-	-78
NC_006998	13113	13113	+	2
NC_006998	13114	13114	-	-83
NC_006998	13114	13114	+	2
NC_006998	13115	13115	-	-83
NC_006998	13115	13115	+	2
NC_006998	13116	13116	-	-72
NC_006998	13116	13116	+	1
NC_006998	13117	13117	-	-67
NC_006998	13117	13117	+	1
NC_006998	13118	13118	-	-64
NC_006998	13118	13118	+	1
NC_006998	13119	13119	-	-60
NC_006998	13119	13119	+	1
NC_006998	13120	13120	-	-62
NC_006998	13120	13120	+	1
NC_006998	13121	13121	-	-60
NC_006998	13121	13121	+	1
NC_006998	13122	13122	-	-64
NC_006998	13123	13123	-	-65
NC_006998	13124	13124	-	-66
NC_006998	13125	13125	-	-70
NC_006998	13126	13126	-	-70
NC_006998	13127	13127	-	-76
NC_006998	13128	13128	-	-134
NC_006998	13129	13129	-	-135
NC_006998	13130	13130	-	-138
NC_006998	13131	13131	-	-149
NC_006998	13132	13132	-	-155
NC_006998	13133	13133	-	-169
NC_006998	13134	13134	-	-188
NC_006998	13135	13135	-	-222
NC_006998	13136	13136	-	-235
NC_006998	13137	13137	-	-261
NC_006998	13138	13138	-	-277
NC_006998	13139	13139	-	-283
NC_006998	13140	13140	-	-285
NC_006998	13141	13141	-	-284
NC_006998	13142	13142	-	-287
NC_006998	13143	13143	-	-290
NC_006998	13144	13144	-	-295
NC_006998	13145	13145	-	-295
NC_006998	13146	13146	-	-295
NC_006998	13147	13147	-	-295
NC_006998	13148	13148	-	-295
NC_006998	13149	13149	-	-296
NC_006998	13150	13150	-	-296
NC_006998	13151	13151	-	-296
NC_006998	13152	13152	-	-295
NC_006998	13153	13153	-	-293
NC_006998	13154	13154	-	-285
NC_006998	13155	13155	-	-282
NC_006998	13156	13156	-	-276
NC_006998	13157	13157	-	-276
NC_006998	13158	13158	-	-275
NC_006998	13159	13159	-	-269
NC_006998	13160	13160	-	-254
NC_006998	13161	13161	-	-222
NC_006998	13162	13162	-	-205
NC_006998	13163	13163	-	-171
NC_006998	13164	13164	-	-152
NC_006998	13165	13165	-	-144
NC_006998	13166	13166	-	-142
NC_006998	13167	13167	-	-133
NC_006998	13168	13168	-	-133
NC_006998	13169	13169	-	-135
NC_006998	13170	13170	-	-34
NC_006998	13171	13171	-	-27
NC_006998	13172	13172	-	-26
NC_006998	13173	13173	-	-24
NC_006998	13174	13174	-	-23
NC_006998	13175	13175	-	-21
NC_006998	13176	13176	-	-19
NC_006998	13177	13177	-	-18
NC_006998	13178	13178	-	-17
NC_006998	13179	13179	-	-15
NC_006998	13180	13180	-	-15
NC_006998	13181	13181	-	-15
NC_006998	13182	13182	-	-16
NC_006998	13183	13183	-	-15
NC_006998	13184	13184	-	-15
NC_006998	13185	13185	-	-16
NC_006998	13186	13186	-	-16
NC_006998	13187	13187	-	-16
NC_006998	13188	13188	-	-16
NC_006998	13189	13189	-	-16
NC_006998	13190	13190	-	-16
NC_006998	13191	13191	-	-17
NC_006998	13192	13192	-	-17
NC_006998	13193	13193	-	-17
NC_006998	13194	13194	-	-17
NC_006998	13195	13195	-	-17
NC_006998	13196	13196	-	-17
NC_006998	13197	13197	-	-17
NC_006998	13198	13198	-	-18
NC_006998	13199	13199	-	-17
NC_006998	13200	13200	-	-17
NC_006998	13201	13201	-	-17
NC_006998	13202	13202	-	-16
NC_006998	13203	13203	-	-14
NC_006998	13204	13204	-	-15
NC_006998	13205	13205	-	-15
NC_006998	13206	13206	-	-19
NC_006998	13207	13207	-	-21
NC_006998	13208	13208	-	-23
NC_006998	13209	13209	-	-26
NC_006998	13210	13210	-	-28
NC_006998	13211	13211	-	-29
NC_006998	13212	13212	-	-30
NC_006998	13213	13213	-	-30
NC_006998	13214	13214	-	-26
NC_006998	13215	13215	-	-26
NC_006998	13216	13216	-	-26
NC_006998	13217	13217	-	-26
NC_006998	13218	13218	-	-29
NC_006998	13219	13219	-	-30
NC_006998	13220	13220	-	-30
NC_006998	13221	13221	-	-30
NC_006998	13222	13222	-	-33
NC_006998	13223	13223	-	-33
NC_006998	13224	13224	-	-33
NC_006998	13225	13225	-	-33
NC_006998	13226	13226	-	-37
NC_006998	13227	13227	-	-37
NC_006998	13228	13228	-	-37
NC_006998	13229	13229	-	-39
NC_006998	13230	13230	-	-39
NC_006998	13231	13231	-	-42
NC_006998	13232	13232	-	-44
NC_006998	13233	13233	-	-47
NC_006998	13234	13234	-	-48
NC_006998	13235	13235	-	-49
NC_006998	13236	13236	-	-47
NC_006998	13237	13237	-	-47
NC_006998	13238	13238	-	-48
NC_006998	13239	13239	-	-48
NC_006998	13240	13240	-	-51
NC_006998	13241	13241	-	-51
NC_006998	13242	13242	-	-53
NC_006998	13243	13243	-	-54
NC_006998	13244	13244	-	-56
NC_006998	13245	13245	-	-56
NC_006998	13246	13246	-	-58
NC_006998	13247	13247	-	-58
NC_006998	13248	13248	-	-58
NC_006998	13249	13249	-	-60
NC_006998	13250	13250	-	-62
NC_006998	13251	13251	-	-60
NC_006998	13252	13252	-	-59
NC_006998	13253	13253	-	-59
NC_006998	13254	13254	-	-61
NC_006998	13255	13255	-	-58
NC_006998	13256	13256	-	-54
NC_006998	13257	13257	-	-50
NC_006998	13258	13258	-	-48
NC_006998	13259	13259	-	-47
NC_006998	13260	13260	-	-47
NC_006998	13261	13261	-	-49
NC_006998	13262	13262	-	-50
NC_006998	13263	13263	-	-49
NC_006998	13264	13264	-	-48
NC_006998	13265	13265	-	-59
NC_006998	13266	13266	-	-63
NC_006998	13267	13267	-	-63
NC_006998	13268	13268	-	-63
NC_006998	13269	13269	-	-64
NC_006998	13270	13270	-	-63
NC_006998	13271	13271	-	-56
NC_006998	13272	13272	-	-55
NC_006998	13273	13273	-	-54
NC_006998	13274	13274	-	-53
NC_006998	13275	13275	-	-54
NC_006998	13276	13276	-	-53
NC_006998	13277	13277	-	-55
NC_006998	13278	13278	-	-54
NC_006998	13279	13279	-	-52
NC_006998	13280	13280	-	-52
NC_006998	13281	13281	-	-50
NC_006998	13282	13282	-	-50
NC_006998	13283	13283	-	-50
NC_006998	13284	13284	-	-50
NC_006998	13285	13285	-	-47
NC_006998	13286	13286	-	-47
NC_006998	13287	13287	-	-46
NC_006998	13288	13288	-	-44
NC_006998	13289	13289	-	-44
NC_006998	13290	13290	-	-44
NC_006998	13291	13291	-	-48
NC_006998	13292	13292	-	-47
NC_006998	13293	13293	-	-47
NC_006998	13294	13294	-	-45
NC_006998	13295	13295	-	-45
NC_006998	13296	13296	-	-47
NC_006998	13297	13297	-	-46
NC_006998	13298	13298	-	-46
NC_006998	13299	13299	-	-43
NC_006998	13300	13300	-	-42
NC_006998	13301	13301	-	-40
NC_006998	13302	13302	-	-40
NC_006998	13303	13303	-	-40
NC_006998	13304	13304	-	-41
NC_006998	13305	13305	-	-38
NC_006998	13306	13306	-	-37
NC_006998	13307	13307	-	-39
NC_006998	13308	13308	-	-40
NC_006998	13309	13309	-	-40
NC_006998	13310	13310	-	-31
NC_006998	13311	13311	-	-29
NC_006998	13312	13312	-	-29
NC_006998	13313	13313	-	-29
NC_006998	13314	13314	-	-30
NC_006998	13315	13315	-	-26
NC_006998	13316	13316	-	-25
[truncated: 5,735,584 more chars]
